# Supplementary material for: DNA Methylation Profiles of Ovarian Epithelial Carcinoma Tumors and Cell Lines
Source: PLoS One. 2010 Feb 22;5(2):e9359. doi: 10.1371/journal.pone.0009359 (PMC2825254; doi:10.1371/journal.pone.0009359)
Supplement: File S1 — Methylation array probe annotations and associated methylation and gene expression data. List of probes and associated annotations (locus, gene, distance from transcription start, etc) for the Illumina bead array used to profile specimens. Observed methylation values (β-values) for each probe and specimen are recorded as are the gene expression levels (log base2 ratio) of the associated transcripts. (2.20 MB XLS) [file pone.0009359.s001.xls]

## Sheet: plate 2 beta values background 
Illumina Probe ID	Illumina Probe ID	Symbol	Chromosome	Accession Number	Entrez Gene ID	CpG island Illumina Criteria	CpG number	Distance to TSS	X Linked	Takai and Jones CpG Island	Gardiner Garden CpG Island	Illumina CpG Island	CELL LINE - 2008 - METHYLATION	CELL LINE - A1847 - METHYLATION	CELL LINE - A2780 - METHYLATION	CELL LINE - CAOV3 - METHYLATION	CELL LINE - ES2 - METHYLATION	CELL LINE - HEY - METHYLATION	CELL LINE - IGROV1 - METHYLATION	CELL LINE - OV90 - METHYLATION	CELL LINE - OVCAR10 - METHYLATION	CELL LINE - OVCAR3 - METHYLATION	CELL LINE - OVCAR5 - METHYLATION	CELL LINE - PEO - METHYLATION	CELL LINE - SKOV3 - METHYLATION	CELL LINE - TOV112D - METHYLATION	CELL LINE - TOV21G - METHYLATION	TUMOR - CC-T1 - METHYLATION	TUMOR - CC-T2 - METHYLATION	TUMOR - CC-T3 - METHYLATION	TUMOR - E-T1 - METHYLATION	TUMOR - E-T2 - METHYLATION	TUMOR - E-T3 - METHYLATION	TUMOR - E-T4 - METHYLATION	TUMOR - E-T5 - METHYLATION	TUMOR - E-T6 - METHYLATION	TUMOR - E-T7 - METHYLATION	TUMOR - E-T8 - METHYLATION	TUMOR - E-T9 - METHYLATION	TUMOR - S-T1 - METHYLATION	TUMOR - S-T2 - METHYLATION	TUMOR - S-T3 - METHYLATION	TUMOR - S-T4 - METHYLATION	TUMOR - S-T5 - METHYLATION	TUMOR - S-T6 - METHYLATION	TUMOR - S-T7 - METHYLATION	TUMOR - S-T8 - METHYLATION	TUMOR - S-T9 - METHYLATION	TUMOR - S-T10 - METHYLATION
AATK_E63_R	AATK_E63_R	AATK	17	XM_927215.1	9625	N	cg05292376	63	N	N	N	N	0.987109	0.989241	0.988964	0.994049	0.816587	0.103725	0.969745	0.501608	0.988726	0.969775	0.943943	0.940588	0.92982	0.993157	0.760121	0.89252	0.238223	0.957274	0.897675	0.441408	0.988696	0.582649	0.431644	0.790646	0.0858533	0.606846	0.393819	0.991878	0.889088	0.656728	0.35532	0.72545	0.638676	0.730505	0.922907	0.665502	0.389452
AATK_P519_R	AATK_P519_R	AATK	17	XM_927215.1	9625	Y	cg17279079	-519	N	N	Y	Y	0.96963	0.968464	0.980511	0.983401	0.926476	0.865227	0.881324	0.70527	0.976678	0.9521	0.959145	0.978789	0.970988	0.992034	0.191122	0.746001	0.618848	0.898635	0.755895	0.686602	0.962558	0.59523	0.27497	0.950614	0.118565	0.900676	0.481629	0.991057	0.915444	0.699416	0.255283	0.706201	0.551103	0.15012	0.911275	0.72693	0.646376
AATK_P709_R	AATK_P709_R	AATK	17	XM_927215.1	9625	Y	cg02979355	-709	N	Y	Y	Y	0.940719	0.945157	0.922261	0.95633	0.917678	0.818605	0.94538	0.972641	0.92867	0.912328	0.964881	0.98121	0.957364	0.910284	0.0935107	0.35122	0.332679	0.569635	0.388215	0.384009	0.855357	0.283812	0.118828	0.923577	0.0681762	0.774687	0.134569	0.973208	0.720699	0.324414	0.525896	0.362085	0.266296	0.0955123	0.649386	0.409461	0.369763
ABCA1_E120_R	ABCA1_E120_R	ABCA1	9	NM_005502.2	19	Y	cg24415731	120	N	Y	Y	Y	0	0	0	0	0.0268211	0.00263725	0.9516	0	0.296351	0.00069987	0	0	0.0462185	0.0522433	0.00993089	0.00756204	0	0	0.00765701	0.0132294	0	0	0	0	0	0	0	0	0.00626403	0.00880484	0.00986832	0	0	0	0.0155973	0.0148368	0.0175424
ABCA1_P45_F	ABCA1_P45_F	ABCA1	9	NM_005502.2	19	Y	cg26272837	-45	N	Y	Y	Y	0	0	0	0	0.0392983	0.014272	0.987348	0.0541572	0.583441	0	0.0140919	0	0.0745145	0.188793	0.0811433	0.0112761	0	0	0.00615438	0.00923593	0	0	0	0	0	0	0	0	0.00702056	0.00718156	0.00672245	0	0	0	0.0244696	0.0191337	0.0240538
ABCB4_E429_F	ABCB4_E429_F	ABCB4	7	NM_018850.1	5244	N	cg05279864	429	N	N	N	N	0.981186	0.988259	0.983217	0.989088	0.987309	0.979034	0.278382	0.927174	0.845084	0.910077	0.984799	0.98136	0.872732	0.855694	0.773092	0.986619	0.983022	0.987285	0.989516	0.991407	0.975036	0.983886	0.984901	0.93035	0.975896	0.989563	0.924172	0.984434	0.986956	0.978241	0.989094	0.941835	0.770628	0.986974	0.989116	0.91702	0.635099
ABCB4_P51_F	ABCB4_P51_F	ABCB4	7	NM_018850.1	5244	N	cg18655915	-51	N	N	N	N	0.98089	0.988048	0.982667	0.98782	0.537223	0.878009	0.776504	0.938732	0.981474	0.874284	0.713682	0.983409	0.956081	0.983461	0.986821	0.98937	0.984762	0.986667	0.983605	0.960271	0.98717	0.983467	0.896434	0.925778	0.976726	0.982434	0.885732	0.986161	0.982283	0.982305	0.958513	0.891654	0.732609	0.980923	0.973465	0.947819	0.809782
ABCB4_P892_F	ABCB4_P892_F	ABCB4	7	NM_018850.1	5244	N	cg02810586	-892	N	N	N	N	0.976615	0.987259	0.965234	0.97268	0.977273		0.134876	0.532387	0.714457	0.745052	0.984011	0.797233	0.595581	0.213361	0.526082	0.898611	0.438752	0.954366	0.62318	0.560455	0.744278		0.474195	0.622681	0.672944	0.863823	0.440207	0.976597	0.924561	0.688393	0.977015	0.735868	0.396322	0.904017	0.908691	0.605811	0.231244
ABCC2_E16_R	ABCC2_E16_R	ABCC2	10	NM_000392.1	1244	N	cg14947634	16	N	N	N	N	0.985982	0.988794	0.986257	0.98904	0.983075	0.985148	0.873008	0.247531	0.962284	0.950028	0.987845	0.986093	0.976919	0.162051	0.971481	0.988635	0.989931	0.990369	0.991889	0.910014	0.989806	0.986463	0.989665	0.983793	0.9837	0	0.875732	0.989916	0.97924		0.987867	0.990152	0.988327	0.98898	0.990135	0.993954	0.991224
ABCC2_P88_F	ABCC2_P88_F	ABCC2	10	NM_000392.1	1244	N	cg08067239	-88	N	N	N	N	0.859195	0.985764	0.982385	0.988522	0.760791	0.986086	0.534998	0.0543076	0.883672	0.967609	0.983839	0.984865	0.189962	0.985866	0.250227	0.850916	0.390852	0.974677	0.9885	0.700037	0.765248	0.933663	0.744654	0.810719	0.833242	0.904676	0.95308	0.987251	0.943326	0.98733	0.987583	0.985789	0.986085	0.986573	0.988379	0.992522	0.956523
ABCC5_P444_F	ABCC5_P444_F	ABCC5	3	NM_005688.2	10057	Y	cg16378421	-444	N	Y	N	Y	0.0589038	0.0738323	0.017944	0.00572133	0.132941	0.139124	0.0268266	0	0.000741489	0.0222488	0.00669781	0.0382591	0.0391692	0.164565	0.00560768	0.00485551	0	0.00131621	0.00663804	0.0170862	0.0041165	0	0.169629	0.00805303	0.00526274	0.00460285	0.0052925	0.017852	0.0167081	0.0123178	0.00821135	0.00131482	0.00380632	0.00869019	0.0140263	0.0249328	0.0331143
ABCG2_P178_R	ABCG2_P178_R	ABCG2	4	NM_004827.2	9429	Y	cg08748699	-178	N	Y	Y	Y	0.0584328	0.0447713	0.0509299	0.0662945	0.0783002	0.0502419	0.0507425	0.0479075	0.0539371	0.054383	0.0631688	0.0811472	0.0485601	0.0570577	0.0583373	0.0572729	0.0353727	0.0534104	0.0489843	0.0447679	0.0792242	0.0721344	0.0486688	0.0528118	0.046686	0.0468087	0.0484395	0.0367861	0.0488145	0.0495889	0.0396581	0.0509837	0.0915182	0.0572714	0.0553822	0.0654194	0.0577937
ABCG2_P310_R	ABCG2_P310_R	ABCG2	4	NM_004827.2	9429	Y	cg11000292	-310	N	Y	Y	Y	0	0.0149462	0.0231236	0	0.227897	0	0.0154318	0.0159189	0.0241428	0.0289343	0	0.294792	0	0.496011	0.0159686	0	0	0.0179631	0.0470793	0	0	0	0.0130161	0	0	0	0.0217316	0	0	0	0.00990859	0	0	0.00560938	0.0130227	0.0106807	0
ABL1_P53_F	ABL1_P53_F	ABL1	9	NM_005157.3	25	Y	cg25211462	-53	N	N	Y	Y	0.0935693	0.00447877	0.0141293	0.00871366	0.0566498	0.0154637	0.133228	0.0135384	0	0.0173522	0.0178845	0.00354195	0.0133431	0.0253714	0	0.0134581	0	0.0123574	0.0221411	0.0370962	0.0291136	0	0	0	0.0152322	0.024358	0.0366451	0	0.052566	0.0568285	0.0336733	0.0325186	0.0119936	0.0140353	0.0501971	0.0826959	0.0509172
ABL2_P459_R	ABL2_P459_R	ABL2	1	NM_007314.1	27	Y	cg00467594	-459	N	Y	Y	Y	0.136663	0.16247	0.0891233	0.364107	0.0494378	0.134686	0.118159	0.0482687	0.0896311	0.171164	0.210645	0.182789	0.161527	0.118805	0.0465914	0.170184	0.249913	0.22964	0.0656043	0.113705	0.0868146	0.168953	0.333363	0.251065	0.129568	0.211754	0.201332	0.207892	0.166036	0.0589137	0.038488	0.27671	0.258024	0.120414	0.135708	0.236327	0.146752
ABO_E110_F	ABO_E110_F	ABO	9	NM_020469.2	28	Y	cg01511667	110	N	Y	Y	Y	0.0376914	0.493094	0.981897	0.0666573	0.11471	0.0628579	0.970431	0.48855	0.953499	0.746371	0.0474137	0.0469567	0.0408337	0.197279	0.904491	0.0209713	0.104724	0.0893003	0.0235507	0.0355169	0.0847369	0.0612874	0.459748	0.0695011	0.0700984	0.0596332	0.828272	0.103209	0.0458604	0.0197786	0.0135332	0.0948081	0.0464991	0.0862937	0.0335401	0.0417132	0.033246
ABO_P312_F	ABO_P312_F	ABO	9	NM_020469.2	28	Y	cg27345669	-312	N	Y	Y	Y	0.705476	0.225464	0.979799	0.0650476	0.115745	0.0892791	0.975856	0.670803	0.958695	0.537014	0.0511511	0.0441448	0.0132938	0.215463	0.0968416	0.130376	0.0431894	0.137615	0.0855591	0.0776306	0.261316	0	0.267465	0.0650755	0.0157794	0.0104608	0.981732	0.106953	0.0765363	0.0733057	0.0952312	0.0191558	0.0440387	0	0.0893523	0.111999	0.121017
ACTG2_E98_R	ACTG2_E98_R	ACTG2	2	NM_001615.3	72	N	cg04793455	98	N	N	N	N	0.947123	0.94845	0.938384	0.973089	0.954698	0.955525	0.963827		0.910965	0.876379	0.968659	0.95697	0.96817	0.977091	0.96744	0.88668	0.962329	0.868858	0.974861	0.972146	0.967076	0.952585	0.96914	0.954912	0.920787	0.968716	0.953306	0.972189	0.971855	0.980378	0.971835	0.969054	0.973955	0.978717	0.969735	0.984177	0.975166
ACTG2_P346_F	ACTG2_P346_F	ACTG2	2	NM_001615.3	72	N	cg15966469	-346	N	N	N	N	0.808733	0.895499	0.77159	0.816821	0.402738	0.802033	0.729886	0.50419	0.588685	0.751096	0.765355	0.687979	0.76083	0.911422	0.744765	0.728437	0.869934	0.713767	0.951242	0.928263	0.852803	0.860859	0.720398	0.818674	0.865136	0.910319	0.851661	0.915666	0.898349	0.909139	0.861887	0.881988	0.879782	0.957564	0.853007	0.879108	0.85158
ACTG2_P455_R	ACTG2_P455_R	ACTG2	2	NM_001615.3	72	N	cg05473646	-455	N	N	N	N	0.982638	0.981467	0.980804	0.987816	0.980942	0.983128	0.985442	0.807869	0.981132	0.962557	0.989072	0.983387	0.983425	0.988313	0.984291	0.991369	0.986181	0.986985	0.989581	0.990619	0.988166	0.984549	0.985055	0.983577	0.982585	0.987389	0.984806	0.988174	0.986717	0.99146	0.989756	0.986445	0.989885	0.990536	0.979982	0.992431	0.988893
ACVR1_E328_R	ACVR1_E328_R	ACVR1	2	NM_001105.2	90	N	cg09919801	328	N	N	N	N	0.982383	0.987853	0.985013	0.987346	0.987129	0.985925	0.984637	0.428725	0.987074	0.961325	0.16245	0.982548	0.365146	0.987979	0.985177	0.470257	0.983412	0.29877	0.481074	0.486429	0.123901	0.359178	0.285049	0.301285	0.0242612	0.317695	0.0967583	0.462256	0.922683	0.848024	0.193052	0.667088	0.506868	0.151685	0.824589	0.498966	0.724856
ACVR1_P983_F	ACVR1_P983_F	ACVR1	2	NM_001105.2	90	N	cg10122840	-983	N	N	N	N	0.670468	0.016414	0.986655	0.210064	0.0187763	0.0227642	0.0592654	0.0640964	0.974089	0.0514308	0.024688	0.955738	0.00705946	0.990469	0.110154	0.350267	0.0635923	0.677213	0.161878	0.702621	0.0695823	0.495088	0.178233	0.541026	0.0484257	0.702225	0.196348	0.386589	0.915358	0.906861	0.336338	0.854908	0.364118	0.0543616	0.867253	0.667275	0.751745
ACVR1B_E497_R	ACVR1B_E497_R	ACVR1B	12	NM_004302.3	91	Y	cg10587921	497	N	Y	Y	Y	0	0	0.00470919	0	0.00947212	0.0231555	0	0	0	0	0.00162095	0	0	0	0	0.00440448	0	0	0.00314692	0.0065199	0	0	0	0	0	0	0	0	0.0108634	0.0267683	0.00543661	0.000441111	0	0	0.0187466	0.021407	0.029596
ACVR1B_P572_R	ACVR1B_P572_R	ACVR1B	12	NM_004302.3	91	Y	cg16774435	-572	N	Y	Y	Y	0.0437457	0.0189147	0.123919	0.060958	0.518251	0.0572631	0.0394064	0.208531	0.307454	0.0380904	0.0686318	0.0519353	0.0869144	0.0345575	0.0144873	0.0364363	0.0424185	0.0418155	0.0154094	0.0700788	0.333956	0.105461	0.0301126	0.0707747	0.0465777	0.0587746	0.0684392	0.0394789	0.0775366	0.0394486	0.0339692	0.0976862	0.122966	0.017861	0.0757207	0.0635594	0.0447932
ACVR1C_P115_R	ACVR1C_P115_R	ACVR1C	2	NM_145259.1	130399	Y	cg19905951	-115	N	Y	Y	Y	0.0125976	0.0204549	0.0256386	0.0352999	0.0271769	0.0333376	0.0250087	0.0110878	0.0247711	0.028615	0.0292506	0.0165838	0.0422211	0.0290562	0.0721741	0.0273195	0.0110191	0.0658057	0.020818	0.0399851	0.0231931	0.0327066	0.010651	0.0263949	0.0102853	0.0348084	0.0215129	0.0271507	0.0361873	0.0420379	0.0237166	0.0633372	0.0633544	0.0145538	0.0541868	0.0463936	0.034759
ACVR1C_P363_F	ACVR1C_P363_F	ACVR1C	2	NM_145259.1	130399	Y	cg05010623	-363	N	N	Y	Y	0.00763973	0.346202	0.0319858	0.0734245	0.521876	0.0782958	0.213303	0.322125	0.172166	0	0.0185549	0.014811	0.108719	0.0364672	8.85795e-05	0.0512398	0.0165839	0.090099	0.0377334	0.0840211	0.000185198	0.0330299	0.000115918	0	0	0.000693987	0.0198982	0.0355304	0.0772718	0.0849528	0.0615495	0.052812	0.0046361	0	0.141904	0.0718881	0.0855738
ACVR2B_E27_R	ACVR2B_E27_R	ACVR2B	3	NM_001106.2	93	Y	cg12086765	27	N	Y	Y	Y	0	0.000783136	0.00513899	0	0.0149943	0.0203691	0	0	0	0.00770917	0.0113864	0	0	0	0.00781372	0.00854614	0	0	0.00596535	0.0202266	0	0	0	0.000862145	0.00480404	0	0	0.0163719	0.0105108	0.0209893	0.00944688	0.0229456	0.00295852	0.00804614	0.0204016	0.0262976	0.0420324
ACVR2B_P676_F	ACVR2B_P676_F	ACVR2B	3	NM_001106.2	93	Y	cg23840480	-676	N	Y	Y	Y	0.0486093	0.0486443	0.0541122	0.0460783	0.109247	0.0988749	0.0195966	0.149939	0.0719181	0.0379474	0.063549	0.135554	0.0872566	0.489612	0.0465415	0.0479913	0.0362304	0.0311899	0.0278765	0.0567929	0.000237471	0.0629272	0.0463423	0.0660364	0.0440851	0.0467854	0.0728956	0.0839041	0.0295182	0.0417287	0.0390904	0.0519059	0.0709292	0.00615192	0.0789169	0.104577	0.0603915
ADAMTS12_E52_R	ADAMTS12_E52_R	ADAMTS12	5	NM_030955.2	81792	Y	cg13887940	52	N	N	Y	Y	0.979829	0.0887228	0.90903	0.0554043	0.0166184	0.0236689	0.967728	0.393295	0.972686	0.684348	0.869717	0.0759742	0.844869	0.870011	0.543247	0.0442089	0.206727	0.152659	0.0509531	0.0702055	0.132654	0.10312	0.921418	0.126377	0.219438	0.423857	0.800324	0.131428	0.152522	0.0551185	0.036131	0.130706	0.210919	0.143723	0.0858015	0.133801	0.0694367
ADAMTS12_P250_R	ADAMTS12_P250_R	ADAMTS12	5	NM_030955.2	81792	Y	cg24560027	-250	N	N	Y	Y	0.986097	0	0.958	0.0196828	0.00997732	0.0213731	0.707847	0.00877316	0.982834	0.632704	0.911507	0.0211963	0.582188	0	0.0536105	0.00935464	0.00380738	0	0.0039449	0.00779968	0.0126678	0	0.0774023	0	0	0	0.462554	0	0.00887593	0.00799686	0.00337444	0.0056289	0.0078355	0	0.0113418	0.0213182	0.0155744
ADCYAP1_E163_R	ADCYAP1_E163_R	ADCYAP1	18	NM_001117.2	116	Y	cg01277640	163	N	N	Y	Y	0.097329	0.600655	0.0523907	0.0280829	0.026793	0.158445	0.0400008	0.0113735	0.0280343	0.0984768	0.0925969	0.205811	0.0675795	0.0392343	0.114696	0.00500219	0.301415	0.0840788	0.0050747	0.0190981	0.822171	0.209029	0.550647	0.216817	0.372892	0.205678	0.264297	0	0.0559181	0.0147616	0.022273	0.0117954	0.0120844	0	0.0121236	0.0952065	0.0528893
ADCYAP1_P398_F	ADCYAP1_P398_F	ADCYAP1	18	NM_001117.2	116	Y	cg01521573	-398	N	Y	Y	Y	0.975308	0.740269	0.0238946	0.0258217	0.509852	0.934984	0.915005	0.454877	0.0216607	0.657752	0.988603	0.206921	0.764755	0.0220929	0.982135	0.0258338	0.775644	0.0325438	0.212669	0.753423	0.886044	0.889634	0.959923	0.571617	0.56552	0.414737	0.935218	0.0245825	0.375801	0.0347918	0.475213	0.00655525	0.0222834	0	0.0894885	0.132731	0.646927
ADCYAP1_P455_R	ADCYAP1_P455_R	ADCYAP1	18	NM_001117.2	116	Y	cg01799816	-455	N	Y	Y	Y	0.840405	0.305223	0.0122181	0.0107257	0.758104	0.640931	0.766979	0.21258	0	0.240341	0.934763	0.116105	0.376461	0.00906386	0.984679	0.604358	0.775248	0.1338	0.053964	0.396151	0.905194	0.731639	0.879188	0.0738703	0.391091	0.540425	0.791468	0.0262079	0.438533	0.0369185	0.261849	0.0247021	0.040917	0.00636657	0.0462089	0.0774966	0.0685168
AFF3_P122_F	AFF3_P122_F	AFF3	2	NM_001025108.1	3899	N	cg23497683	-122	N	N	N	N	0.987398	0.990801	0.987185	0.991024	0.922035	0.980216	0.879272	0.967031	0.988959	0.861281	0.953954	0.98794	0.989317	0.985165	0.989036	0.972479	0.98889	0.947165	0.992719	0.916763	0.991225	0.985594	0.987181	0.982553	0.986522	0.943619	0.988493	0.990625	0.863392	0.853467	0.980878	0.978899	0.990849	0.991605	0.884502	0.951796	0.779905
AFF3_P808_F	AFF3_P808_F	AFF3	2	NM_001025108.1	3899	N	cg17356467	-808	N	N	N	N	0.98645	0.990569	0.988494	0.991151	0.989141	0.989858	0.98823	0.988951	0.98888	0.942546	0.989184	0.986482	0.989451	0.990331	0.989172	0.993408	0.989058	0.991551	0.992972	0.993468	0.991093	0.987402	0.990984	0.988513	0.98708	0.99249	0.989323	0.991431	0.991175	0.981608	0.991206	0.990607	0.992302	0.990824	0.991715	0.995086	0.979951
AFP_P824_F	AFP_P824_F	AFP	4	NM_001134.1	174	N	cg10778295	-824	N	N	N	N	0.977285	0.98488	0.078482	0.376777	0.194439	0.7643	0.231186	0.984315	0.103381	0.931754	0.696612	0.983708	0.436461	0.965735	0.804121	0.781225	0.816397	0.956582	0.977318	0.842061	0.975597	0.978605	0.781517	0.572517	0.648538	0.926502	0.365439	0.538773	0.939049	0.757576	0.416969	0.941911	0.874382	0.845122	0.958046	0.956817	0.952827
AGTR1_P154_F	AGTR1_P154_F	AGTR1	3	NM_000685.3	185	Y	cg20530314	-154	N	Y	Y	Y	0.969713	0.374977	0	0	0	0	0	0.958848	0.920887	0.0851888	0.982015	0.0213968	0	0	0.290913	0	0	0.476423	0	0.0309405	0.930815		0.737208			0	0		0.00643334	0.0382878	0.0232064		0	0	0.104102	0.0981999	0.0380296
AGTR1_P41_F	AGTR1_P41_F	AGTR1	3	NM_000685.3	185	Y	cg22498996	-41	N	Y	Y	Y	0.982854	0	0.0952363	0	0.00318688	0.00528668	0	0.975375	0.900582	0.0166197	0.988127	6.22143e-05	0	0	0.749991	0.00500166	0.147291	0.152212	0.00301783	0.00720614	0	0	0.985049	0	0	0	0	0	0.00595881	0.0161185	0.446698	0	0.00230024	0	0.0197259	0.304228	0.0124475
AGXT_E115_R	AGXT_E115_R	AGXT	2	NM_000030.1	189	N	cg15446157	115	N	N	N	N	0.935637	0.987916	0.988768	0.990486	0.0679698	0.652045	0.961149	0.131937	0.933229	0.905112	0.978988	0.973118	0.941226	0.991073	0.954586	0.601312	0.980387	0.930024	0.990646	0.973448	0.89774	0.961264	0.896356	0.98874	0.981691	0.921756	0.968245	0.992124	0.984099	0.951053	0.976044	0.992163	0.992016	0.991594	0.979177	0.977819	0.96242
AGXT_P180_F	AGXT_P180_F	AGXT	2	NM_000030.1	189	N	cg20657132	-180	N	N	N	N	0.834824	0.988928	0.988043	0.987084	0.0290157	0.272865	0.988476	0.204435	0.988896	0.954129	0.990309	0.989139	0.98752	0.992101	0.147286	0.398445	0.977261	0.791331	0.917842	0.948584	0.827451	0.905892	0.56109	0.939539	0.678416	0.531696	0.925416	0.992378	0.952368	0.965891	0.940392	0.989974	0.989626	0.99193	0.958573	0.973091	0.951232
AHR_E103_F	AHR_E103_F	AHR	7	NM_001621.2	196	Y	cg04315015	103	N	Y	Y	Y	0.00453475	0	0.577004	0	0	0	0.0325404	0	0.695758	0	0	0	0	0	0	0.00162743	0	0	0	0	0	0	0	0	0	0	0.0848853	0	0.0047971	0.00418545	0	0	0	0	0.00504792	0.0135691	0.00436137
AHR_P166_R	AHR_P166_R	AHR	7	NM_001621.2	196	Y	cg04616961	-166	N	Y	Y	Y	0.0244992	0.0395186	0.666115	0.0376615	0.0378468	0.0498151	0.0257047	0.037875	0.910105	0.0419606	0.0377929	0.0357783	0.0386967	0.0401123	0.0396118	0.0308089	0.0175697	0.0188722	0.026532	0.0283844	0.0158596	0.0148349	0.0099388	0.00718092	0.0432743	0.0225502	0.0370203	0.00238783	0.0312947	0.022542	0.0243945	0.0168375	0.0133946	0.00247326	0.0510413	0.0447563	0.0495521
AIM2_E208_F	AIM2_E208_F	AIM2	1	NM_004833.1	9447	N	cg05998059	208	N	N	N	N	0.978481	0.947172	0.51971	0.984403	0.455593	0.90303	0.398456	0.981448	0.452443	0.6095	0.969783	0.932032	0.834324	0.71787	0.834917	0.778399	0.888585	0.904803	0.789021	0.87677	0.463056	0.981031	0.868145	0.950962	0.482658	0.90762	0.68793	0.986487	0.908844	0.922297	0.91743	0.891289	0.96821	0.983371	0.908133	0.953112	0.946865
AIM2_P624_F	AIM2_P624_F	AIM2	1	NM_004833.1	9447	N	cg17311798	-624	N	N	N	N	0.986251	0.981317	0.701565	0.988726	0.0820423	0.986783	0.627884	0.972337	0.87707	0.399985	0.987394	0.98738	0.893658	0.72831	0.666822	0.736882	0.836594	0.80624	0.962182	0.893777	0.922046	0.618558	0.538402	0.65884	0.97476	0.350241	0.793689	0.938129	0.80103	0.841772	0.846436	0.902258	0.984619	0.902704	0.833765	0.955561	0.917332
AKT1_P310_R	AKT1_P310_R	AKT1	14	NM_001014432.1	207	Y	cg17052569	-310	N	Y	Y	Y	0.119346	0.0424532	0.0487718	0.175035	0.335915	0.162057	0.0498314	0.589715	0.0480999	0.0789799	0.0491198	0.0594098	0.190581	0.187885	0.167705	0.0516628	0.0333329	0.0366055	0.0431611	0.0412387	0.0471242	0.0244517	0.0353579	0.0372821	0.0368217	0.0306937	0.0563259	0.0308061	0.041273	0.049049	0.0368561	0.033484	0.0273697	0.0290516	0.046481	0.043481	0.0608824
ALK_E183_R	ALK_E183_R	ALK	2	NM_004304.3	238	Y	cg02931220	183	N	Y	Y	Y	0.104366	0.945582	0.0257234	0.0376437	0.0995917	0.0899368	0.0216783	0.501806	0.0270578	0.0548335	0.875565	0.0272709	0.0308548	0.0294582	0.0317802	0.0886981	0.0138924	0.0227715	0.0864754	0.0778646	0.0112916	0.0389359	0.0248717	0.0493466	0.0090104	0.0268634	0.0218989	0.0294019	0.0849022	0.0866739	0.0637213	0.0216427	0.0340522	0.0106588	0.103351	0.106539	0.11604
ALK_P28_F	ALK_P28_F	ALK	2	NM_004304.3	238	Y	cg14528334	-28	N	Y	Y	Y	0.0520616	0.626303	0.0409929	0.032615	0.03639	0.0631553	0.0338982	0.116118	0.0483725	0.0342537	0.754587	0.0356144	0.0306493	0.0439512	0.0314932	0.0109322	0.0583354	0.0528427	0.0114827	0.0115138	0.0676029	0.0502197	0.0389108	0.0801145	0.0395124	0.0366564	0.0459771	0.0512763	0.0320286	0.0114115	0.0150833	0.0538658	0.0866211	0.0188585	0.0247267	0.0417164	0.0238106
ALOX12_E85_R	ALOX12_E85_R	ALOX12	17	NM_000697.1	239	Y	cg05878700	85	N	Y	Y	Y	0.0196054	0.987087	0.987362	0.988242	0.991204	0.987784	0.989504	0.768367	0.987812	0.952152	0.988253	0.985318	0.984237	0.990847	0.989838	0.0987064	0.849493	0.740753	0.0735855	0.600426	0.985701	0.0439741	0.990172	0.0473334	0.933817	0.934602	0.988078	0.139825	0.927871	0.737323	0.944287	0.427871	0.151121	0	0.640026	0.623596	0.518114
ALOX12_P223_R	ALOX12_P223_R	ALOX12	17	NM_000697.1	239	Y	cg22819332	-223	N	Y	Y	Y	0.0303825	0.986563	0.985793	0.986167	0.989773	0.988057	0.987251	0.84318	0.986699	0.973352	0.987351	0.984761	0.984694	0.990091	0.989003	0.117048	0.803421	0.762687	0.0714805	0.603932	0.98522	0.0711148	0.990178	0.0794491	0.917942	0.862289	0.985575	0.19098	0.924396	0.720689	0.925795	0.451048	0.183002	0.0437203	0.658994	0.589658	0.610046
ALPL_P278_F	ALPL_P278_F	ALPL	1	NM_000478.2	249	Y	cg03975786	-278	N	Y	Y	Y	0.616487	0	0	0.00369043	0.18617	0.290749	0.49824	0.0209751	0.244973	0	0	0.152277	0.208677	0.0585167	0	0.0114138	0.0068877	0.00262991	0.0141054	0.00875317	0	0	0	0	0	0	0.00453222	0	0.00958284	0.015692	0.00805709	0	0	0	0.0224726	0.0136437	0.0139545
ALPL_P433_F	ALPL_P433_F	ALPL	1	NM_000478.2	249	Y	cg23352747	-433	N	Y	Y	Y	0.782283	0.386778	0.411445	0.498607	0.188468	0.588345	0.905048	0.560289	0.513228	0.606485	0.314843	0.730436	0.930195	0.761042	0.296737	0.549218	0.950405	0.393746	0.634155	0.42671	0.794788	0.298533	0.472245	0.382225	0.297646	0.244506	0.725376	0.433105	0.317759	0.215425	0.277867	0.29897	0.360132	0.495105	0.353384	0.246877	0.274168
AOC3_P890_R	AOC3_P890_R	AOC3	17	NM_003734.2	8639	N	cg14591538	-890	N	N	N	N	0.228227	0.630014	0.639563	0.0536028	0.0750391	0.224305	0.352729	0.229397	0.345454	0.517796	0.111783	0.593876	0.0248925	0.755366	0.108249	0.203093	0.122107	0.467187	0.0707886	0.132237	0	0.127728	0.0479255	0.11736	0.017199	0.203667	0.0821663	0.0848801	0.329786	0.203002	0.0919148	0.258647	0.0974641	0.0104956	0.307346	0.215447	0.187954
APBA1_E99_R	APBA1_E99_R	APBA1	9	NM_001163.2	320	Y	cg18505908	99	N	Y	Y	Y	0.09201	0.0269066	0.058497	0.0322593	0.066966	0.155109	0.0520956	0.0498229	0.0386926	0.0250433	0.0480474	0.415872	0.0203898	0.0299488	0.051196	0.0142672	0.0136726	0.0623812	0.00778928	0.0175473	0	0.000907394	0.0145032	0.0207744	0	0.040237	0.0359049	0.0190669	0.0349932	0.0257512	0.0102172	0.045681	0.0252098	0.0360272	0.0282204	0.0352659	0.0324482
APBA1_P644_F	APBA1_P644_F	APBA1	9	NM_001163.2	320	Y	cg05223973	-644	N	N	Y	Y	0.0186818	0.0205626	0.0260016	0.00788924	0.0483143	0.0351955	0.0257584	0	0.0300583	0.0405418	0.115107	0.0268816	0.0353519	0.0321102	0.0390872	0.0302714	0.0289415	0.0205923	0.0278578	0.0367001	0.0338457	0.00265004	0.0399359	0.00168397	0.0134245	0.0196884	0.0297234	0.00458023	0.027884	0.0279179	0.0248948	0.0124067	0.0155136	0.0265051	0.0354629	0.0414545	0.0401658
APBA2_P227_F	APBA2_P227_F	APBA2	15	NM_005503.2	321	N	cg20840847	-227	N	N	N	N	0.985695	0.986492	0.985604	0.990115	0.988877	0.903718	0.987774	0.368026	0.987176	0.449263	0.987379	0.98613	0.987238	0.988329	0.986839	0.97877	0.987549	0.989844	0.983367	0.950697	0.113436	0.666052	0.951762	0.987113	0.980445	0.90585	0.986064	0.988183	0.960816	0.698276	0.981628	0.989101	0.987988	0.987313	0.880877	0.912485	0.948218
APBA2_P305_R	APBA2_P305_R	APBA2	15	NM_005503.2	321	N	cg17121025	-305	N	N	N	N	0.150454	0.96462	0.972446	0.982443	0.975578	0.701774	0.971707		0.971135	0.200666	0.965308	0.961529	0.978131	0.976866	0.97887	0.984748	0.979589	0.982184	0.984428	0.96685	0.373297	0.833517	0.386025	0.974463	0.961925	0.956802	0.969627	0.983402	0.976395	0.731677	0.980385	0.984024	0.973731	0.976831	0.893428	0.980834	0.664797
APC_E117_R	APC_E117_R	APC	5	NM_000038.3	324	Y	cg24136097	117	N	N	Y	Y	0.0959413	0.072178	0.0842843	0.0824969	0.10492	0.0845781	0.984934	0.956295	0.0984096	0.312577	0.695908	0.119105	0.108471	0.103685	0.792306	0.184129	0.736177	0.215842	0.200379	0.225863	0.210733	0.140227	0.1673	0.100137	0.70398	0.855266	0.95382	0.156768	0.210086	0.21592	0.180204	0.140606	0.108516	0.145746	0.167575	0.172773	0.16003
APC_P14_F	APC_P14_F	APC	5	NM_000038.3	324	Y	cg21634602	-14	N	N	Y	Y	0.0367137	0.0478101	0.0464466	0.0610491	0.0529311	0.0686342	0.976702	0.983238	0.0596776	0.0858021	0.851373	0.0595734	0.0556133	0.0438964	0.896954	0.0647863	0.874545	0.318607	0.0499496	0.0587559	0.235471	0.0667138	0.065237	0.0735322	0.861	0.929389	0.949195	0.0373431	0.0933027	0.0481953	0.0406443	0.193026	0.125597	0.132738	0.0583026	0.0948619	0.0414795
APC_P280_R	APC_P280_R	APC	5	NM_000038.3	324	Y	cg05117367	-280	N	N	Y	Y	0	0	0	0.00755777	0	0.0168332	0.752021	0.499615	0	0	0.384031	0	0.00321622	0	0.422927	0	0.391386	0.026774	0	0.00210262	0.0353008	0	0	0.00970955	0.352923	0.620783	0.730891	0	0.00871043	0	0	0.0181007	0	0	0.00564504	0.00456986	0.0011848
APOA1_P261_F	APOA1_P261_F	APOA1	11	NM_000039.1	335	N	cg17542807	-261	N	N	N	N	0.982855	0.936765	0.983617	0.980014	0.755343	0.579129	0.777063	0.40047	0.984788	0.166907	0.822855	0.960045	0.567607	0.98609	0.988688	0.473751	0.962301	0.713272	0.124577	0.424238	0.834029	0.515687	0.15844	0.470646	0.170432	0.624173	0.100647	0.174743	0.94963	0.703321	0.269452	0.674165	0.337665	0.0132188	0.85436	0.560593	0.438446
APOA1_P75_F	APOA1_P75_F	APOA1	11	NM_000039.1	335	N	cg09558982	-75	N	N	N	N	0.973922	0.973325	0.95453	0.972459		0.865653	0.879983		0.926467		0.970247	0.965407	0.98309	0.977759	0.966639	0.730059	0.948794	0.79236	0.82991	0.568714	0.968092	0.934427	0.845907	0.958565	0.857613	0.692815	0.267994	0.191955	0.955372	0.729585	0.459493	0.726386	0.421981	0.0243074	0.753793	0.602314	0.321737
APOC1_P406_R	APOC1_P406_R	APOC1	19	NM_001645.3	341	Y	cg06342766	-406	N	N	Y	Y	0.616081	0.779774	0.396166	0.738787	0.623608	0.700867	0.50948	0.102549	0.426962	0.711269	0.589289	0.777594	0.629533	0.511506	0.69711	0.739264	0.764462	0.794198	0.832282	0.760512	0.748822	0.772292	0.638984	0.690166	0.702177	0.726839	0.735116	0.711769	0.782246	0.749026	0.681159	0.787737	0.696027	0.869984	0.819285	0.88391	0.757529
APOC2_P377_F	APOC2_P377_F	APOC2	19	NM_000483.3	344	N	cg27593634	-377	N	N	N	N		0.925411	0.924095	0.922054		0.605632	0.857406	0.955306			0.94			0.945879	0.867197	0.956104	0.941061	0.959721	0.906381	0.728588		0.932095	0.54451	0.704603	0.920811	0.711605	0.899154	0.949044	0.938684	0.748599	0.927603	0.953605	0.966248	0.931257	0.950978	0.872742
APP_E8_F	APP_E8_F	APP	21	NM_201413.1	351	Y	cg03779431	8	N	Y	Y	Y	0.027772	0.0173909	0.0274261	0.0352551	0.0344745	0.0507076	0.0267554	0.0187868	0.015136	0.022218	0.0319112	0.0273699	0.0264253	0.0182636	0.0238345	0.0255681	0.0092629	0.00856735	0.0278873	0.0281868	0	0.00775451	0.0156441	0.0123857	0	0.0222461	0.0140267	0	0.0237549	0.0261858	0.0198866	0.0101103	0.0188291	0.00197677	0.0370681	0.0380261	0.0426656
APP_P179_R	APP_P179_R	APP	21	NM_201413.1	351	Y	cg04750566	-179	N	Y	Y	Y	0.0124669	0.00807574	0.016981	0.0116571	0.0213961	0.0327572	0.0224079	0.00426983	0.000747538	0	0.0484262	0.0249891	0.0176135	0.0227916	0.0106874	0.0208061	0.00846892	0.0134708	0.0237378	0.0279136	0.0456964	0.0119757	0	0.0660283	0.0275388	0.00167828	0.00413194	0	0.0177687	0.0231578	0.0446885	0.0199558	0.00309655	0.0132585	0.0348579	0.0448606	0.0653493
AR_P189_R	AR_P189_R	AR	X	NM_001011645.1	367	Y	cg20878850	-189	Y	N	Y	Y	0.605123	0.419529	0.41194	0.547902	0.0963984	0.526151	0.372919	0.112353	0.569097	0.295731	0.371393	0.0883628	0.517747	0.095506	0.461945	0.120546	0.622247	0.451687	0.194504	0.489627	0.626845	0.473158	0.453634	0.501577	0.504832	0.258589	0.597704	0.118529	0.410051	0.252971	0.118885	0.207966	0.252828	0.0483351	0.241869	0.223333	0.544433
AR_P54_R	AR_P54_R	AR	X	NM_001011645.1	367	Y	cg01329401	-54	Y	N	Y	Y	0.986245	0.0364429	0.339754	0.0569049	0.0406056	0.229024	0.209881	0.025822	0.272457	0.0441797	0.976352	0.0500822	0.0410342	0.0352482	0.797161	0.0793379	0.763821	0.350409	0.504811	0.767243	0.376064	0.73871	0.814569	0.418696	0.11294	0.219718	0.742941	0.074133	0.546073	0.0831974	0.0335923	0.118903	0.075487	0.0384738	0.341175	0.156356	0.742732
ARAF_E38_F	ARAF_E38_F	ARAF	X	NM_001654.1	369	Y	cg07768416	38	Y	Y	Y	Y	0.675929	0	0.659542	0.0236413	0.449987	0.0243201	0.473866	0.584738	0.575941	0.15477	0.0255274	0.00334988	0.744248	0	0.807	0.547109	0.830895	0.858606	0.670938	0.836041	0.805378	0.805113	0.829101	0.665099	0.814196	0.843886	0.823718	0.257869	0.799169	0.673085	0.435978	0.796329	0.656646	0.206224	0.801294	0.567175	0.547347
ARAF_P63_R	ARAF_P63_R	ARAF	X	NM_001654.1	369	Y	cg06922569	-63	Y	Y	Y	Y	0.4572	0.0389514	0.467623	0.0276031	0.182793	0.0380883	0.295154	0.0265462	0.465768	0.0646113	0.0409094	0.0331656	0.107757	0.010354	0.298449	0.0924767	0.649637	0.529267	0.337883	0.656202	0.798266	0.788458	0.45135	0.752772	0.775507	0.374213	0.701411	0.13799	0.556561	0.404587	0.138548	0.388054	0.152684	0.0796178	0.445148	0.313754	0.370932
AREG_E25_F	AREG_E25_F	AREG	4	NM_001657.2	374	Y	cg04027823	25	N	Y	Y	Y	0.0312584	0.0252038	0.532659	0.0260044	0.0258521	0.0552078	0.0301506	0	0.0314264	0.0276155	0.0434663	0.0279307	0.0258414	0.03514	0.0284899	0.0250357	0.00888469	0.0104119	0.0208598	0.0222619	0.0316796	0.0230661	0.0263195	0.0250192	0.0282752	0.038197	0.0287162	0.00443881	0.0203974	0.0220388	0.0143993	0.0179474	0.028113	0.00704611	0.0282927	0.0356313	0.0478116
AREG_P217_R	AREG_P217_R	AREG	4	NM_001657.2	374	Y	cg23375843	-217	N	Y	Y	Y	0.0839845	0.108374	0.569827	0.135217	0.175145	0.238621	0.105785	0.153624	0.549099	0.114256	0.111333	0.0763054	0.068288	0.232366	0.0639526	0.106906	0.103907	0.148734	0.0364214	0.0481397	0.106393	0.1593	0.0976247	0.142104	0.129582	0.0848533	0.102337	0.0906247	0.0916673	0.0494178	0.0352136	0.187223	0.231782	0.104002	0.0360036	0.105038	0.102844
ARHGAP9_P260_F	ARHGAP9_P260_F	ARHGAP9	12	NM_032496.1	64333	N	cg11953654	-260	N	N	N	N	0.983023	0.501643	0.0526042	0.98387	0.691545	0.871175	0.885092	0.919991	0.610426	0.323179	0.438751	0.709369	0.215413	0.728323	0.941478	0.744383	0.966744	0.955637	0.956492	0.935203	0.409269	0.983717	0.897459	0.915742	0.374282	0.98774	0.930771	0.31674	0.942918	0.925788	0.901346	0.965624	0.973067	0.971394	0.944067	0.86246	0.944522
ARHGAP9_P518_R	ARHGAP9_P518_R	ARHGAP9	12	NM_032496.1	64333	N	cg11714628	-518	N	N	N	N	0.985299	0.95892	0.42391	0.917763	0.667905	0.970104	0.952331	0.95622	0.953184	0.891789	0.942225	0.855591	0.886805	0.96957	0.972291	0.838847	0.971907	0.934607	0.967179	0.932611	0.871268	0.983969	0.953921	0.979121	0.922651	0.804814	0.986255	0.44863	0.965671	0.950939	0.955862	0.987712	0.957331	0.988333	0.945492	0.870025	0.945121
ARHGDIB_P148_R	ARHGDIB_P148_R	ARHGDIB	12	NM_001175.4	397	N	cg15450139	-148	N	N	N	N	0.392694	0.559833	0.447414	0.556335	0.337647	0.249861	0.583231	0.378419	0.559771	0.616254	0.341729	0.514816	0.536721	0.746389	0.669923	0.766888	0.637011	0.497273	0.88931	0.512065	0.742172	0.496548	0.58889	0.367748	0.595303	0.567625	0.724142	0.485375	0.423391	0.536428	0.753731	0.410772	0.41569	0.850164	0.411911	0.575391	0.706177
ARNT_P238_R	ARNT_P238_R	ARNT	1	NM_178426.1	405	Y	cg14555435	-238	N	Y	Y	Y	0	0	0.00453499	0	0.00156752	0	0.0140911	0	0.00948786	0.0225924	0	0.00557076	0	0.0607071	0.000766491	0.00310443	0	0.0067589	0	0.00580067	0	0	0.00529471	0.0164254	0	0	0.015056	0	0.00606126	0.000348773	0.00264264	0	0	0.00217802	0.00349177	0.0041147	0.00265731
ASB4_E89_F	ASB4_E89_F	ASB4	7	NM_016116.1	51666	N	cg14154704	89	N	N	N	N	0.976519	0.981917	0.971463	0.98763	0.985621	0.975192	0.950225	0.743642	0.966658	0.961879	0.981308	0.979567	0.980807	0.718086	0.984834	0.772327	0.91583	0.978006	0.709094	0.561861	0.98395	0.739831	0.383185	0.542938	0.967109	0.937478	0.50732	0.984348	0.980625	0.950512	0.986462	0.984663	0.986777	0.984739	0.951833	0.978522	0.973441
ASB4_P391_F	ASB4_P391_F	ASB4	7	NM_016116.1	51666	N	cg06784129	-391	N	N	N	N	0.957598	0.985545	0.773791	0.987432	0.600465	0.902012	0.980414	0.839512	0.284926	0.963699	0.984482	0.955378	0.918111	0.778459	0.986599	0.806174	0.828064	0.909053	0.384371	0.451104	0.98493	0.871867	0.339201	0.615085	0.971366	0.950072	0.542515	0.984599	0.966409	0.947499	0.980107	0.987772	0.987534	0.985359	0.909241	0.873482	0.965284
ASB4_P52_R	ASB4_P52_R	ASB4	7	NM_016116.1	51666	N	cg19100779	-52	N	N	N	N	0.97699	0.981276	0.967682	0.988238	0.986159	0.977823	0.985355	0.628006	0.98545	0.966904	0.983961	0.983044	0.980436	0.544653	0.9852	0.700476	0.98234	0.961224	0.351954	0.45495	0.985079	0.569474	0.187311	0.398315	0.975429	0.98434	0.28256	0.984588	0.982025	0.987815	0.983244	0.986393	0.988732	0.984492	0.960693	0.990704	0.991857
ASCL1_E24_F	ASCL1_E24_F	ASCL1	12	NM_004316.2	429	Y	cg23812196	24	N	Y	Y	Y	0.913869	0.333672	0.014824	0.0464027	0.0376429	0.789341	0.0215549	0	0.0351209	0.0181391	0.949177	0.0277523	0.0135624	0.0154261	0.0129787	0.0295876	0.048523	0.0347743	0.0254048	0.0224531	0.02167	0.0270304	0.580323	0.017456	0.00493531	0.120113	0.186424	0.0277701	0.0313999	0.0467617	0.024518	0.00640756	0.0094612	0.0201891	0.0135254	0.0619785	0.0325406
ASCL1_P747_F	ASCL1_P747_F	ASCL1	12	NM_004316.2	429	Y	cg26578415	-747	N	N	Y	Y	0.978207	0.806822	0.978622	0.0852996	0.181878	0.801343	0.980086	0.0406498	0.871909	0.631412	0.92587	0.877242	0.741012	0.515519	0.679421	0.626279	0.666829	0.593643	0.288243	0.950944	0.985148	0.913323	0.987116	0.747121	0.883549	0.935726	0.931754	0.172657	0.649183	0.863388	0.965237	0.391298	0.644386	0.708544	0.311054	0.808007	0.718827
ASCL2_E76_R	ASCL2_E76_R	ASCL2	11	NM_005170.2	430	Y	cg22073478	76	N	Y	Y	Y	0.598805	0.927412	0.97126	0.164137	0.496139	0.915622	0.231635		0.922682	0.688135	0.874062	0.774413	0.764282	0.755452	0.974096	0.153029	0.781018	0.590492	0.0154404	0.0218103	0.970241	0.0964889	0.982383	0.0580292	0.0952095	0.541738	0.0129673	0.151295	0.562542	0.0554005	0.105639	0.0708636	0.0291735	0.234715	0.274501	0.221714	0.620827
ASCL2_P360_F	ASCL2_P360_F	ASCL2	11	NM_005170.2	430	Y	cg15376678	-360	N	Y	Y	Y	0.586561	0.977079	0.969766	0.274901	0.906191	0.96831	0.908115	0.196794	0.979382	0.946507	0.93251	0.974419	0.967966	0.975695	0.975199	0.787342	0.825675	0.700801	0.287511	0.100154	0.975777	0.148964	0.967597	0.177577	0.567024	0.572419	0.206208	0.248783	0.595138	0.0760292	0.0854487	0.268978	0.221709	0.854008	0.123219	0.0871285	0.771121
ASCL2_P609_R	ASCL2_P609_R	ASCL2	11	NM_005170.2	430	Y	cg00868120	-609	N	Y	Y	Y	0.877212	0.971666	0.968213	0.837079	0.473604	0.946478	0.580295	0.104283	0.954895	0.938665	0.904331	0.950704	0.972896	0.940318	0.939306	0.770701	0.904119	0.630679	0.968389	0.627927	0.895853	0.182511	0.932194	0.53051	0.815443	0.845753	0.803712	0.932305	0.590262	0.261708	0.620442	0.720101	0.597572	0.969127	0.525469	0.409302	0.825473
ATP10A_P147_F	ATP10A_P147_F	ATP10A	15	NM_024490.2	57194	Y	cg06932470	-147	N	N	Y	Y	0.972641	0.517961	0.852007	0.930358	0.260489	0.807366	0.961918	0.191784	0.00317722	0.464179	0.473924	0.271519	0.872464	0.164143	0.842972	0.689563	0.132001	0.338911	0.887273	0.631351	0.939563	0.84355	0.936392	0.657291	0.961356	0.16239	0.924378	0.709395	0.121589	0.176098	0.675839	0.624717	0.871735	0.985799	0.241716	0.219152	0.813454
ATP10A_P524_R	ATP10A_P524_R	ATP10A	15	NM_024490.2	57194	Y	cg18939241	-524	N	N	Y	Y				0.818756	0.364186				0.430329	0.156334	0		0.52551		0.931293	0.69089	0.775461	0.639949	0.931639	0.660595	0.919851	0.91657	0.891949	0.887854	0.293432	0.93691	0.918649	0.935932	0.505073	0.48578	0.837156	0.852514	0.92615	0.916867	0.516077	0.573572	0.885063
AXIN1_P995_R	AXIN1_P995_R	AXIN1	16	NM_003502.2	8312	Y	cg24498552	-995	N	Y	Y	Y	0.852967	0.958908			0.978922	0.893773		0.959891			0.64713			0.958626		0.535536	0.380267		0.0284568	0.592333						0.396773			0.493961	0.546827	0.249704	0.466503			0.684072	0.718926	0.40632
AXL_E61_F	AXL_E61_F	AXL	19	NM_021913.2	558	N	cg20384525	61	N	N	N	N	0.0110412	0	0	0.0306424	0.00143246	0	0.345625	0.149412	0	0.483834	0.00931563	0.1772	0.0892945	0	0.00349246	0.0396216	0.901246	0.292201	0.0246575	0.0763284	0	0.0016734	0.00495022	0.0186012	0	0.0487015	0	0	0.05865	0.0811343	0.0378113	0.0652907	0.012602	0	0.0631132	0.0687019	0.165276
AXL_P223_R	AXL_P223_R	AXL	19	NM_021913.2	558	Y	cg09524393	-223	N	N	Y	Y	0.00784177	0.0259053	0.014466	0.00588047	0.238386	0.251713	0.504198	0.719377	0.424755	0.737176	0.00616264	0.840156	0.660127	0.301295	0.0336602	0.133924	0.886394	0.375672	0.0410714	0.0933452	0.703596	0.0451897	0.0456292	0.120978	0.0319379	0.155718	0.0185626	0.272892	0.268964	0.19237	0.0576459	0.428846	0.115319	0.0763536	0.212092	0.105317	0.157969
B3GALT5_E246_R	B3GALT5_E246_R	B3GALT5	21	NM_033170.1	10317	N	cg11479877	246	N	N	N	N	0.812589	0.808354	0.512	0.840441	0.391442	0.921295	0.244827	0.814508	0.505729	0.388342	0.813657	0.887925	0.583576	0.698344	0.562187	0.840061	0.856756	0.71038	0.91936	0.818753	0.542461	0.68794	0.836702	0.695341	0.892549	0.797615	0.872066	0.948307	0.859398	0.834001	0.85275	0.909449	0.901708	0.888112	0.735366	0.832734	0.783567
B3GALT5_P330_F	B3GALT5_P330_F	B3GALT5	21	NM_033170.1	10317	N	cg06700769	-330	N	N	N	N	0.947256	0.982384	0.954346	0.98692	0.955207	0.982276	0.879513	0.987822	0.929607	0.794388	0.973541	0.985622	0.987945	0.789458	0.867425	0.981425	0.982043	0.989499	0.983171	0.960888	0.973478	0.985942	0.988675	0.987007	0.98159	0.988632	0.987029	0.988462	0.975477	0.956993	0.970622	0.989011	0.990825	0.985641	0.92499	0.968095	0.915086
BAX_E281_R	BAX_E281_R	BAX	19	NM_138765.2	581	Y	cg04555391	281	N	Y	Y	Y	0.526003	0.692091	0.409422	0.354758	0.341832	0.493861	0.549518	0.420877	0.337997	0.522038	0.518508	0.483892	0.380438	0.538308	0.363799	0.387223	0.188671	0.49752	0.284709	0.41283	0.426366	0.370588	0.20758	0.350334	0.256314	0.394963	0.252015	0.295458	0.603682	0.579308	0.493025	0.588398	0.47008	0.366868	0.651663	0.428559	0.382805
BCAM_E100_R	BCAM_E100_R	BCAM	19	NM_001013257.1	4059	Y	cg12108695	100	N	Y	Y	Y	0	0.00904002	0.0144826	0.0111945	0.014072	0.024737	0.00568288	0	0.0938399	0.00817745	0.0225645	0.00686353	0.00906494	0.134719	0.00675636	0.0134566	0	0.00107219	0.0123503	0.016768	0	0	0	0	0	0.00346242	0.0015488	0	0.0139052	0.01644	0.0113784	0.00333102	0.0043413	0	0.0187756	0.0242729	0.0275483
BCAM_P205_F	BCAM_P205_F	BCAM	19	NM_001013257.1	4059	Y	cg18958184	-205	N	Y	Y	Y	0.172413	0.155463	0.129872	0.180515	0.131844	0.132202	0.128106	0.134119	0.990398	0.305066	0.133447	0.140175	0.197021	0.983654	0.14008	0.0435441	0.091666	0.166757	0.0642402	0.0832482	0.155794	0.185468	0.170184	0.247619	0.0977859	0.133211	0.177136	0.243795	0.100627	0.0648139	0.0710392	0.241353	0.20098	0.149375	0.100539	0.0982883	0.11926
BCAP31_P1072_F	BCAP31_P1072_F	BCAP31	X	NM_005745.6	10134	Y	cg08372952	.	Y	Y	Y	Y	0.987106	0.978425	0.98449	0.983681	0.983446	0.98087	0.986006	0.985144	0.0690999	0.951493	0.981586	0.987327	0.988284	0.986827	0.987208	0.988658	0.986808	0.988863	0.990368	0.991218	0.781441	0.984183	0.990455	0.986846	0.980396	0.989789	0.986372	0.549382	0.988766	0.986838	0.661477	0.988721	0.989159	0.985893	0.990443	0.990691	0.988081
BCAP31_P1131_F	BCAP31_P1131_F	BCAP31	X	NM_005745.6	10134	Y	cg05632706	.	Y	Y	Y	Y	0.990669	0.983941	0.987734	0.98484	0.988795	0.985095	0.989251	0.988201	0.166011	0.964661	0.985819	0.989958	0.98856	0.989119	0.989807	0.990831	0.989686	0.990758	0.991538	0.992687	0.895935	0.987064	0.991732	0.98735	0.983789	0.990903	0.987584	0.778134	0.990521	0.99009	0.802859	0.991273	0.990833	0.988707	0.991619	0.945326	0.991133
BCL2A1_P1127_R	BCL2A1_P1127_R	BCL2A1	15	NM_004049.2	597	Y	cg27177709	-1127	N	N	Y	Y	0.989187	0.988359	0.988028	0.993279	0.990266	0.992115	0.922562	0.89798	0.96236	0.903237	0.98926	0.990037	0.985764	0.990908	0.326813	0.98633	0.917014	0.978453	0.991384	0.993122	0.990747	0.985926	0.987838	0.969991	0.983568	0.990353	0.989853	0.991889	0.991049	0.991418	0.53701	0.990689	0.990347	0.989359	0.991992	0.995408	0.959989
BCL2L2_E172_F	BCL2L2_E172_F	BCL2L2	14	NM_004050.2	599	N	cg09582636	172	N	N	N	N	0	0	0	0	0	0	0		0		0	0	0	0	0	0.0283322	0	0	0.0205811	0.044182	0	0	0	0	0	0	0	0	0.0129993	0.074871	0.193063	0.00869857	0	0	0.0144639	0.084548	0.082686
BCL2L2_P280_F	BCL2L2_P280_F	BCL2L2	14	NM_004050.2	599	N	cg04542489	-280	N	N	N	N	0.0203465	0	0.00727467	0.634548	0	0.00164863	0.024849	0.0239175	0	0	0	0.00171651	0.042627	0	0.0437145	0.00977164	0.0228215	0.0608206	0.00765755	0.0284883	0	0.0144137	0.0151933	0.0311311	0	0.0235662	0.0212678	0.0477114	0.186131	0.0908319	0.00888442	0.129362	0	0	0.151704	0.118043	0.253143
BCL3_E71_F	BCL3_E71_F	BCL3	19	NM_005178.2	602	Y	cg21016032	71	N	Y	Y	Y	0.168609	0.107098	0.119446	0.258436	0.111303	0.122484	0.137817	0.100729	0.195541	0.184276	0.126727	0.182363	0.147059	0.141661	0.167986	0.0639267	0.178998	0.21709	0.124842	0.122447	0.358859	0.296324	0.200661	0.297388	0.28044	0.233062	0.149879	0.154345	0.163318	0.0788907	0.107582	0.298632	0.201674	0.288469	0.140354	0.141877	0.115294
BCL3_P1038_R	BCL3_P1038_R	BCL3	19	NM_005178.2	602	Y	cg02162810	-1038	N	N	Y	Y	0.0124433	0.0144808	0.029083	0.0190724	0.0392872	0.0387009	0.018323	0.00549101	0.0253378	0.00683347	0.0203877	0.0146987	0.0143722	0.0262894	0.0289853	0.0101399	0.0160365	0.00975711	0.0084373	0.0149224	0	0.00183196	0	0.00346971	0.00316077	0.00544058	0.00356807	0	0.0106337	0.0143993	0.0133153	0.00473583	0.00954795	0	0.0154032	0.0230387	0.0276087
BCL6_P248_R	BCL6_P248_R	BCL6	3	NM_138931.1	604	Y	cg20717875	-248	N	N	Y	Y	0.107768	0	0	0.00668744	0.015242	0.0131083	0	0	0.0139898	0	0	0	0.0222127	0	0	0.0174019	0.0152112	0.0208598	0.00569516	0.0203403	0	0.00950282	0	0.0367826	0	0.0071325	0.0164232	0	0.0164491	0.0238747	0.0167276	0.0088853	0.00873291	0	0.0477455	0.0258175	0.0142871
BCR_P346_F	BCR_P346_F	BCR	22	NM_021574.1	613	Y	cg01574123	-346	N	N	Y	Y	0.936939		0.110019	0.979715	0.80747	0.900944	0.743698	0.967351	0.0103295		0.203098	0.930144	0.946514	0.921823	0.152426	0.262923	0.530162	0.411202	0.12747	0.481568	0.0490314	0.264018	0.823154	0.653651	0.0747491	0.386598	0.738011	0.361677	0.774248	0.774384	0.299954	0.888256	0.694323	0.633027	0.682859	0.624885	0.54999
BCR_P422_F	BCR_P422_F	BCR	22	NM_021574.1	613	Y	cg08146988	-422	N	N	Y	Y	0.788912		0.164058	0.973302	0.607406	0.865373	0.90155				0.313416	0.903844	0.938278		0.135309	0.484097	0.634003	0.651833	0.144742	0.702286	0.089363	0.299768	0.854441	0.650142	0.154131	0.38506	0.844493	0.278106	0.789542	0.906259	0.574003	0.950452	0.722588	0.496442	0.819921	0.757873	0.816344
BDNF_E19_R	BDNF_E19_R	BDNF	11	NM_170733.2	627	Y	cg17037622	19	N	Y	Y	Y	0.930712	0.98366	0.925519	0.131006	0.727693	0.75277	0.986051	0.0165421	0.482888	0.237416	0.988274	0.799512	0.834064	0.15214	0.823371	0.186084	0.227658	0.338883	0.0412139	0.12885	0.0633087	0.889333	0.947503	0.646176	0.0896632	0.562119	0.075477	0.0784694	0.508978	0.0769656	0.889327	0.254017	0.500262	0.628018	0.116245	0.166884	0.228662
BDNF_P259_R	BDNF_P259_R	BDNF	11	NM_170733.2	627	Y	cg18882544	-259	N	Y	Y	Y	0.978637	0.981576	0.832087	0.0974682	0.896184	0.710039	0.984461	0.193108	0.566776	0.703101	0.963255	0.802032	0.885962	0.284408	0.9852	0.814075	0.984716	0.544786	0.29378	0.925321	0.00279471	0.835382	0.98777	0.829755	0.132019	0.925093	0.828198	0.0429461	0.758916	0.329578	0.955476	0.231341	0.840495	0.095123	0.297552	0.806268	0.795806
BGN_E282_R	BGN_E282_R	BGN	X	NM_001711.3	633	Y	cg00993428	282	Y	N	Y	Y	0.899874	0	0.537778	0.129556	0	0.679624	0.541574	0.0284157	0.84805	0.134218	0.310751	0.0480995	0.189154	0.602661	0.40525	0.528377	0.389617	0.691755	0.615716	0.336355	0.0431103	0.753435	0.427838	0.810401	0.72982	0.738068	0.754372	0.260839	0.701034	0.673872	0.368428	0.582326	0.323185	0.0561341	0.621469	0.550846	0.534016
BGN_P333_R	BGN_P333_R	BGN	X	NM_001711.3	633	N	cg04929865	-333	Y	N	N	N	0.706611	0.0319466	0.776545	0.536748	0.0403323	0.0740385	0.58474	0.0795044	0.552447	0.283277	0.593723	0.129678	0.500292	0.904989	0.342528	0.507085	0.841167	0.695878	0.361614	0.346126	0.833426	0.523105	0.482575	0.300884	0.656701	0.749075	0.596879	0.260422	0.74439	0.610555	0.283798	0.437032	0.248468	0.158361	0.447453	0.367266	0.230851
BIRC4_P122_R	BIRC4_P122_R	BIRC4	X	NM_001167.2	331	Y	cg18694530	-122	Y	Y	Y	Y	0.45714	0.0162875	0.668316	0.0274933	0.411668	0.239171	0.729072	0.72953	0.0117793	0.380833	0.0214635	0.0241106	0.71077	0.00733499	0.79804	0.635172	0.802312	0.813565	0.692176	0.826801	0.781525	0.804298	0.817315	0.790412	0.820684	0.789354	0.788741	0.436879	0.791492	0.644415	0.289719	0.597848	0.288126	0.117231	0.781343	0.582093	0.741788
BIRC4_P500_F	BIRC4_P500_F	BIRC4	X	NM_001167.2	331	Y	cg00808980	-500	Y	Y	Y	Y	0.558809	0.0198815	0.59948	0.0191878	0.221783	0.18387	0.712907	0.547112	0.00116924	0.108462	0.0375577	0.0562224	0.234899	0.0193404	0.822907	0.661624	0.776093	0.777298	0.698608	0.825989	0.812162	0.802542	0.774639	0.618734	0.32632	0.794037	0.794028	0.508594	0.767506	0.578901	0.254347	0.59595	0.292899	0.105124	0.754275	0.616008	0.586972
BIRC5_E89_F	BIRC5_E89_F	BIRC5	17	NM_001168.2	332	Y	cg06057942	89	N	N	Y	Y	0	0.000888167	0.00714478		0.00370548	0.0151979	0.00333668	0.0219011	0	0.00664096	0.00644924	0	0.00282117	0.000636514	0.00395692	0.00593359	0	0.00178295	0.0022633	0.00759632	0.000411966	0.00127859	0.00160109	0	0.000236636	0.00737813	0.00525162	0	0.00342146	0.00663641		0	0	0	0.00513684	0.012302	0.0119301
BLK_P14_F	BLK_P14_F	BLK	8	NM_001715.2	640	N	cg22826986	-14	N	N	N	N	0.942645	0.976403	0.674732	0.802753	0.192684	0.97335	0.390263	0.0751261	0.444779	0.0948909	0.963353	0.948545	0.906591	0.204131	0.688779	0.491071	0.466629	0.676027	0.94741	0.334811	0.236821	0.378317	0.496604	0.49893	0.0689867	0.512668	0.256829	0.974183	0.741029	0.731522	0.85721	0.9409	0.829511	0.551808	0.82305	0.754246	0.660975
BLK_P668_R	BLK_P668_R	BLK	8	NM_001715.2	640	N	cg15742700	-668	N	N	N	N	0.983024	0.986578	0.987065	0.989297	0.986905	0.986956	0.987123	0.185234	0.938645	0.639636	0.981935	0.98151	0.990171	0.874959	0.989588	0.99251	0.985169	0.960657	0.993307	0.983614	0.989547	0.985052	0.988179	0.987431	0.9793	0.990989	0.988223	0.987933	0.984622	0.964203	0.989201	0.980665	0.98999	0.989076	0.937862	0.961916	0.959983
BMP2_E48_R	BMP2_E48_R	BMP2	20	NM_001200.1	650	Y	cg18126192	48	N	Y	Y	Y	0	0.212382	0.119926	0	0.157226	0	0.172469	0	0.624256	0	0	0	0	0	0	0	0	0	0	0.00685276	0	0	0.845925	0	0	0	0.0026856	0	0.00290035	0.00546579	0.612536	0	0	0	0.0186728	0.0262665	0.0204373
BMP2_P1201_F	BMP2_P1201_F	BMP2	20	NM_001200.1	650	Y	cg26536259	-1201	N	Y	Y	Y	0	0.559469	0	0.0241575	0.0918246	0.0150363	0.0486318	0	0.207275	0.0360851	0	0.0321453	0.0193255	0	0.00179506	0.0241322	0.0665878	0	0.0308537	0.0235033	0	0	0.0521829	0.0320288	0	0	0.0661007	0.012636	0.0222675	0.0109819	0.0363225	0.207986	0	0.0400016	0.0713966	0.0318333	0.207579
BMP3_E147_F	BMP3_E147_F	BMP3	4	NM_001201.1	651	Y	cg06290734	147	N	Y	Y	Y	0.0662586	0.578287	0.696813	0.085207	0.140915	0.187182	0.0594671	0.988699	0.667625	0.118655	0.845637	0.0527666	0.216419	0.0511884	0.0875976	0.0557495	0.0654519	0.104464	0.0563228	0.0541075	0.094238	0.0739201	0.889277	0.806765	0.0725002	0.0581853	0.0629065	0.0304921	0.241034	0.0612181	0.0418529	0.080002	0.105271	0.0562762	0.0708694	0.0792138	0.0813759
BMP3_P56_R	BMP3_P56_R	BMP3	4	NM_001201.1	651	Y	cg14573361	-56	N	Y	Y	Y	0	0	0.706901	0	0.00188263	0.0180396	0.0077468	0.799382	0.701705	9.68778e-05	0.987546	0	0	0	0	0.0106365	0	0	0.00722151	0.0149194	0	0	0.784582	0.839426	0	0	0	0	0.0576016	0.0135105	0.00888913	0	0	0	0.0148071	0.0318161	0.0178726
BMP4_P123_R	BMP4_P123_R	BMP4	14	NM_130851.1	652	Y	cg26240298	-123	N	Y	Y	Y	0.0622333	0.86875	0.943428	0.228455	0.862585	0.083375	0.961869	0.344203	0.906705	0.945441	0.110123	0.987435	0.990665	0.181036	0.224954	0.055315	0.124678	0.0694081	0.0602992	0.0902346	0.102073	0.165757	0.0349378	0.110657	0.0811997	0.0564954	0.0350993	0.131543	0.149833	0.0654532	0.0266198	0.07282	0.0725812	0.0621417	0.0784036	0.100727	0.0705535
BMP4_P199_R	BMP4_P199_R	BMP4	14	NM_130851.1	652	Y	cg09229893	-199	N	Y	Y	Y	0	0.987922	0.984036	0.644262	0.921922	0.489434	0.986966	0.479491	0.985325	0.957385	0.211128	0.986815	0.988244	0.685398	0.884979	0.157436	0.952079	0.467355	0.127437	0.764664	0.988796	0.290122	0.0996228	0.106006	0.246659	0.201341	0.0893551	0.841547	0.724984	0.302812	0.678371	0.575904	0.757246	0.974009	0.727457	0.364842	0.899395
BMP6_P163_F	BMP6_P163_F	BMP6	6	NM_001718.2	654	Y	cg05319903	-163	N	Y	Y	Y	0.184764	0.0198189	0.0265865	0.0291572	0.0374545	0.105428	0.0144389	0.0306402	0.0107216	0.0370996	0.0512071	0.0485975	0.0290067	0.0651726	0.0343388	0.0300851	0.00518213	0.0122342	0.0373904	0.0289924	0.0218981	0.0282449	0.0249591	0.0313449	0.0205429	0.0445861	0.0217375	0.0173357	0.0309825	0.0466758	0.0330012	0.0532244	0.0361633	0.0151578	0.0399782	0.0921233	0.347378
BMP6_P398_F	BMP6_P398_F	BMP6	6	NM_001718.2	654	Y	cg08280813	-398	N	Y	Y	Y	0	0	0	0	0	0	0	0	0	0	0	0	0	0	0	0.0140367	0	0	0.009391	0.0151644	0	0	0	0	0	0	0	0	0.00592854	0.014454	0.00962267	0	0	0	0.0113936	0.0193949	0.0130508
BMPR1A_E88_F	BMPR1A_E88_F	BMPR1A	10	NM_004329.2	657	Y	cg14602437	88	N	Y	Y	Y	0.718009	0.275492	0.651768	0.13207	0.207054	0.71494	0.362702	0.530407	0.665675	0.585001	0.658278	0.704067	0.765102	0.752542	0.749448	0.89382	0.713841	0.752918	0.801078	0.85458	0.644914	0.785993	0.836687	0.832803	0.733222	0.85622	0.830228	0.949603	0.826009	0.913401	0.785621	0.820375	0.921652	0.811101	0.846527	0.827136	0.848402
BMPR1A_P956_F	BMPR1A_P956_F	BMPR1A	10	NM_004329.2	657	Y	cg27487510	-956	N	Y	N	Y	0	0	0.00435555	0.00438195	0.0100132	0.0135931	0.00197626	0.000722345	0	0.0126565	0.00501267	0.00133698	0.00473092	0.000922609	0.00456923	0.0110259	6.68523e-05	0.0110531	0.00474583	0.00862562	0	0	0.0034609	0.0020125	0	0.00538557	0.000187044	0.00226499	0.0145163	0.0227144	0.00559205	0.0113849	0.0102641	0.0034263	0.0259423	0.0400237	0.0384914
BMPR2_E435_F	BMPR2_E435_F	BMPR2	2	NM_001204.5	659	Y	cg15362398	435	N	Y	Y	Y	0.0513424	0.0630132	0.0993391	0.0672045	0	0.0588159	0.0175865	0.0614785	0.0901379	0	0.0733882	0.0316102	0.0353679	0.0497583	0.0271094	0	0.0851077	0.0291371	0	0	0.046419	0	0.00126043	0.0306652	0.0377546	0.0560919	0.0404035	0.0173533	0.0139027	0	0	0.0434968	0.0417332	0.0402819	0	3.21874e-05	0
BMPR2_P1271_F	BMPR2_P1271_F	BMPR2	2	NM_001204.5	659	Y	cg19618755	-1271	N	Y	Y	Y	0.692223	0	0.00568128	0	0.0169225	0.00630418	0.575561	0.299208	0.273221	0.00568571	0.00361225	0.041033	0.091564	0.00709303	0.00748583	0.00535491	0.0283266	0.0188093	0.0142229	0.0153219	0	0	0	0.0132305	0	0	0.0308431	0	0.00584606	0.0226156	0.00687085	0.0078383	0	0	0.0154572	0.0156756	0.0114965
BRCA1_P835_R	BRCA1_P835_R	BRCA1	17	NM_007298.2	672	Y	cg00579360	-835	N	Y	Y	Y	0.424149	0.570664	0.0098809	0.884046	0.308302	0.822928	0.0397909	0.028209	0.0155158	0.032238	0.0429459	0.909869	0.00906885	0.24106	0.0353452	0.423886	0.0964048	0.616039	0.916265	0.642872	0.122315	0.248355	0.102051	0.23554	0.0535498	0.785245	0.232759	0.134035	0.649986	0.568461	0.667421	0.892232	0.283352	0.918524	0.775469	0.886827	0.7221
BSG_P211_R	BSG_P211_R	BSG	19	NM_001728.2	682	Y	cg17382033	-211	N	Y	Y	Y	0.987024	0.01615	0.0126295	0.0326174	0.931418	0.047718	0.868459	0.280577	0.00772311	0.0428863	0.0286761	0.0115546	0.896444	0.0162461	0.0193289	0	0.0193839	0.0271899	0	0.00568199	0.0456386	0.02409	0.016011	0.0312643	0.0200771	0.00992128	0.0257425	0.0334685	0.0110469	0	0.0285698	0.0431445	0.0417843	0.0366331	0.0268961	0.0176025	0
BTK_E64_R	BTK_E64_R	BTK	X	NM_000061.1	695	N	cg16763121	64	Y	N	N	N	0.857391	0.984901	0.792868	0.988637	0.608244	0.96814	0.987375	0.733889	0.988626	0.92188	0.985759	0.987144	0.844077	0.990124	0.987935	0.980802	0.839204	0.932069	0.942013	0.962119	0.991241	0.985275	0.981145	0.871769	0.863693	0.981282	0.989427	0.978783	0.943119	0.958197	0.974016	0.953607	0.894048	0.985442	0.915421	0.961169	0.745383
BTK_P105_F	BTK_P105_F	BTK	X	NM_000061.1	695	N	cg03791917	-105	Y	N	N	N	0.390284	0.663086	0.449	0.755024	0.14885	0.185793	0.519412	0	0.461	0.63894	0.341145	0.426288	0.222746	0.636028	0.813935	0.659881	0.550178	0.435289	0.845414	0.544816	0.49927	0.559164	0.276175	0.145859	0.384579	0.246515	0.73065	0.703693	0.355224	0.515842	0.720477	0.559946	0.408984	0.721805	0.383961	0.556143	0.201211
C20orf47_P225_R	C20orf47_P225_R	ERGIC3	20	NM_015966.2	51614	Y	cg12630922	-225	N	Y	Y	Y	0.0281153	0.00852645	0.0121819	0	0.0199336	0.0671721	2.66056e-05	0.0711248	0	0	0.0214499	0.0181423	0.0320792	0.381342	0.00746969	0.00833211	0	0	0.0038725	0.00466143	0	0	0	0.00101439	0	0	0	0.00619334	0.0165973	0.0144424	0.00906027	0.0185887	0.00615785	0	0.0201591	0.0300948	0.0395746
C4B_E171_F	C4B_E171_F	C4B	6	NM_000592.4	721	N	cg01672355	171	N	N	N	N	0.549205	0.873729	0.655313	0.769496	0.454525	0.668361	0.437564	0.495251	0.578618	0.609994	0.549718	0.670117	0.538093	0.840736	0.445897	0.627397	0.734338	0.494125	0.581171	0.57646	0.584468	0.33086	0.19506	0.394168	0.312853	0.817775	0.401587	0.6386	0.680921	0.379634	0.594021	0.403094	0.275057	0.704793	0.604193	0.432476	0.392345
C4B_P191_F	C4B_P191_F	C4B	6	NM_000592.4	721	N	cg14877208	-191	N	N	N	N	0.985658	0.991247	0.988248	0.992734	0.964831	0.959161	0.98614	0.989607	0.988992	0.978459	0.666609	0.9866	0.988344	0.991806	0.989476	0.906111	0.988425	0.895508	0.78503	0.794599	0.926449	0.792085	0.506816	0.950034	0.900357	0.985234	0.960378	0.92133	0.926142	0.906534	0.77491	0.847201	0.776946	0.973841	0.904161	0.812014	0.607172
CALCA_E174_R	CALCA_E174_R	CALCA	11	NM_001033952.1	796	Y	cg09068492	174	N	Y	Y	Y	0.982614	0.984541	0.98285	0.980298	0.103161	0.984329	0.984613	0.967882	0.983497	0.605241	0.988099	0.979694	0.91742	0.0916596	0.0116684	0.0713705	0.0619657	0.554203	0.329786	0.263468	0.982789	0.775493	0.986939	0.81982	0	0.0908825	0.559616	0.294233	0.811565	0.366811	0.930702	0.13019	0.0888244	0.983671	0.336023	0.93974	0.380679
CALCA_P171_F	CALCA_P171_F	CALCA	11	NM_001033952.1	796	Y	cg24117998	-171	N	Y	Y	Y	0.643309	0.671939	0.694059	0.601292	0.135492	0.658213	0.761334	0.51154	0.632587	0.595714	0.796908	0.713724	0.652155	0.308356	0.582287	0.582955	0.52298	0.445495	0.473213	0.342402	0.636112	0.55199	0.754443	0.50984	0.221459	0.724429	0.520065	0.800928	0.647781	0.685271	0.480387	0.373238	0.358676	0.700477	0.451603	0.698804	0.366431
CALCA_P75_F	CALCA_P75_F	CALCA	11	NM_001033952.1	796	Y	cg14988155	-75	N	Y	Y	Y	0.968847	0.978712	0.656309	0.526814	0.458822	0.847918	0.698481	0.393963	0.907409	0.250864	0.920042	0.715615	0.591162	0.043438	0.0504824	0.0425701	0.340266	0.0489052	0.0302531	0.0806575	0.924547	0.565267	0.679075	0.374107	0.0113541	0.734679	0.020641	0.121587	0.429383	0.0682816	0.021797	0.0561341	0.0580697	0.967145	0.129842	0.779272	0.0881422
CAPG_E228_F	CAPG_E228_F	CAPG	2	NM_001747.2	822	N	cg13268943	228	N	N	N	N	0	0	0.978327	0	0.78927	0.00547572	0.467766	0.220994	0.844319	0.186673	0.0252322	0	0	0.982909	0.981712	0.604858	0.126399	0.698879	0.0562887	0.0637587	0.154796	0.263969	0.13354	0.220473	0.785315	0.127331	0.260518	0.051536	0.647272	0.0860648	0.0868366	0.0939662	0.0388759	0.0639639	0.350032	0.0806206	0.0496523
CARD15_P302_R	CARD15_P302_R	CARD15	16	NM_022162.1	64127	N	cg23486288	-302	N	N	N	N	0.00656124	0.014277	0.883397	0.0178788	0.0228586	0.0320056	0.810828	0.0196584	0.505983	0.378036	0.0200932	0.019006	0.0749298	0.949228	0.730641	0.0217858	0.892741	0.383592	0.0112891	0.17574	0.673424	0.528068	0.041633	0.0177666	0.365634	0.0209917	0.0866308	0.23214	0.04208	0.131413	0.0249746	0.0995992	0.0798245	0.134021	0.182395	0.0787126	0.0241261
CARD15_P665_F	CARD15_P665_F	CARD15	16	NM_022162.1	64127	N	cg16771652	-665	N	N	N	N	0.97654	0.984258	0.979132	0.375544	0.0472606	0.874604	0.922773	0.669614	0.957083	0.827025	0.110681	0.979821	0.984257	0.985561	0.982805	0.812392	0.982556	0.862765	0.0238426	0.256414	0.974879	0.779441	0.265876	0.271836	0.190997	0.419575	0.981147	0.942701	0.649261	0.705206	0.757804	0.521157	0.906092	0.485878	0.752278	0.40504	0.487778
CASP10_E139_F	CASP10_E139_F	CASP10	2	NM_001230.3	843	N	cg20209903	139	N	N	N	N	0.0678868	0.0221666	0.450352	0.0410109	0.715848	0.142821	0.551983	0.0312396	0.697374	0.0432003	0.0473569	0.458654	0.0297516	0.785076	0.231371	0.0719112	0.0993944	0.0767568	0.228068	0.0657708	0.346498	0.0154604	0.183161	0.0064992	0.123638	0.216144	0.207414	8.60641e-05	0.0794763	0.0996287	0.0330503	0.0517172	0.0245555	0.0244823	0.101886	0.105369	0.0375373
CASP10_P186_F	CASP10_P186_F	CASP10	2	NM_001230.3	843	N	cg14420164	-186	N	N	N	N	0.0131263	0.0187807	0.767088	0.0242559	0.466493	0.221623	0.65426	0.0464103	0.940105	0.0401355	0.034402	0.283934	0.0202884	0.868714	0.0560314	0.0502386	0.0136177	0	0.142051	0.0241739	0.160941	0.00798739	0.0211678	0.018181	0.397859	0.0333744	0.0244289	0.00268778	0.0261417	0.0340579	0.0173826	0.0167819	0.0250451	0.0261973	0.0910473	0.0453484	0.0289955
CASP10_P334_F	CASP10_P334_F	CASP10	2	NM_001230.3	843	N	cg13782463	-334	N	N	N	N	0.154757	0.31561	0.839862	0.00148672	0.846623	0.735722	0.917801	0.0352816	0.986152	0.224152	0.0878484	0.727464	0.0534854	0.974563	0.493904	0.0495074	0.0438365	0.107338	0.406667	0.135167	0.523808	0.00620211	0.234588	0.0197743	0.676203	0.225782	0.109036	0.047603	0.306434	0.312807	0.0624879	0.183265	0.0168389	0.0221023	0.199881	0.247581	0.0730313
CASP2_P192_F	CASP2_P192_F	CASP2	7	NM_032982.2	835	Y	cg26050838	-192	N	Y	Y	Y	0.0173066	0.0257971	0.0203708	0.0380202	0.238701	0.191044	0.0135706	0.0128912	0.0116013	0.202905	0.157661	0.792309	0.0257419	0.507377	0.0244628	0.0173249	0.020206	0.0129869	0.0280352	0.0337965	0.0315331	0.031273	0.0641202	0.0297767	0.0299815	0.0114293	0.0125148	0.041439	0.0127794	0.0130802	0.0336514	0.0408829	0.0314927	0.01374	0.0166668	0.0146578	0.0176602
CASP3_P420_R	CASP3_P420_R	CASP3	4	NM_004346.3	836	Y	cg15495273	147	N	Y	Y	Y	0.0172791	0.0268929	0.0334621	0.0496885	0.0268076	0.0337382	0.0223753	0.00879725	0.0179136	0.0365458	0.0447655	0.0285305	0.0220259	0.0199058	0.0192166	0.0155285	0.0176624	0.0238573	0.0169672	0.0185621	0.0228185	0.0294589	0.0168392	0.0332442	0.0173483	0.0296635	0.0188179	0.0254279	0.0173521	0.02133	0.0174732	0.0442814	0.0401783	0.0157864	0.0225826	0.0388111	0.0317374
CASP6_P201_F	CASP6_P201_F	CASP6	4	NM_001226.3	839	Y	cg07942426	-201	N	Y	Y	Y	0.0523329	0.0240757	0.0487303	0.022691	0.0807389	0.105041	0.0724495	0.0930266	0.014913	0.0541564	0.0354193	0.0328985	0.0589674	0.0355804	0.113312	0.0450599	0.0552167	0.0558235	0.0738329	0.0698176	0.0733879	0.0514873	0.0612309	0.0793597	0.0713266	0.0709488	0.0544417	0.0112677	0.0643718	0.0748701	0.0209234	0.0795626	0.0384582	0.00572092	0.0840291	0.0670323	0.0849014
CASP6_P230_R	CASP6_P230_R	CASP6	4	NM_001226.3	839	Y	cg20044306	-230	N	Y	Y	Y	0	0	0	0	0.0172248	0.0439697	0	0	0	0	0	0	0	0.0143713	0.00904578	0.0253165	0	0	0.0435061	0.0404431	0	0.00583117	0	0	0	0	0	0.0137909	0.0276538	0.0496624	0.0403022	0	0	0	0.0386889	0.0463574	0.0341769
CASP8_E474_F	CASP8_E474_F	CASP8	2	NM_001228.3	841	N	cg05776114	474	N	N	N	N	0.114065	0.0664836	0.0450629	0.0995305	0.829482	0.0552297	0.080094	0.110581	0.058529	0.0800231	0.0859226	0.0870804	0.0718257	0.865155	0.080013	0.358878	0.278738	0.459768	0.553294	0.156457	0.783984	0.244579	0.135747	0.18915	0.663445	0.179864	0.201857	0.219261	0.191734	0.102948	0.150555	0.240636	0.212301	0.354101	0.347935	0.169724	0.0664999
CAV1_P130_R	CAV1_P130_R	CAV1	7	NM_001753.3	857	Y	cg24980893	-130	N	N	Y	Y	0.0256587	0.0280017	0.0688802	0.0286143	0.0285109	0.0414882	0.476048	0.989811	0.0411574	0.360656	0.0421984	0.0336003	0.0275467	0.0304207	0.0238993	0.027351	0.0101692	0.0504012	0.0335518	0.0496546	0.0175472	0.0461865	0.0259123	0.0400872	0.0369676	0.0264951	0.0131754	0.00653632	0.0334222	0.0310269	0.0225452	0.0499018	0.0412962	0.0234687	0.0460137	0.0813038	0.0429035
CAV1_P169_F	CAV1_P169_F	CAV1	7	NM_001753.3	857	Y	cg07838272	-169	N	N	Y	Y	0.0225554	0.0346937	0.161046	0.0458322	0.0352533	0.0551054	0.571334	0.991794	0.433874	0.532779	0.0528793	0.0367581	0.0414475	0.0729747	0.0435388	0.0582852	0.0217987	0.0825412	0.0715724	0.0858127	0.194349	0.142877	0.358328	0.118704	0.0574309	0.112557	0.214058	0.0812075	0.126691	0.123072	0.0494574	0.145379	0.117787	0.0715879	0.15927	0.137961	0.126406
CAV2_E33_R	CAV2_E33_R	CAV2	7	NM_198212.1	858	Y	cg26774312	33	N	Y	Y	Y	0	0	0.482996	0.0110598	0.0301322	0.0126764	0.0196655	0	0.244245	0.00820167	0.00682278	0.000367345	0	0.0613468	0.0240164	0.0143351	0	0	0.00543458	0.00714538	0	0	0	0	0	0	0.712726	0.00333965	0.0153669	0.0140593	0.00878273	0.000927655	0	0	0.0244007	0.0242794	0.0443214
CCKAR_E79_F	CCKAR_E79_F	CCKAR	4	NM_000730.2	886	N	cg08845028	79	N	N	N	N	0.629517	0.975251	0.887802	0.963229	0.892579	0.513891	0.699385	0.669024	0.81062	0.676288	0.932503	0.941678	0.779106	0.204923	0.205795	0.267596	0.062799	0.603116	0.0606501	0.158968	0.0290585	0.230814	0.136825	0.206991	0.0391422	0.303104	0.0991335	0.185679	0.666441	0.354864	0.0685338	0.278929	0.156275	0.00192293	0.707285	0.315437	0.205722
CCKAR_P270_F	CCKAR_P270_F	CCKAR	4	NM_000730.2	886	N	cg12336680	-270	N	N	N	N	0.964454	0.966372	0.974476	0.975446	0.736647	0.975889	0.975051	0.971954	0.928887	0.926851	0.973655	0.97575	0.977797	0.767043	0.971307	0.731309	0.969225	0.980764	0.63486	0.344129	0.890548	0.441332	0.316449	0.605519	0.157404	0.465911	0.212272	0.909864	0.922445	0.785361	0.503862	0.713562	0.850855	0.198826	0.848322	0.579642	0.448441
CCKBR_P361_R	CCKBR_P361_R	CCKBR	11	NM_176875.2	887	Y	cg10802353	-361	N	N	Y	Y	0.987231		0.0175768	0.0122868	0.0669682	0.0654789	0.0133508	0	0.00778459	0.0223002	0.016684	0.0104213	0.00859545	0.0107496	0.0119195	0.0186848	0.00584685	0.00623403	0.0185913	0.0189587	0.00141257	0.00544207	0.00129584	0.00437364	0	0.0130123	0.00329023	0.00122721	0.01748	0.0173431	0.0159406	0.00430778	0.00692529	0.00097426	0.0243496	0.0338771	0.03185
CCKBR_P480_F	CCKBR_P480_F	CCKBR	11	NM_176875.2	887	Y	cg08254087	-480	N	N	Y	Y	0.970616	0.538415	0.00143435	0	0.97398	0.981697	0.0519504		0.257926	0	0.0132756	0	0	0	0	0.00711602	0	0	0.00325244	0.0133929	0	0	0.0889875	0	0	0	0	0	0.0265427	0.0250271	0.00561743	0	0	0	0.0506111	0.059783	0.0263684
CCL3_E53_R	CCL3_E53_R	CCL3	17	NM_002983.1	6348	N	cg21335375	53	N	N	N	N	0.851723	0.927433	0.938039	0.921957	0.024224	0.813424	0.526136	0.923677	0.906002	0.333485	0.937635	0.66316	0.679401	0.937454	0.483762	0.863596	0.937889	0.699199	0.940856	0.521035	0.897409	0.428973	0.518117	0.577655	0.886181	0.880146	0.783883	0.795668	0.622797	0.641403	0.499677	0.807135	0.844033	0.889194	0.68381	0.563226	0.481839
CCL3_P543_R	CCL3_P543_R	CCL3	17	NM_002983.1	6348	N	cg05481196	-543	N	N	N	N	0.899457	0.955336	0.989914	0.972385	0.17545	0.4919	0.94588	0.991814	0.982914	0.846675	0.991757	0.984425	0.612973	0.951462	0.32372	0.894362	0.990618	0.924038	0.761908	0.80532	0.974208	0.907	0.657303	0.843808	0.823513	0.980309	0.745761	0.78907	0.919967	0.663044	0.822345	0.753649	0.849642	0.80577	0.903415	0.3996	0.687829
CCNA1_E7_F	CCNA1_E7_F	CCNA1	13	NM_003914.2	8900	Y	cg27186533	7	N	Y	Y	Y	0.986911	0.131608	0.904273	0.00948627	0.583109	0.0238693	0.826246	0.855191	0.990912	0.0148871	0.989653	0.0551493	0.00483808	0.131873	0.775725	0.00744332	0	0.0118125	0.0539303	0.00899296	0	0	0	0	0.00214499	0	0.00917038	0	0.0411403	0.0168585	0.00584635	0	1.0867e-05	0	0.0260443	0.0366773	0.0586889
CCNA1_P216_F	CCNA1_P216_F	CCNA1	13	NM_003914.2	8900	Y	cg05780306	-216	N	Y	Y	Y	0.978799	0.0115747	0.370421	0.0506348	0.0583983	0.0316909	0.11976	0.98621	0.987826	0.0584053	0.98649	0.017679	0.0167786	0.02494	0.0171912	0.0106081	0	0.013921	0.00746354	0.0198912	0.0268155	0.0230345	0.0185603	0.0292985	0.030089	0.0101971	0.0185008	0.123293	0.018212	0.0107369	0.00819064	0.0248498	0.00079758	0.0189579	0.017774	0.0232205	0.0242126
CCNC_P132_R	CCNC_P132_R	CCNC	6	NM_001013399.1	892	Y	cg24043820	-132	N	N	Y	Y	0.00350878	0	0.0279029	0.0077811	0.0630811	0.113957	0.00690033	0.0138659	0.0700779	0.010991	0.00622986	0.0484013	0.00667353	0.316248	0.0754145	0.00631798	0	0	0.00601925	0.00752854	0	0.00308625	0	0	0	0	0	0	0.00687433	0.0109917	0.00706365	0.000938292	0	0	0.0304579	0.0228214	0.0173862
CCND1_E280_R	CCND1_E280_R	CCND1	11	NM_053056.1	595	Y	cg08247756	280	N	Y	Y	Y	0.0241188	0.0248497	0.0286678	0.0372981	0.15223	0.041797	0.0229853	0.0216439	0.0309815	0.0414313	0.0376596	0.0243056	0.0306719	0.0268222	0.0258966	0.0256125	0.0116654	0.0134713	0.0287937	0.0433089	0.0403396	0.0259294	0.0225194	0.0410135	0.0217658	0.0245464	0.020013	0.0145817	0.0343612	0.02597	0.0235259	0.0199584	0.0335177	0.00425872	0.0306066	0.044726	0.0423302
CCND1_P343_R	CCND1_P343_R	CCND1	11	NM_053056.1	595	Y	cg09551996	-343	N	Y	Y	Y	0.0585574	0.0583753	0.0409686	0.0333936	0.00776616	0.0960052	0.0517175	0.10138	0.0633141	0.0256947	0.0808416	0.032126	0.0534633	0.0248356	0.00703003	0.0135583	0	0.0321943	0.00777629	0.00554393	0.0800972	0.0296718	0.0729946	0.0409164	0.0200335	0	0.0144165	0.00383832	0.0602528	0.0889324	0.0144601	0.0357708	0.00142074	0.0581827	0.0134666	0.0241847	0.0123142
CCND2_P887_F	CCND2_P887_F	CCND2	12	NM_001759.2	894	Y	cg00814733	-887	N	Y	N	Y	0.916424	0.39828	0.0143943	0.563346	0.329497	0.956006	0.00402097	0.468668	0.14895	0.490685	0.872107	0.482677	0.0185346	0.0418114	0.0582513	0.691991	0.459297	0.349211	0.0121554	0.0609064	0	0.147385	0.245945	0.236833	0	0.0284509	0.652452	0	0.227083	0.0135863	0.0124862	0	0.000691039	0	0.123087	0.0358237	0.212538
CCND2_P898_R	CCND2_P898_R	CCND2	12	NM_001759.2	894	Y	cg23124313	-898	N	Y	N	Y	0.98446	0.449387	0.00288143	0.586095	0.912567	0.985857	0.0040466	0.159405	0.0745485	0.849003	0.98468	0.731006	0.194609	0.0332925	0.0275988	0.482185	0.652811	0.205501	0.0216406	0.167665	0	0.258326	0.502525	0.440352	0	0.424756	0.701164	0	0.127774	0.0117671	0.0105357	0.00575378	0.0541686	0	0.056966	0.0426293	0.335045
CCND3_P435_F	CCND3_P435_F	CCND3	6	NM_001760.2	896	Y	cg22537023	-435	N	N	Y	Y	0.037957	0.0740768	0.0836403	0.0367247	0.0648464	0.0657136	0.0591405	0.055277	0.0863113	0.0932924	0.0615596	0.0720375	0.0681131	0.0833849	0.0687559	0.0399333	0.0666797	0.0243336	0.0485775	0.0450976	0.0883558	0.0248069	0.0365781	0.0240709	0.0266412	0.0352442	0.0373543	0.0413494	0.0525729	0.0336691	0.0404985	0.0369236	0.0423214	0.0384113	0.05797	0.0647486	0.0489741
CCNE1_P683_F	CCNE1_P683_F	CCNE1	19	NM_057182.1	898	Y	cg18621017	-683	N	Y	Y	Y	0.0292635	0.0306332	0.0277408	0.0376993	0.0320289	0.0541256	0.0275891	0.02064	0.0230702	0.0456285	0.0328824	0.0312994	0.0510538	0.0288429	0.0347958	0.0558014	0.0456278	0.0738757	0.0644738	0.0505534	0.0518704	0.0458735	0.0378886	0.0411726	0.0506892	0.0546724	0.0370837	0.0540758	0.0626978	0.0346326	0.0585402	0.0612184	0.0419382	0.0534675	0.0643687	0.059087	0.0494873
CCR5_P630_R	CCR5_P630_R	CCR5	3	NM_000579.1	1234	N	cg21689024	-630	N	N	N	N	0.383532	0.108651	0.1962	0.289515	0.10856	0.0740568	0.126517	0.207784	0.341171	0.315517	0.188184	0.375918	0.346391	0.0172242	0.0892737	0.354027	0.632471	0.452666	0.144592	0.225409	0.727819	0.836768	0.0828568	0.283531	0.70473	0.37216	0.109539	0.648505	0.326832	0.372609	0.372073	0.677613	0.549029	0.777129	0.566288	0.538677	0.215177
CD1A_P414_R	CD1A_P414_R	CD1A	1	NM_001763.1	909	N	cg19355763	-414	N	N	N	N	0.986578	0.716357	0.771208	0.987997	0.462605	0.981264	0.738793	0.222025	0.986546	0.498494	0.984631	0.986906	0.986005	0.924102	0.990406	0.976851	0.987494	0.990584	0.990674	0.987391	0.992399	0.988416	0.937975	0.989822	0.986673	0.991058	0.968131	0.990912	0.988813	0.958909	0.99083	0.990035	0.990544	0.989492	0.989055	0.994152	0.993892
CD1A_P6_F	CD1A_P6_F	CD1A	1	NM_001763.1	909	N	cg03528325	-6	N	N	N	N	0.66327	0.0559393	0.0418898	0.944536	0.0886389	0.155487	0.163622	0.0823378	0.258601	0.0591211	0.274544	0.878113	0.0646566	0.0554203	0.58689	0.948599	0.343	0.906136	0.945265	0.882962	0.905026	0.963199	0.710676	0.836359	0.814456	0.951235	0.939759	0.863288	0.954192	0.643852	0.733452	0.863537	0.938617	0.881242	0.886562	0.905934	0.948942
CD2_P68_F	CD2_P68_F	CD2	1	NM_001767.2	914	N	cg20405187	-68	N	N	N	N	0.974027	0.987786	0.986188	0.98865	0.484976	0.248201	0.895903	0.192698	0.945983	0.915195	0.921173	0.952449	0.872638	0.549505	0.910792	0.930858	0.985179	0.920717	0.975852	0.793412	0.875358	0.950573	0.537641	0.676082	0.963716	0.875866	0.964717	0.985379	0.743135	0.41144	0.948168	0.908433	0.959552	0.986018	0.789975	0.926601	0.722048
CD34_E20_R	CD34_E20_R	CD34	1	NM_001025109.1	947	N	cg19626977	20	N	N	N	N	0.422831	0.476634	0.149455	0.372855	0.311007	0.308953	0.292506	0.198577	0.310325	0.213111	0.472881	0.397449	0.332132	0.131808	0.221219	0.113323	0.110312	0.115537	0.142166	0.106625	0.412705	0.222651	0.255912	0.239095	0.140512	0.303031	0.406643	0.104554	0.210167	0.0956665	0.0969538	0.200172	0.205582	0.212441	0.122179	0.149874	0.0970915
CD34_P339_R	CD34_P339_R	CD34	1	NM_001025109.1	947	N	cg03583857	-339	N	N	N	N	0.809658	0.822786	0.925713	0.90809	0.858054	0.889655	0.797741	0.464643	0.892406	0.884236	0.83339	0.843902	0.938082	0.886012	0.874148	0.930836	0.949228	0.838957	0.938453	0.937274	0.981517	0.909232	0.942537	0.881594	0.966397	0.872841	0.953777	0.967236	0.795305	0.793257	0.941118	0.879335	0.927268	0.959417	0.80016	0.652695	0.93899
CD34_P780_R	CD34_P780_R	CD34	1	NM_001025109.1	947	N	cg14637677	-780	N	N	N	N	0.779654	0.695831	0.881686	0.715048	0.742082	0.882885	0.536188	0.074582	0.713108	0.830444	0.731057	0.722527	0.917368	0.505605	0.863958	0.792923	0.897819	0.591966	0.796281	0.834036	0.874217	0.842742	0.857158	0.692237	0.908744	0.614858	0.860486	0.908028	0.578261	0.745696	0.846926	0.757375	0.826962	0.930758	0.63697	0.753087	0.820923
CD40_E58_R	CD40_E58_R	CD40	20	NM_152854.1	958	Y	cg20698532	58	N	N	Y	Y	0.118489	0	0.775031	0	0.970213	0.0109986	0.227063	0.576105	0.962504	0.00242945	0.585059	0.788766	0	0.759371	0	0.188697	0.568101	0.0147129	0.452536	0.0394242	0.969336	0.0194515	0.0320545	0.0193566	0.932511	0.339183	0.404092	0	0.0198145	0.0223473	0.0925017	0.00962411	0.0198834	0.962294	0.0296264	0.0495065	0.0566563
CD40_P372_R	CD40_P372_R	CD40	20	NM_152854.1	958	Y	cg26940394	-372	N	N	Y	Y	0.646461	0.0665949	0.958772	0.0665583	0.951357	0.372847	0.710652	0.683585	0.988917	0.128538	0.837726	0.909199	0.161154	0.939013	0.157938	0.413378	0.173962	0.0808659	0.463412	0.816856	0.986275	0.671932	0.954251	0.326351	0.98401	0.822284	0.926118	0.0198866	0.0862848	0.0918672	0.646508	0.0831866	0.0279377	0.897249	0.0591281	0.11283	0.112106
CD44_E26_F	CD44_E26_F	CD44	11	NM_001001389.1	960	Y	cg13656027	26	N	N	Y	Y	0.368537	0.0163234	0.866201	0.0746864	0.0248478	0.0363571	0.0107657	0.146206	0.442553	0.214696	0.0294396	0.0238601	0.0211123	0.0374059	0.0210318	0.0140821	0.0644945	0.0395326	0.0142585	0.020947	0.0104375	0.00476784	0.0111446	0.00788591	0.0298464	0.0148317	0.168747	0.0148268	0.0180841	0.0172019	0.0204813	0.0342148	0.0127587	0.0067184	0.0186154	0.0263761	0.0418667
CD44_P87_F	CD44_P87_F	CD44	11	NM_001001389.1	960	Y	cg20143092	-87	N	N	Y	Y	0.326504	0	0.752913	0	0.00814367	0	0.0134806	0.0324396	0.913331	0.0865672	0	0	0	0	0	0.00303763	0.0226211	0	0.0050202	0.0502322	0	0	0.00108197	0	0.188777	0	0	0	0.00818617	0.0303619	0.0139698	0.400784	0	0	0.0124604	0.0318587	0.0345279
CD81_P211_F	CD81_P211_F	CD81	11	NM_004356.3	975	Y	cg04069951	-211	N	Y	Y	Y	0.700533	0.339115	0.0953289	0.719061	0.567947	0.950057	0.095846	0.32157	0.264327	0.211385	0.958438	0.974353	0.102487	0.536709	0.31182	0.0721937	0.0778301	0.0893883	0.430482	0.0433445	0.125339	0.0755355	0.0335098	0.0928802	0.0780727	0.0967886	0.0876713	0.10507	0.0833148	0.0571809	0.837449	0.097426	0.0983188	0.919592	0.0716145	0.0638937	0.23397
CD81_P272_R	CD81_P272_R	CD81	11	NM_004356.3	975	Y	cg26129028	-272	N	Y	Y	Y	0.921019	0.940488	0.332051	0.767378	0.901702	0.932477	0.421093	0.964649	0.893213	0.529897	0.953292	0.908034	0.265425	0.856654	0.944967	0.371758	0.0654876	0.387014	0.842281	0.363555	0.501931	0.171932	0.0712175	0.193629	0.279638	0.307379	0.185838	0.179659	0.565705	0.917085	0.967552	0.449362	0.782788	0.918376	0.623663	0.70452	0.888688
CD82_P557_R	CD82_P557_R	CD82	11	NM_002231.3	3732	Y	cg24700286	-557	N	N	Y	Y	0	0.00760037	0.062843	0.0343825	0.0418169	0.0326736	0.0623011	0.770495	0.0293107	0.00848573	0.0196213	0.0186385	0.0628708	0.957941	0.0738928	0.00750425	0.00109559	0.0622308	0.0390347	0.107725	0	0.00851287	0.0203065	0.00275579	0	0.0108514	0	0.0217113	0.180573	0.310401	0.0366671	0.152117	0.0546801	0	0.143041	0.167952	0.0797602
CD86_P3_F	CD86_P3_F	CD86	3	NM_006889.2	942	N	cg01878435	-3	N	N	N	N	0.988839	0.94964	0.978531	0.992794	0.785357	0.655057	0.966641	0.906908	0.973094	0.939018	0.968742	0.893899	0.989068	0.812779	0.914111	0.91451	0.987045	0.872737	0.990129	0.828609	0.974497	0.982989	0.98631	0.892397	0.801538	0.948164	0.985304	0.98981	0.835103	0.957451	0.850703	0.910337	0.975379	0.948036	0.844234	0.609491	0.96017
CD9_E14_R	CD9_E14_R	CD9	12	NM_001769.2	928	Y	cg04502700	14	N	Y	Y	Y	0.0222434	0.0310195	0.0418759	0.0259198	0.0435922	0.0382954	0.030597	0.0265285	0.987414	0.00968466	0.0352115	0.0156024	0.037609	0.0312223	0.0257629	0.0277891	0.00897144	0.00638944	0.0232946	0.0401735	0	0.00813561	0.00520362	0.031648	0	0.0103063	0.0125144	0.00124301	0.0331463	0.0420079	0.0239277	0.0150228	0.0147946	0	0.0503778	0.0504622	0.0683403
CD9_P504_F	CD9_P504_F	CD9	12	NM_001769.2	928	Y	cg01573484	-504	N	Y	Y	Y	0.660414	0.980426	0.800817	0.327323	0.743635	0.203732	0.601645	0.9801	0.979552	0.931257	0.478993	0.98455		0.531634	0.971243	0.429577	0	0.0832535	0.120066	0.187731	0.0174745	0.0534207	0.141072	0.0636782	0.0322728	0.071189	0.445461	0.0276705	0.444077	0.334238	0.354043	0.170485	0.0690927	0.0293229	0.278295	0.106083	0.208957
CD9_P585_R	CD9_P585_R	CD9	12	NM_001769.2	928	Y	cg19415774	-585	N	Y	Y	Y	0.867877	0.982637	0.956497	0.874302	0.916713	0.569112	0.869869	0.98315	0.983675	0.962192	0.603597	0.984986	0.978383	0.469527	0.961014	0.644975	0.0158991	0.317242	0.376068	0.770123	0.0541203	0.313403	0.593107	0.193217	0.184736	0.14248	0.747827	0.094126	0.734147	0.538615	0.553966	0.37084	0.148603	0.0806776	0.531733	0.351268	0.346772
CDC25B_E83_F	CDC25B_E83_F	CDC25B	20	NM_004358.3	994	Y	cg00837159	83	N	Y	Y	Y	0.977169	0.0114768	0.0214759	0.0185147	0.0243806	0.0463562	0.0394253	0.0243048	0.673204	0.0124639	0.0229338	0.14845	0.0266436	0.0241499	0.0144648	0.0120224	0	0	0.00879766	0.0160835	0	0.0099038	0	0.00630979	0	0.00509498	0.00277413	0	0.0148733	0.0102957	0.00717578	0.0167533	0.0143259	0	0.0223311	0.0271043	0.0229678
CDC25B_P11_R	CDC25B_P11_R	CDC25B	20	NM_004358.3	994	Y	cg19418914	-11	N	Y	Y	Y	0.959631	0	0	0.0255752	0.0116104	0.0993938	0.0324848	0.0985767	0.733444	0.00520544	0.00994885	0.547014	0.0794915	0.00880754	0.00509915	0	0	0	0	0	0.406765	0	0.0082097	0.00106841	0	0	0.00980087	0.0014665	0	0	0	0	0	0.00552721	0	0.010369	0.00882947
CDH1_P45_F	CDH1_P45_F	CDH1	16	NM_004360.2	999	Y	cg18947377	-45	N	Y	Y	Y	0.0291688			0.0131724	0.0882458		0				0.0538571	0.00910934	0.0247694	0	0.0566839	0.0850226	0.0525492	0.0235144	0.076802	0.106657	0.00279948	0.0991485	0	0.0108721	0.0510594	0.0308777	0	0	0.0609572	0.166146	0.0873679	0.0370993	0.0168963	0.068984	0.115151	0.265095	0.195242
CDH1_P52_R	CDH1_P52_R	CDH1	16	NM_004360.2	999	Y	cg24310695	-52	N	Y	Y	Y	0.0419032	0.971454	0.989626	0.104136	0.18641	0.384375	0.0510744	0.061618	0.988829	0.0783548	0.0865332	0.0922439	0.0547081	0.0472723	0.071276	0.0549031	0.0532522	0.0592969	0.0284693	0.141791	0.0443538	0.0974141	0.14426	0.110917	0.0886688	0.0639358	0.0777657	0.0987717	0.0752455	0.144533	0.0772567	0.131485	0.0805214	0.0349644	0.0925905	0.217853	0.0847653
CDH11_E102_R	CDH11_E102_R	CDH11	16	NM_001797.2	1009	Y	cg05318914	102	N	Y	Y	Y	0.26002	0.0396399	0.96809	0.0716562	0.392226	0.915005	0.114988	0.193754	0.856831	0.0981525	0.985263	0.0635999	0.0506703	0.0576323	0.0716404	0.0301024	0.0470227	0.0353902	0.0221526	0.0378575	0.0382412	0.0495571	0.916686	0.0558962	0.0218436	0.0527134	0.0554183	0.0573124	0.227695	0.0479754	0.0249191	0.0778592	0.09131	0.045203	0.0416263	0.0857372	0.0432281
CDH11_P203_R	CDH11_P203_R	CDH11	16	NM_001797.2	1009	Y	cg23907145	-203	N	N	Y	Y	0.0158503	0.00665087	0.981309	0.0230656	0.110541	0.723591	0.0336988	0.14042	0.864936	0.0238005	0.931678	0.00415929	0.0968782	0.00895916	0.0110317	0.00990976	0.0319883	0	0.00878666	0.0298452	0	0.00836993	0.926307	0.0104349	0	0.00197428	0.0105094	0	0.486128	0.0247214	0.0132867	0.0243427	0.012782	0	0.0489265	0.10162	0.0540707
CDH11_P354_R	CDH11_P354_R	CDH11	16	NM_001797.2	1009	Y	cg13126606	-354	N	N	Y	Y	0.180771	0.145689	0.849645	0.198192	0.352646	0.816725	0.327736	0.632154	0.748447	0.219337	0.772358	0.147228	0.83453	0.279246	0.802645	0.0634017	0.328811	0.251334	0.0485913	0.116282	0.198926	0.169316	0.928857	0.297332	0.0710443	0.682306	0.793898	0.413393	0.765966	0.210921	0.141675	0.456212	0.369842	0.243216	0.286092	0.34978	0.243757
CDH13_E102_F	CDH13_E102_F	CDH13	16	NM_001257.3	1012	Y	cg15047333	102	N	Y	Y	Y	0.0131007	0.0054382	0.979616	0.0421022	0.00663283	0.985339	0.983117	0.773302	0.980022	0.151562	0.983461	0.977411	0.309536	0.0543049	0.987096	0.165432	0.75445	0.415659	0.358374	0.910894	0	0.843819	0.965988	0.844961	0.566384	0.782919	0.72629	0.618929	0.542985	0.0593614	0.890564	0.0364221	0.00946403	0.969398	0.258094	0.638747	0.500269
CDH13_P88_F	CDH13_P88_F	CDH13	16	NM_001257.3	1012	Y	cg08977371	-88	N	N	Y	Y	0.454377	0.0541952	0.985357	0.0691522	0.0132097	0.987494	0.98723	0.782733	0.98434	0.116979	0.988704	0.973937	0.678762	0.185261	0.989075	0.443315	0.97542	0.230207	0.241407	0.972595	0.293051	0.985872	0.990026	0.876243	0.622368	0.938851	0.984277	0.601278	0.841704	0.248097	0.966159	0.723885	0.0978809	0.986669	0.452124	0.722554	0.855574
CDH17_E31_F	CDH17_E31_F	CDH17	8	NM_004063.2	1015	N	cg14353573	31	N	N	N	N	0.916453	0.988799	0.985477	0.989543	0.910985	0.987529	0.835377	0.100836	0.769827	0.969649	0.988914	0.984895	0.9824	0.309918	0.95274	0.703011	0.231031	0.897065	0.373288	0.92557	0.989408	0.916382	0.280761	0.780904	0.985025	0.797309	0.55844	0.98646	0.927454	0.805757	0.419725	0.718638	0.433315	0.248679	0.950214	0.750788	0.405762
CDH17_P376_F	CDH17_P376_F	CDH17	8	NM_004063.2	1015	N	cg00368292	-376	N	N	N	N	0.797395	0.968222	0.943669	0.966852	0.925884	0.961102	0.964192	0.738845	0.839558	0.890377	0.959674	0.973693	0.969325	0.640884	0.964911	0.884376	0.974815	0.970279	0.954398	0.834611	0.908041	0.948263	0.467253	0.93777	0.985459	0.910126	0.952788	0.987932	0.953995	0.782232	0.382563	0.964757	0.954387	0.97831	0.92543	0.910179	0.737572
CDH17_P532_F	CDH17_P532_F	CDH17	8	NM_004063.2	1015	N	cg01803859	-532	N	N	N	N	0.984333	0.984757	0.971798	0.989672	0.986089	0.960772	0.986643	0.986565	0.946626	0.942653	0.980587	0.967588	0.988856	0.928579	0.989254	0.980972	0.989637	0.988586	0.993302	0.981228	0.988223	0.986637	0.894192	0.984965	0.987289	0.990676	0.987524	0.988153	0.98918	0.961085	0.878019	0.992189	0.991485	0.988214	0.986543	0.988702	0.976204
CDH3_E100_R	CDH3_E100_R	CDH3	16	NM_001793.3	1001	Y	cg09665394	100	N	Y	Y	Y	0.0189922	0.0157541	0.492338	0.0773482	0.250267	0.201003	0.0910151	0.0686328	0.739956	0.118945	0.0481945	0.0742726	0.0988757	0.105395	0.037401	0.0458893	0.0662958	0.0898652	0.0252411	0.0426523	0.0725851	0.0575256	0.0744196	0.0520194	0.0979281	0.0457394	0.0535495	0.0684558	0.04036	0.0645085	0.0237477	0.0907218	0.110231	0.0922193	0.0439989	0.126917	0.0633362
CDH3_P87_R	CDH3_P87_R	CDH3	16	NM_001793.3	1001	Y	cg01296763	-87	N	Y	Y	Y	0.0363421	0.0788826	0.33839	0.146592	0.101095	0.111865	0.118047		0.618388	0.24322	0.0155158	0.117916	0.0956934	0.172532	0.103386	0	0.0586021	0.0601293	0	0	0	0.033223	0	0.0972048	0.0288851	0.0738165	0.0834939	0.0576721	0.042133	0	0	0.0674744	0.0492411	0.177999	0	0	0
CDK10_E74_F	CDK10_E74_F	CDK10	16	NM_052987.2	8558	Y	cg26843987	74	N	Y	Y	Y	0.00895704	0.0072694	0.0149253	0.0137803	0.0214945	0.0267423	0.00930658	0.00387307	0.0138676	0.0110316	0.0139715	0.0143791	0.00573931	0.0593717	0.00698044	0.0297786	0.00174767	0.00703642	0.0153828	0.0219238	0.00112592	0.00905423	0.00295777	0.00831132	0.0106736	0.000970771	0.0128404	0	0.0194144	0.0468284	0.0169664	0.00947888	0.010886	0.00197374	0.0355826	0.0396285	0.06929
CDK10_P199_R	CDK10_P199_R	CDK10	16	NM_052987.2	8558	Y	cg12119029	-199	N	Y	Y	Y	0.0818057	0.119206	0.0564203	0.083636	0.0551333	0.453547	0.039347	0.00668901	0.158857	0.0203601	0.0439578	0.208293	0.070627	0.444146	0.539222	0.0862867	0.0261534	0.181397	0.112501	0.15093	0.128008	0.0873966	0.0799962	0.110056	0.17085	0.27115	0.085362	0.0889986	0.321936	0.287672	0.105297	0.228195	0.0898177	0.00815456	0.228925	0.25774	0.189222
CDK2_P330_R	CDK2_P330_R	CDK2	12	NM_052827.1	1017	N	cg01221216	-330	N	N	N	N	0	0.0226246	0.0104176	0.0382963	0.0453351	0.0553762	0.0205021	0.0769977	0.00815846	0.0160314	0.0353218	0.0262987	0.0364505	0.148795	0.00194502	0.0106912	0	0.00630048	0.00791886	0.00722825	0.010236	0	0	0.0283026	0.00286036	0	0.01495	0	0.0143995	0.0228086	0.00859294	0.0260742	0.0188486	0	0.0267004	0.02516	0.0119415
CDK6_E256_F	CDK6_E256_F	CDK6	7	NM_001259.5	1021	Y	cg19493914	256	N	Y	Y	Y	0.153492	0.086444	0.07283	0.116943	0.0960545	0.127	0.0687751	0.0927017	0.100618	0.11719	0.130456	0.126091	0.101521	0.0755353	0.109175	0.0792191	0.0578239	0.119366	0.0804081	0.0910507	0.101262	0.112672	0.103187	0.123307	0.0942467	0.123335	0.117234	0.113544	0.0990629	0.0626295	0.0733204	0.106728	0.133256	0.10017	0.0925124	0.109255	0.0888081
CDK6_P291_R	CDK6_P291_R	CDK6	7	NM_001259.5	1021	Y	cg22184962	-1465	N	Y	Y	Y	0	0.0110724	0.0384468	0.0116636	0.0317311	0.0380407	0.0344078	0.0149592	0.285251	0.0643342	0.0107005	0.0425278	0.0405146	0.0236188	0.0202048	0.00717974	0.00510868	0	0.00633264	0.0081952	0.0026648	0	0	0.0127953	0.0175462	0.00364971	0.00608055	0	0.0178979	0.00495429	0.00873128	0	0.00253134	0	0.0134	0.0206333	0.0355779
CDKN1A_E101_F	CDKN1A_E101_F	CDKN1A	6	NM_000389.2	1026	Y	cg10762857	101	N	Y	Y	Y	0.0138674	0.000680577	0.0169607	0.00983261	0.0137622	0.0211968	0.013279	0	0.0121066	0.0064918	0.0154183	0.0147857	0.00805782	0.00893917	0.0154267	0.0244376	0	0.0113975	0.032305	0.0368977	0.0123925	0.0163235	0.0094826	0.0410307	0.00308474	0.0151753	0.0142044	0	0.0258098	0.0250023	0.0227658	0.0264572	0.024505	0.00270205	0.0358624	0.0381768	0.0530463
CDKN1A_P242_F	CDKN1A_P242_F	CDKN1A	6	NM_000389.2	1026	Y	cg23305046	-242	N	Y	Y	Y	0	0	0.108282	0	0	0	0	0.0486131	0	0	0	0	0	0.0188345	0	0.00559202	0	0	0.00194449	0.00761662	0	0	0	0	0	0	0	0	0.00364469	0.00709685	0.0024388	0	0	0	0.00494699	0.0102305	0.0125782
CDKN1B_P1161_F	CDKN1B_P1161_F	CDKN1B	12	NM_004064.2	1027	N	cg00334827	-1161	N	N	N	N	0.716182	0	0	0.0200194	0.0581955	0.0276378	0	0	0	0.00178336	0	0.334045	0.206285	0.00649688	0	0.0225807	0	0	0.0245281	0.0609	0.851104	0.153692	0.554548	0.145102	0.0742932	0.0848334	0.0754579	0.0131282	0.0132933	0.0274946	0.158034	0.0362457	0.149824	0.774979	0.0809026	0.0208352	0.0191606
CDKN1C_P6_R	CDKN1C_P6_R	CDKN1C	11	NM_000076.1	1028	Y	cg08331513	-6	N	Y	Y	Y	0.0686823	0.0811226	0.0832676	0.110491	0.134022	0.106327	0.074471	0.113787	0.0490711	0.147302	0.0957266	0.484436	0.0822954	0.11602	0.0715938	0.0775505	0.0556711	0.0826789	0.0811837	0.0839306	0.104689	0.0906109	0.0711552	0.0832533	0.0511774	0.0677193	0.060061	0.10936	0.0729943	0.0730984	0.10135	0.084775	0.118498	0.0757537	0.0896514	0.0908527	0.124163
CDKN1C_P626_F	CDKN1C_P626_F	CDKN1C	11	NM_000076.1	1028	Y	cg17511511	-626	N	Y	Y	Y	0.981499	0.547207	0.294783	0.984345	0.976825	0.76326	0.0160262	0.880142	0.958561	0.470623	0.436427	0.977362	0.843691	0.415609	0.180136	0.063988	0.0172729	0.0242191	0.0303518	0.040936	0.958836	0.0178097	0.00359733	0.0245445	0.00452784	0.0193566	0.336948	0.000272277	0.041645	0.0799052	0.0309481	0.06814	0.0102908	0.91198	0.088584	0.0849615	0.134785
CDKN2A_E121_R	CDKN2A_E121_R	CDKN2A	9	NM_058195.2	1029	Y	cg16207427	121	N	Y	Y	Y	0.0258359	0.0340754	0.0678564	0.0385486	0.0744497		0.0442524		0.0520724	0.0347567				0.0664342	0.0479295	0.0384611	0.0180035	0.0145859	0.0450106	0.104151	0	0	0	0	0.031259	0.0356974	0.0920269	0	0.0649463	0.0425484	0.0371848	0.0347968	0.0423132	0	0.057574	0.0675675	0.0705238
CDKN2B_E220_F	CDKN2B_E220_F	CDKN2B	9	NM_004936.3	1030	Y	cg18731427	220	N	Y	Y	Y	0	0.0262916	0.0158192	0.0290421	0.0302518	0.291544	0.0207351	0.0579359	0.00981275	0.0247844	0.324181			0.0146201	0.0132584	0.0661343	0.0116432	0.0195182	0.0388461	0.0760234	0.0129614	0.014618	0.0106561	0.0173696	0.000635007	0.0226165	0.0175859	0.0222547	0.0438201	0.0353063	0.044692	0.0233064	0.00987836	0.0154153	0.0463751	0.0567117	0.0462709
CDKN2B_seq_50_S294_F	CDKN2B_seq_50_S294_F	CDKN2B	9	NM_004936.3	1030	Y	cg25030222	302	N	Y	Y	Y	0	0	0	0	0.0036447		0	0	0	0				0	0	0.0218821	0	0	0.00312471	0.79184	0	0	0	0	0	0	0	0.00345441	0.0291533	0.0661405	0.0151788	0.0278075	0	0.00148516	0.0744722	0.0527117	0.0797641
CDM_seq_21_S260_R	CDM_seq_21_S260_R	BCAP31	X	NM_005745.6	10134	N	cg18682265	.	Y	N	N	N	0.141183	0	0.0558151	0.00453831	0.012129	0.0207932	0.231934	0.0328781	0	0.00621418	0.00204464	0.0605599	0.0400488	0.0414189	0.068985	0.479287	0.454544	0.580729	0.312984	0.279591	0.0217866	0.589848	0.269225	0.254523	0.0256679	0.268251	0.192164	0.200324	0.501297	0.532108	0.262083	0.418867	0.205174	0.0360017	0.640824	0.498677	0.242865
CEACAM1_E57_R	CEACAM1_E57_R	CEACAM1	19	NM_001712.3	634	N	cg18176768	57	N	N	N	N	0.0203383	0.900844	0.739792	0.213167	0.0434321	0.287716	0.322515	0.0953945	0.511636	0.146999	0.0508875	0.755376	0.0513272	0.987411	0.117807	0.223305	0.0518509	0.447492	0.0127156	0.0437756	0.0370402	0.0509706	0.0449434	0.0515908	0.0209691	0.0467246	0.0758193	0.0325295	0.0681095	0.0165831	0.0838372	0.0928759	0.0390164	0.05721	0.0801686	0.0815804	0.0345628
CEACAM1_P44_R	CEACAM1_P44_R	CEACAM1	19	NM_001712.3	634	N	cg11811510	-44	N	N	N	N	0.0873589	0.862571	0.872403	0.876184	0.509837	0.566167	0.89034	0.692116	0.741824	0.656593	0.0860606	0.852986	0.76125	0.913604	0.886246	0.742595	0.751613	0.798933	0.17501	0.206691	0.58184	0.50132	0.19521	0.243087	0.718422	0.376949	0.486693	0.32978	0.474557	0.238125	0.807057	0.40903	0.644868	0.780104	0.642393	0.336026	0.115116
CEBPA_P1163_R	CEBPA_P1163_R	CEBPA	19	NM_004364.2	1050	Y	cg11888955	.	N	Y	Y	Y	0.620754	0.0358298	0.0369202	0.053469	0.605528	0.174351	0.759301	0.0423984	0.0513216	0.542513	0.498518	0.145908	0.846184	0.38064	0.0273998	0.468934	0.796957	0.194792	0.040554	0.045193	0.0294867	0.0415745	0.043238	0.0463288	0.0587638	0.0792153	0.0483729	0.0334635	0.245895	0.0223372	0.0274248	0.04023	0.057982	0.0397558	0.0414841	0.0505966	0.0487726
CEBPA_P706_F	CEBPA_P706_F	CEBPA	19	NM_004364.2	1050	Y	cg23071874	293	N	Y	Y	Y	0.0385442	0.0233075	0.0385634	0.0627713	0.536803	0.0915201	0.0307416	0.00866164	0.0169864	0.0316733	0.0429094	0.0349128	0.0743895	0.047077	0.042719	0.0319968	0.0216405	0.0251641	0.0270759	0.0445101	0.0397446	0.0507958	0.0414286	0.019947	0.0471669	0.041316	0.0286905	0.0409064	0.0518767	0.0465433	0.0449112	0.0718184	0.0455967	0.0439137	0.0390054	0.0536251	0.0629451
CFTR_P115_F	CFTR_P115_F	CFTR	7	NM_000492.2	1080	Y	cg05270674	-115	N	Y	Y	Y			0.354269	0.517874	0.791348	0.864443	0.954473	0	0.24912	0.78614	0.049131	0.213808	0.00443947	0.00249251	0.0596009	0.19324	0.0298909	0	0.0734627	0.0110949	0.841736	0.54782	0.626741	0	0.776008	0.443195	0.5455	0.282957	0.00410481	0.371624	0.608303	0	0	0.944807	0.0339237	0.0558874	0.0225699
CFTR_P372_R	CFTR_P372_R	CFTR	7	NM_000492.2	1080	Y	cg24329417	-372	N	Y	Y	Y	0.962024	0.961431	0.961154	0.984834	0.981059	0.962265	0.981947	0.254602	0.977991	0.925646	0.542776	0.97297	0.340244	0.822885	0.414916	0.76292	0.184148	0.204539	0.915227	0.104953	0.982675	0.939404	0.972657	0.150789	0.975062	0.79853	0.909582	0.946342	0.170688	0.804516	0.937332	0.329882	0.219499	0.985081	0.0776714	0.14049	0.176043
CHD2_P451_F	CHD2_P451_F	CHD2	15	NM_001271.1	1106	N	cg04650055	-451	N	N	N	N	0.986288	0.794639	0.242477	0.991622	0.988922	0.879227	0.87965	0.896054	0.687828	0.672256	0.188021	0.985418	0.959202	0.980839	0.988947	0.984247	0.827534	0.980249	0.985838	0.981176	0.914755	0.980571	0.983695	0.97568	0.972933	0.984872	0.982913	0.9826	0.978362	0.986899	0.98086	0.986448	0.983345	0.982795	0.96033	0.992101	0.990558
CHD2_P667_F	CHD2_P667_F	CHD2	15	NM_001271.1	1106	N	cg17404310	-667	N	N	N	N	0.950589	0.933342	0.915705	0.982444	0.976127	0.978102	0.96709	0.981607	0.911607	0.82882	0.88696	0.961929	0.976006	0.968409	0.976263	0.959664	0.887586	0.95042	0.974927	0.952512	0.965143	0.952401	0.967825	0.965709	0.895391	0.971727	0.964368	0.950134	0.940403	0.975561	0.943507	0.97178	0.971119	0.956185	0.960883	0.9806	0.982575
CHFR_P501_F	CHFR_P501_F	CHFR	12	NM_018223.1	55743	Y	cg00470794	-501	N	Y	Y	Y	0.973839	0.00857002	0.986992	0.0239556	0.141645	0.825157	0	0	0.988106	0.549039	0.502029	0.0341227	0	0.0333509	0.564113	0	0.00948841	0.0080817	0	0.000499287	0.0146618	0.00522108	0.0689157	0.00892553	0.29417	0.0092677	0	0	0.0105572	0	0	0.0283896	0.036514	0.0272332	0.00139487	0.0125748	0.0018771
CHFR_P635_R	CHFR_P635_R	CHFR	12	NM_018223.1	55743	Y	cg18592833	-635	N	Y	Y	Y	0.977521	0.0417606	0.984308	0.0491213	0.0996352	0.43836	0.0554691	0.0547327	0.985062	0.67785	0.135538	0.0811588	0.0570022	0.126123	0.383988	0.0281834	0.0576188	0.051848	0.0231713	0.027328	0.0446562	0.0601295	0.262053	0.0779174	0.440688	0.0715748	0.0556824	0.0476919	0.0326032	0.0331252	0.02214	0.0462698	0.0616562	0.0497999	0.0343095	0.0351376	0.0315073
CHGA_E52_F	CHGA_E52_F	CHGA	14	NM_001275.2	1113	Y	cg15962606	52	N	Y	Y	Y	0.950299	0.973474	0.0146706	0.0329528	0.331482	0.979302	0.974051		0.281051	0	0.98124	0.377976	0.0244495	0.00650094	0.0236085	0.00541121	0.0424856	0.149946	0.00528033	0.0456148	0.0025496	0.0273688	0.0452272	0.209112	0.00425832	0.012438	0.00914654	0.0285639	0.0560942	0.0291014	0.00917671	0.0297427	0.0266435	0.000459853	0.0473594	0.0855446	0.157263
CHGA_P243_F	CHGA_P243_F	CHGA	14	NM_001275.2	1113	Y	cg02706439	-243	N	Y	Y	Y	0.884164	0.185109	0.012742	0.0140191	0.0289895	0.310642	0.214027	0	0.0203721	0.0171494	0.297467	0.0232192	0.0172331	0.0137595	0.10158	0.12843	0.0196757	0.0843883	0.204205	0.174519	0	0.124761	0.315406	0.107415	0	0.0707686	0.0162694	0.0692797	0.116545	0.0914077	0.0616664	0.083146	0.0353925	0.0268787	0.255666	0.0989196	0.065321
CHI3L2_E10_F	CHI3L2_E10_F	CHI3L2	1	NM_001025199.1	1117	N	cg10045881	10	N	N	N	N	0.926661	0.949137	0.966693	0.583811	0.960893	0.955568	0.96622	0.91323	0.723444	0.350185	0.959207	0.975939	0.87698	0.57942	0.966482	0.687556	0.940943	0.82126	0.961803	0.683869	0.831248	0.88686	0.892096	0.805542	0.957195	0.759765	0.920841	0.894432	0.773025	0.694961	0.928385	0.854344	0.849684	0.959716	0.834167	0.56309	0.706628
CHI3L2_P226_F	CHI3L2_P226_F	CHI3L2	1	NM_001025199.1	1117	N	cg10675506	-226	N	N	N	N	0.552287	0.312939	0.781879	0.486025	0.969345	0.771522	0.731206	0.580525	0.33469	0.206061	0.969366	0.967139	0.588372	0.0230853	0.239291	0.715939	0.98543	0.892307	0.969788	0.89226	0.811963	0.950641	0.757924	0.867402	0.933492	0.886443	0.65837	0.941891	0.864922	0.727703	0.880522	0.838533	0.88358	0.974015	0.843922	0.650938	0.762307
CLDN4_P1120_R	CLDN4_P1120_R	CLDN4	7	NM_001305.3	1364	N	cg14826417	-1120	N	N	N	N	0.310486	0.83393	0.861476	0.0884395	0.65475	0.866617	0.723396	0.475467	0.740466	0.210308	0.211352	0.0528635	0.865952	0.679667	0.786562	0.449335	0.114538	0.740277	0.0624306	0.307418	0.0501533	0.4178	0.210531	0.35269	0.0732797	0.570878	0.302338	0.300585	0.689415	0.799796	0.28593	0.554209	0.368655	0.066341	0.769464	0.44745	0.139702
CLK1_P538_F	CLK1_P538_F	CLK1	2	NM_004071.2	1195	N	cg08898736	-538	N	N	N	N	0.126305	0.164665	0.0454021	0.151725	0.306187	0.325804	0.086528	0.438065	0.0235774	0.305499	0.053283	0.187267	0.247889	0.138777	0.079313	0.0655344	0.0284313	0.104812	0.0897128	0.109626	0.0362941	0.0589694	0.0539628	0.0419083	0.0421468	0.0868477	0.0624137	0.0480568	0.211606	0.136166	0.160173	0.127428	0.0766018	0.0676895	0.143301	0.0924496	0.100688
COL18A1_P365_R	COL18A1_P365_R	COL18A1	21	NM_130444.1	80781	Y	cg26239725	-365	N	Y	Y	Y	0.220647	0.0344318	0.448829	0.0392598	0.745964	0.143452	0.0442862	0.281	0.978352	0.205669	0.966708	0.170279	0.166753	0.256434	0.159317	0.0119586	0.0256774	0.0370502	0.0266252	0.079413	0.0406569	0.0269526	0.110456	0.0462225	0.0254316	0.0946244	0.19079	0.0280263	0.0488372	0.0498987	0.0176419	0.0503224	0.0747953	0.00606458	0.0905641	0.0572115	0.0651435
COL18A1_P494_R	COL18A1_P494_R	COL18A1	21	NM_130444.1	80781	Y	cg00309589	-494	N	Y	Y	Y	0.57848	0.278569	0.980663	0.204244	0.99038	0.325972	0.186787	0.764607	0.990109	0.718193	0.990927	0.988291	0.867579	0.736223	0.465102	0.0520377	0.10218	0.188328	0.050476	0.0502255	0.316157	0.19784	0.336398	0.310377	0.199563	0.171847	0.178942	0.182685	0.130499	0.094959	0.0582649	0.33811	0.322359	0.140221	0.142544	0.088983	0.16306
COL1A1_P117_R	COL1A1_P117_R	COL1A1	17	NM_000088.2	1277	Y	cg10100754	-117	N	Y	Y	Y	0.790275	0.0424376	0.526066	0.563789	0.0571659	0.289195	0.384962	0.912071	0.630011	0.327069	0.239955	0.666814	0.792744	0.321109	0.148572	0.627357	0.170667	0.166192	0.197035	0.525839	0.819507	0.181175	0.0628793	0.125157	0.105973	0.525513	0.0700646	0.0621148	0.187275	0.190834	0.0833502	0.124549	0.143852	0.250929	0.143475	0.127999	0.130116
COL1A1_P5_F	COL1A1_P5_F	COL1A1	17	NM_000088.2	1277	Y	cg13069732	-5	N	Y	Y	Y	0.982959	0.0176238	0.984367	0.980963	0.030841	0.622433	0.310543	0.981147	0.985772	0.770606	0.933172	0.985155	0.955926	0.694743	0.848646	0.576739	0.0705084	0.113119	0.13314	0.14425	0.0146432	0.0729264	0.122003	0.152557	0.036617	0.173714	0.105124	0.0748757	0.461152	0.310115	0.0404679	0.132707	0.0667639	0.0107279	0.268188	0.286685	0.107175
COL1A2_E299_F	COL1A2_E299_F	COL1A2	7	NM_000089.3	1278	Y	cg22877867	299	N	N	Y	Y	0.985463	0.989174	0.657425	0.348837	0.987203	0.748143	0.991437	0.992461	0.094428	0.910558	0.990898	0.988734	0.985737	0.845346	0.787456	0.0350137	0.0174632	0.0414263	0.0305479	0.0330103	0.990232	0.0159249	0.023856	0.0226663	0.00672233	0.0425468	0.686902	0.990788	0.167871	0.0309557	0.0260346	0.0324535	0.0272066	0.0328596	0.0420926	0.653714	0.025716
COL1A2_P407_R	COL1A2_P407_R	COL1A2	7	NM_000089.3	1278	N	cg16337370	-407	N	N	N	N	0.774083	0.882163	0.822014	0.872931	0.907951	0.817297	0.902264	0.895495	0.629528	0.857323	0.755882	0.876595	0.875327	0.871648	0.927558	0.694033	0.848134	0.543947	0.552171	0.641276	0.847533	0.672559	0.572988	0.416566	0.591579	0.778322	0.83503	0.926322	0.626106	0.296335	0.333894	0.585972	0.331725	0.198765	0.359396	0.811253	0.374454
COL1A2_P48_R	COL1A2_P48_R	COL1A2	7	NM_000089.3	1278	Y	cg26942275	-48	N	N	Y	Y	0.98013	0.9874	0.576849	0.370161	0.989412	0.979712	0.989299	0.989128	0.629024	0.869539	0.98824	0.986062	0.98378	0.963995	0.880149	0.0113565	0	0	0.0183236	0.0253435	0.988041	0	0	0	0	0.0717715	0.692864	0.989641	0.140549	0.0243614	0.0157311	0.00795754	0	0.0024667	0.046483	0.572638	0.0229102
COL4A3_E205_R	COL4A3_E205_R	COL4A3	2	NM_031366.1	1285	Y	cg02171478	205	N	Y	Y	Y	0.205706	0.0179028	0.0842204	0.0136201	0.424436	0.0475969	0.0655602	0.0187253	0.199315	0.0182699	0.305793	0.0197949	0.0209988	0.0117796	0.0320239	0.00724508	0.0155379	0.00190194	0.0161268	0.0210775	0	0.00750649	0.0630107	0.0956897	0.0302152	0.0056953	0.0323693	0	0.0170889	0.00955696	0.00417091	0	0	0	0.0217502	0.0204592	0.0254779
COL4A3_P545_F	COL4A3_P545_F	COL4A3	2	NM_031366.1	1285	Y	cg26187391	-545	N	Y	Y	Y	0.0102912	0.0365505	0.0471922	0.0250786	0.300596	0.392411	0.066589	0.0168462	0.374542	0.0969173	0.0298109	0.0508578	0.0527669	0.0184909	0.0246101	0.0248617	0.0103088	0.00420442	0.0201548	0.0277102	0.000776845	0.0156264	0.00230188	0.0151142	0.00206064	0.0141154	0.0133229	0.00016808	0.0224889	0.0296445	0.0234697	0.0150831	0.00779687	0	0.0368462	0.0419177	0.041993
COL6A1_P283_F	COL6A1_P283_F	COL6A1	21	NM_001848.1	1291	Y	cg22734035	-283	N	N	Y	Y	0	0	0	0	0	3.98352e-05	0	0.0128117	0	0	0	0.165539	0	0	0	0.00440697	0	0.00316666	0.00170767	0.0158717	0	0	0	0	0	0	0	0	0.00106606	0.001335	0.00126387	0	0	0	0.00396903	0.0155545	0.00559982
COL6A1_P425_F	COL6A1_P425_F	COL6A1	21	NM_001848.1	1291	Y	cg16354533	-425	N	N	Y	Y	0.111922	0.0888931	0.0861354	0.135785	0.0798233	0.0974615	0.0980872	0.116904	0.0946344	0.133935	0.0909551	0.296344	0.0945939	0.0948775	0.0902926	0.0628038	0.101513	0.0907205	0.0610235	0.0788872	0.10409	0.112864	0.120734	0.140858	0.108955	0.103734	0.108505	0.0762377	0.086821	0.0617003	0.0609227	0.108431	0.141613	0.0984423	0.0703146	0.101856	0.0779921
COMT_E401_F	COMT_E401_F	COMT	22	NM_007310.1	1312	N	cg24164157	-195	N	N	N	N	0.141961	0.0282204	0.0314152	0.185031	0.0440141	0.0904034	0.0245215	0.093432	0.0274028	0.486081	0.0622742	0.0680658	0.62392	0.0368601	0.268792	0.285824	0.130954	0.162818	0.16231	0.428591	0.169494	0.247906	0.439752	0.42332	0.378563	0.0964261	0.360695	0.129676	0.0734418	0.285603	0.0602148	0.135103	0.111028	0.0952391	0.108979	0.0982072	0.0697212
COPG2_P298_F	COPG2_P298_F	COPG2	7	NM_012133.2	26958	Y	cg21921666	-298	N	Y	Y	Y	0.0709251	0.0341163	0.0504122	0.067941	0.0502114	0.0686745	0.0500941	0.0172415	0.0450975	0.0596768	0.047792	0.239327	0.0494584	0.0785853	0.0981295	0.0014102	0.0900428	0.0968798	0	0	0.0992916	0.0639274	0.0807959	0.0783888	0.0616361	0.0948871	0.0636029	0.0593601	0.043854	0.00187551	0.00444068	0.101255	0.0761335	0.0749327	0.00412704	0.0114481	0.00335277
CPA4_E20_F	CPA4_E20_F	CPA4	7	NM_016352.2	51200	N	cg01796223	20	N	N	N	N	0.0378021	0	0.78554	0.00500627	0.027689	0.00876509	0.0533506	0.221707	0.227197	0.10476	0.0552289	0.00771471	0	0.76681	0.0710097	0.100567	0.161974	0.350542	0.290823	0.218495	0.804718	0.607778	0.0678215	0.124675	0.591522	0.245119	0.218273	0.682871	0.365592	0.18563	0.0680226	0.531351	0.13578	0.639108	0.245574	0.184886	0.351096
CPA4_P1265_R	CPA4_P1265_R	CPA4	7	NM_016352.2	51200	N	cg00845900	-1265	N	N	N	N	0.978755	0.983784	0.98038	0.985941	0.985965	0.976706	0.984178	0.989154	0.984011	0.960593	0.981223	0.97765	0.979853	0.985335	0.983736	0.989636	0.983723	0.987861	0.988221	0.986213	0.987637	0.982298	0.986141	0.985982	0.978813	0.986574	0.983788	0.986327	0.986271	0.989988	0.987957	0.985496	0.989028	0.985328	0.988451	0.992413	0.992884
CPA4_P961_R	CPA4_P961_R	CPA4	7	NM_016352.2	51200	N	cg26442210	-961	N	N	N	N	0.786638	0.927389	0.881235	0.949414	0.955754	0.867092	0.942043	0.992371	0.879345	0.875185	0.854044	0.874074	0.873433	0.941407	0.967605	0.982131	0.948646	0.962722	0.987886	0.971176	0.908109	0.930589	0.928315	0.935415	0.907006	0.957049	0.953273	0.97416	0.957788	0.98465	0.974987	0.943517	0.957698	0.968058	0.970979	0.975675	0.989915
CPNE1_P138_F	CPNE1_P138_F	CPNE1	20	NM_152927.1	8904	Y	cg25855788	-138	N	N	Y	Y	0.00815848	0.0218736	0.0203479	0.00944297	0.0173479	0.0600939	0.0142887	0.0395534	0.0061034	0.0254868	0.0240438	0.0117397	0.0110542	0.0121991	0.0184212	0.0268653	0.00216771	0	0.025766	0.0354844	0	0.031871	0	0.00834497	0.0332526	0.00814803	0.00742103	0	0.0169956	0.033237	0.0224352	0.0219436	0.0174568	0	0.0357462	0.0398985	0.0433785
CREB1_P819_F	CREB1_P819_F	CREB1	2	NM_134442.2	1385	Y	cg22617735	-819	N	Y	N	Y	0.109804	0	0.284205	0.00933003	0	0	0.848918	0.693772	0.336875	0.165571	0	0.0297707	0.0995927	0.0682048	0.0328021	0.0258247	0.0890566	0	0.292849	0.0578253	0	0	0	0	0	0.00835841	0	0.0239749	0.0269361	0.027806	0.0347027	0.111	0.0209978	0.0541676	0.117868	0.0186993	0.0263277
CREBBP_P712_R	CREBBP_P712_R	CREBBP	16	NM_004380.1	1387	Y	cg18797283	-712	N	Y	Y	Y	0.889644	0.423143	0.920814	0.0565838	0.959871	0.848266	0.705815	0.987778	0.918202	0.900025	0.110507	0.888684	0.949134	0.954489	0.56428	0.839027	0.456076	0.925077	0.977827	0.908069	0.963912	0.758712	0.962182	0.920726	0.93077	0.931576	0.947258	0.238232	0.898775	0.824291	0.326164	0.738061	0.325845	0.923305	0.922818	0.850535	0.639091
CRIP1_P274_F	CRIP1_P274_F	CRIP1	14	NM_001311.3	1396	Y	cg05417129	-274	N	Y	Y	Y	0.984801	0.636739	0.967846	0.415209	0.965365	0.852032	0.987872	0.92083	0.987913	0.935066	0.700231	0.705832	0.982243	0.966165	0.965282	0.425817	0.873333	0.661061	0.264956	0.446268	0.37188	0.525211	0.504974	0.681448	0.551114	0.458535	0.461717	0.52612	0.476691	0.441106	0.535227	0.606868	0.498714	0.483668	0.452892	0.390728	0.502104
CRIP1_P874_R	CRIP1_P874_R	CRIP1	14	NM_001311.3	1396	Y	cg03324382	-874	N	Y	Y	Y	0.968612	0.558963	0.971429	0.980863	0.979256	0.618301	0.975747	0.980142	0.977157	0.938262	0.680203	0.971956	0.979662	0.982807	0.976052	0.217127	0.732746	0.273642	0.0239641	0.399419	0.0224127	0.0460233	0.127306	0.0623257	0.0386403	0.0402158	0.297603	0.0610398	0.180335	0.196458	0.053309	0.420522	0.0468393	0.0498155	0.162223	0.122088	0.0624915
CRK_P721_F	CRK_P721_F	CRK	17	NM_005206.3	1398	Y	cg16557332	-721	N	Y	N	Y	0.147767	0	0.0332241	0	0.0128037	0.177721	0.0795785	0.0185462	0.157127	0.000237562	0.0931885	0.0150796	0.150181	0.453987	0.0114118	0.0586566	0.00195876	0.187928	0.168481	0.174839	0.263198	0.0840517	0.0348485	0.154776	0.0983691	0.250956	0.0376237	0.126437	0.23663	0.290974	0.121911	0.223194	0.0824519	0	0.2473	0.251265	0.0800374
CSF1_P217_F	CSF1_P217_F	CSF1	1	NM_172210.1	1435	Y	cg25479038	-217	N	N	Y	Y	0.0764364	0.0239144	0.199156	0.0225981	0.215441	0.025012	0.0258128		0.0513858	0.311295	0.0268206	0.027843	0.0612946	0.448491	0	0	0.00155825	0.0311668	0	0	0.0178201	0	0.0169256	0.023393	0.0235831	0	0	0.00431837	0.00166487	0	0	0.0510724	0.027227	0	0.00695876	0	0
CSF1_P339_F	CSF1_P339_F	CSF1	1	NM_172210.1	1435	Y	cg06450700	-339	N	N	Y	Y	0.066014	0.00682677	0.685185	0.00728821	0.0405086	0.0223266	0.0148302	0.0428866	0.0847528	0.613766	0.0134429	0.00837383	0.0369638	0.928171	0	0.00338385	0.0071625	0.000402578	0.00602343	0.021219	0.23025	0	0	0	0.00856574	0	0	0	0.0046434	0.0225406	0.0094083	0.00219284	0.00761677	0.0357685	0.0145171	0.0138556	0.013247
CSF1R_E26_F	CSF1R_E26_F	CSF1R	5	NM_005211.2	1436	N	cg15226392	26	N	N	N	N	0.941951	0.991614	0.986184	0.931516	0.991147	0.990793	0.990437	0.98624	0.989162	0.978769	0.968935	0.989232	0.990678	0.991082	0.990385	0.715435	0.983006	0.898955	0.682158	0.920249	0.992778	0.981551	0.720619	0.919863	0.984814	0.883584	0.990065	0.992654	0.897891	0.892819	0.598813	0.963245	0.989937	0.987937	0.909773	0.655367	0.897571
CSF1R_P73_F	CSF1R_P73_F	CSF1R	5	NM_005211.2	1436	N	cg01875467	-73	N	N	N	N	0.107725	0.498337	0.620291	0.285152	0.562227	0.47311	0.615038	0.268055	0.571765	0.560553	0.322955	0.574255	0.542908	0.726272	0.531399	0.124475	0.488409	0.350926	0.123797	0.362846	0.535572	0.576637	0.203205	0.353793	0.267054	0.419367	0.591844	0.524345	0.547838	0.401248	0.116871	0.406666	0.425127	0.556824	0.527162	0.277091	0.280892
CSF2_E248_R	CSF2_E248_R	CSF2	5	NM_000758.2	1437	N	cg08625965	248	N	N	N	N	0.982407	0.921169	0.984643	0.602113	0.818152	0.871834	0.929267	0.814485	0.985282	0.954515	0.539313	0.974501	0.942646	0.962009	0.923219	0.989276	0.982072	0.989976	0.982515	0.948545	0.990071	0.973705	0.987331	0.977527	0.981793	0.985461	0.961935	0.988864	0.965555	0.970641	0.97777	0.987474	0.988129	0.979183	0.964001	0.963717	0.943359
CSF2_P605_F	CSF2_P605_F	CSF2	5	NM_000758.2	1437	N	cg21708430	-605	N	N	N	N	0.934318	0.899206	0.889846	0.913062	0.920449	0.371659	0.898974	0.746099	0.877914	0.862714	0.709529	0.938423	0.93865	0.913788	0.894626	0.960639	0.958388	0.986045	0.960742	0.953596	0.980422	0.958954	0.965746	0.967882	0.936031	0.965827	0.958944	0.986826	0.956279	0.97312	0.956903	0.986048	0.986117	0.967522	0.935248	0.95722	0.935248
CSF3_E242_R	CSF3_E242_R	CSF3	17	NM_172220.1	1440	N	cg05410460	242	N	N	N	N	0.986457	0.986761	0.981238	0.986533	0.457346	0.976082	0.984415	0.986227	0.987809	0.920724	0.990408	0.988848	0.991339	0.98913	0.988024	0.985325	0.97538	0.967739	0.814856	0.845699	0.985767	0.947584	0.85437	0.879765	0.97682	0.914544	0.971049	0.980037	0.950667	0.982545	0.983453	0.980968	0.989604	0.983071	0.943949	0.968186	0.979273
CSF3_P309_R	CSF3_P309_R	CSF3	17	NM_172220.1	1440	N	cg17037194	-309	N	N	N	N	0.739639	0.96504	0.948665	0.958956	0.0537741	0.787847	0.890522	0.00604598	0.919502	0.923963	0.714777	0.986974	0.927627	0.944923	0.853493	0.655208	0.94552	0.632109	0.0636802	0.182118	0.731226	0.276586	0.0917969	0.16463	0.183428	0.285585	0.146914	0.846797	0.801385	0.38296	0.15323	0.794379	0.718692	0.0468836	0.530003	0.397361	0.498956
CSF3R_P472_F	CSF3R_P472_F	CSF3R	1	NM_172313.1	1441	N	cg07285167	-472	N	N	N	N	0.947894	0.980435	0.981517	0.816905	0.0779174	0.459946	0.982535	0.983414	0.889245	0.911073	0.98237	0.97944	0.950552	0.98517	0.881136	0.954517	0.983826	0.938274	0.715133	0.950168	0.386891	0.824666	0.909635	0.943424	0.89721	0.834	0.98085	0.977897	0.883112	0.916862	0.931489	0.980674	0.934657	0.695701	0.899323	0.819496	0.982849
CSF3R_P8_F	CSF3R_P8_F	CSF3R	1	NM_172313.1	1441	N	cg00474419	-8	N	N	N	N	0.956557	0.98323	0.979308	0.989367	0.201427	0.832397	0.910003	0.863576	0.948019	0.947914	0.944902	0.959284	0.961025	0.954292	0.352046	0.467805	0.446178	0.632464	0.718049	0.798716	0.0940287	0.656048	0.91857	0.864846	0.161383	0.252328	0.913351	0.95151	0.729819	0.520872	0.514754	0.430816	0.372461	0.251127	0.727723	0.260275	0.799036
CSK_P740_R	CSK_P740_R	CSK	15	NM_004383.1	1445	Y	cg00855228	-740	N	N	Y	Y	0.482417	0.0648841	0.105533	0.0846907	0.197666	0.103443	0.108428	0.0909027	0.405351	0.126177	0.0630525	0.154818	0.262556	0.206286	0.0545306	0.173256	0.0524912	0.0312503	0.0454983	0.0982936	0.0451981	0.0322864	0.0801334	0.0850417	0.0199783	0.0368603	0.0494758	0.110558	0.093532	0.135714	0.0701616	0.0360503	0.0646665	0.0775441	0.174403	0.100339	0.0925291
CSPG2_E38_F	CSPG2_E38_F	CSPG2	5	NM_004385.2	1462	Y	cg21708808	38	N	N	Y	Y	0.852078	0	0.0146561	0	0.0654904	0.0108578	0.432505	0	0.0653599	0	0.741101	0.386352	0	0	0	0	0	0	0	0.00414585	0	0	0	0	0	0	0.0375319	0	0.00645496	0.0148975	0	0.00340724	0.0447346	0.0236294	0.0212519	0.0202496	0.0552605
CSPG2_P82_R	CSPG2_P82_R	CSPG2	5	NM_004385.2	1462	Y	cg02861411	-82	N	N	Y	Y	0.961514	0.0386781	0.0385314	0.102083	0.419949	0.0537867	0.805306	0.067489	0.175914	0.0675068	0.98858	0.732858	0.0359981	0.0196269	0.033084	0.0617874	0.037139	0.0396217	0.0460385	0.134558	0.0340503	0.0700928	0.066814	0.112647	0.0271908	0.0641717	0.308944	0.0909869	0.066682	0.0503945	0.0711983	0.0542867	0.0735022	0.15035	0.0910945	0.120939	0.184078
CSTB_E410_F	CSTB_E410_F	CSTB	21	NM_000100.2	1476	Y	cg14198176	410	N	Y	Y	Y	0.00122995	0	0.0159924	0.00577575	0.017454	0.0170902	0.0110228	0	0.0415575	0.0169463	0.00766077	0.00998884	0.00549868	0.0136644	0.00672924	0.0125206	0.00105931	0	0.0114897	0.0131724	0.00619019	0	0	0	0.0099155	0.00140002	0.00148905	0.00994239	0.00984748	0.0154797	0.0100396	0.0230317	0.016512	0	0.0176697	0.0239134	0.0295707
CTAG1B_P4_R	CTAG1B_P4_R	CTAG1B	X	NM_001327.1	1485	Y	cg11001103	-4	Y	N	Y	Y	0.980395	0.968685	0.918862	0.971835	0.819853	0.912477	0.948233	0.595101	0.950361	0.781206	0.983821	0.990019	0.820111	0.972377	0.93525	0.965238	0.90072	0.935433	0.974782	0.971881	0.991042	0.980063	0.912725	0.911187	0.978211	0.972035	0.841434	0.989244	0.952967	0.912186	0.713822	0.957836	0.810154	0.97912	0.94844	0.974733	0.929366
CTAG1B_P77_F	CTAG1B_P77_F	CTAG1B	X	NM_001327.1	1485	Y	cg04138784	-77	Y	N	Y	Y	0.898452	0.713058	0.784035	0.803375	0.675216	0.854212	0.83319	0.641617	0.733149	0.710667	0.751417	0.851266	0.874102	0.869494	0.836495	0.850005	0.854307	0.894077	0.935433	0.902478	0.863343	0.805955	0.862248	0.852206	0.791178	0.868454	0.881966	0.84938	0.907464	0.686636	0.651107	0.92236	0.789748	0.780143	0.898764	0.889949	0.865769
CTAG2_P1426_F	CTAG2_P1426_F	CTAG2	X	NM_172377.2	30848	Y	cg06715510	-1426	Y	N	Y	Y	0.951457	0.987434	0.974393	0.989236	0.7272	0.909637	0.858645	0.578743	0.979433	0.890687	0.980665	0.985522	0.708	0.985031	0.990631	0.985186	0.991776	0.970906	0.993015	0.933649	0.991971	0.988358	0.963691	0.979202	0.983299	0.991554	0.955127	0.989616	0.987972	0.99126	0.983468	0.969237	0.990132	0.989088	0.943179	0.991797	0.785382
CTGF_E156_F	CTGF_E156_F	CTGF	6	NM_001901.1	1490	Y	cg04628203	156	N	Y	Y	Y	0.68551	0.0194709	0.0288451	0.0328915	0.0301776	0.038657	0.985786	0.017452	0.0188408	0.0320746	0.0328	0.03965	0.0249605	0.021632	0.024793	0.0240352	0.00855347	0.00876467	0.0308833	0.031936	0.00545151	0.00400297	0.0171356	0.00387313	0.0070956	0.0161441	0.00875839	0.00133135	0.0202892	0.026495	0.0171916	0.0261597	0.0227411	0.00579005	0.0294051	0.0616163	0.0426823
CTGF_P693_R	CTGF_P693_R	CTGF	6	NM_001901.1	1490	N	cg15155239	-693	N	N	N	N	0.984723	0.865574	0.984536	0.985585	0.0461267	0.0580671	0.986336	0.987332	0.985361	0.800052	0.840066	0.31794	0.497675	0.987973	0.827542	0.375511	0.879381	0.828971	0.283568	0.929632	0.981472	0.979203	0.985232	0.94857	0.951082	0.986262	0.983387	0.234872	0.986424	0.783618	0.295181	0.877415	0.694379	0.429503	0.918167	0.743086	0.673778
CTLA4_E176_R	CTLA4_E176_R	CTLA4	2	NM_005214.2	1493	N	cg05074138	176	N	N	N	N	0.894911	0.935497	0.932382	0.791806	0.684366	0.909633	0.818906	0.861543	0.816226	0.869218	0.934482	0.852919	0.567963	0.752552	0.940084	0.980796	0.948614	0.913285	0.916288	0.636149	0.956775	0.723307	0.94802	0.906532	0.957346	0.960054	0.735185	0.94702	0.896876	0.423626	0.516273	0.600482	0.38607	0.15607	0.933959	0.567981	0.921198
CTLA4_P1128_F	CTLA4_P1128_F	CTLA4	2	NM_005214.2	1493	N	cg09093334	-1128	N	N	N	N	0.463941	0.528444	0.67784	0.3391	0.335843	0.370429	0.4014	0.217281	0.475551	0.312758	0.440866	0.464804	0.353774	0.317078	0.397722	0.714711	0.625987	0.82646	0.888775	0.899272	0.824397	0.895845	0.664909	0.661043	0.9065	0.7639	0.683702	0.820461	0.847013	0.814677	0.819006	0.852103	0.856527	0.922762	0.8484	0.827912	0.583163
CTNNA1_P185_R	CTNNA1_P185_R	CTNNA1	5	NM_001903.2	1495	Y	cg18680057	-185	N	Y	Y	Y	0	0	0	0	0.0107295	0.0121401	0	0	0	0.00286454	0.00172457	0	0	0	0	0.0119698	0	0	0.012835	0.0136157	0	0	0	0	0	0	0	0	0.00845388	0.0120372	0.00617626	0	0	0	0.0144333	0.0161385	0.0171901
CTNNA1_P382_R	CTNNA1_P382_R	CTNNA1	5	NM_001903.2	1495	Y	cg12636713	-382	N	N	Y	Y	0.0440273	0.0390969	0.0495411	0.043539	0.0527197	0.0580417	0.0479732	0.038091	0.0483665	0.0529385	0.0385086	0.0472595	0.0401737	0.0461136	0.0574731	0.035882	0.0274318	0.0398165	0.0373287	0.0379243	0.0257577	0.0441183	0.0340737	0.0374583	0.0290331	0.0447741	0.0328937	0.0564808	0.0380267	0.0425847	0.0338359	0.0268327	0.0365351	0.027654	0.0472438	0.0406313	0.0670419
CTNNB1_P757_F	CTNNB1_P757_F	CTNNB1	3	XM_945657.1	1499	Y	cg11124489	-757	N	Y	Y	Y	0.404863	0.0022729	0.00192356	0.2281	0.339099	0.26914	0		0.0691841	0	0.0378694	0.0170173	0.122031	0.032778	0	0.0346779	0	0.00248321	0.00676855	0.0117985	0.0410982	0	0.0261887	0.0182395	0	0	0	0	0.00361236	0.0189197	0.00938564	0	0.0321061	0	0.060869	0.0492242	0.0202011
CTSD_P726_F	CTSD_P726_F	CTSD	11	NM_001909.3	1509	Y	cg08798756	-726	N	N	Y	Y	0.709164	0.674633	0.277054	0.408163	0.151005	0.431601	0.224099	0.882149	0.107845	0.38973	0.269775	0.621509	0.772737	0.923164	0.148522	0.271465	0.35159	0.273419	0.437964	0.620853	0.332033	0.226331	0.525411	0.528666	0.24001	0.285727	0.697758	0.160297	0.513382	0.513449	0.566547	0.797674	0.446794	0.641309	0.526563	0.301796	0.57688
CTSH_E157_R	CTSH_E157_R	CTSH	15	NM_148979.1	1512	Y	cg16677243	157	N	Y	Y	Y	0.0429817	0.114963	0.0755652	0.104047	0.179252	0.198825	0.032658	0	0.0530947	0.253482	0.0912032	0.69694	0.0117499	0.123156	0.0478919	0.0107719	0.0178508	0.0945158	0.0146341	0.0267853	0.0576543	0.0574193	0.0351339	0.0494911	0.0434451	0.0747044	0.0978064	0.118868	0.0682432	0.0192554	0.00753858	0.102363	0.0968896	0.0954491	0.0203789	0.0256465	0.0368145
CTSH_P238_F	CTSH_P238_F	CTSH	15	NM_148979.1	1512	Y	cg23141159	-238	N	Y	Y	Y	0.0160956	0.0873257	0.047666	0.0315422	0.180041	0.146684	0.0184283	0.00911097	0.0311666	0.0179245	0.0543073	0.0431873	0.0283111	0.0245259	0.0255673	0.0231947	0.0139677	0.0413487	0.0132792	0.0141929	0.0112797	0.0252183	0.00785068	0.0256795	0.015159	0.0290942	0.0139575	0.0245731	0.0276448	0.0224889	0.0142588	0.0281559	0.0349043	0.00760984	0.029781	0.0383185	0.0347034
CTSL_P264_R	CTSL_P264_R	CTSL	9	NM_001912.2	1514	Y	cg20035138	-264	N	Y	Y	Y	0.980596	0.984135	0.0328277	0.24253	0.753039	0.972421	0.411225	0.148418	0.204471	0.622829	0.647415	0.51558	0.840501	0.0360346	0.128968	0.334293	0.0645584	0.422709	0.17877	0.551006	0.645921	0.220308	0.169274	0.196376	0.139888	0.494645	0.507447	0.2257	0.376609	0.327713	0.110955	0.194967	0.0949095	0.735775	0.339794	0.176214	0.135121
CTSL_P81_F	CTSL_P81_F	CTSL	9	NM_001912.2	1514	Y	cg04737987	-81	N	Y	Y	Y	0	0.0129795	0	0	0.100781	0.0476154	0	0	0	0.00120686	0.0047868	0.0169428	0	0	0	0.00457309	0	0	0.00175958	0.0061173	0	0	0	0	0	0	0	0	0.00985847	0.027008	0.00180759	0	0	0	0.0237453	0.0473634	0.0375164
CTTN_E29_R	CTTN_E29_R	CTTN	11	NM_005231.2	2017	Y	cg16684429	29	N	Y	Y	Y	0.0246901	0.0202464	0.0373966	0.024355	0.0379245	0.0412764	0.0126538		0.0129485	0	0.0386566	0.0321245	0.0482888	0.0053292	0.054854	0.0998556	0.0215406	0.065772	0.0328886	0.0473771	0.0299939	0.0294648	0.0243904	0.00986378	0.0229163	0.0472037	0.0309924	0	0.0316956	0.029579	0.0292583	0.0403071	0.0358871	0	0.0486563	0.0634913	0.063384
CXCL9_E268_R	CXCL9_E268_R	CXCL9	4	NM_002416.1	4283	N	cg12793812	268	N	N	N	N	0.00782223	0.945057	0.746221	0.0555725	0.024422	0.0319422	0.178817	0.22809	0.112275	0.729588	0.0922305	0.278537	0.0630456	0	0.648357	0.719035	0.468684	0.901178	0.319643	0.435384	0.939331	0.972173	0.24128	0.47538	0.902757	0.831248	0.799083	0.969819	0.774969	0.71109	0.456223	0.979028	0.874717	0.971416	0.859695	0.665658	0.694847
CYP1A1_P382_F	CYP1A1_P382_F	CYP1A1	15	NM_000499.2	1543	Y	cg27426425	-382	N	N	Y	Y	0.011179	0.0329975	0.0156163	0.0366992	0.0857288	0.888682	0.0134953	0.0186903	0	0.0619806	0.0478342	0.181649	0.0304513	0.0271421	0.0268805	0.00757782	0.00668336	0.00624648	0.00280894	0.00747707	0.000422963	0.00294078	0.00337368	0.0157988	0.00553816	0.00335934	0.0182521	0.00301098	0.0165622	0.0118803	0.00186037	0.00943234	0.00293682	0	0.0195967	0.0222113	0.0336168
CYP1B1_E83_R	CYP1B1_E83_R	CYP1B1	2	NM_000104.2	1545	Y	cg09991178	83	N	Y	Y	Y	0.98178	0.745211	0.985958	0	0.984734	0.424077	0.987864	0.987021	0.982236	0.776389	0.0626453	0.102921	0.0251313	0.795024	0.0969442	0.0136703	0	0.474594	0.0352758	0.267608	0.020125	0.0233197	0.115966	0.0136692	0.982086	0.0132303	0.922684	0.024159	0.54343	0.292929	0.247413	0.00646	0.00941639	0.189475	0.0346532	0.0780617	0.243276
CYP1B1_P212_F	CYP1B1_P212_F	CYP1B1	2	NM_000104.2	1545	Y	cg07057636	-212	N	Y	Y	Y	0.372614	0.111968	0.651271	0.112449	0.178198	0.110576	0.909264	0.7413	0.525253	0.131054	0.133571	0.117601	0.167131	0.302315	0.219349	0.0871472	0.382139	0.301597	0.116313	0.0708264	0.256669	0.258443	0.177828	0.257465	0.207431	0.282791	0.219674	0.117971	0.127772	0.0745352	0.120666	0.164576	0.23119	0.179732	0.139627	0.260808	0.187297
CYP2E1_E53_R	CYP2E1_E53_R	CYP2E1	10	NM_000773.3	1571	N	cg23093817	53	N	N	N	N	0.972526	0.975782	0.979308	0.985275	0.0338678	0.982846	0.911555	0.69365	0.98165	0.438808	0.979511	0.976515	0.977277	0.544029	0.0509103	0.788957	0.984664	0.840208	0.981221	0.467743	0.982364	0.978428	0.384322	0.350079	0.463896	0.947823	0.646876	0.698802	0.77874	0.579405	0.955814	0.707193	0.468393	0.774487	0.91055	0.942726	0.642944
CYP2E1_P416_F	CYP2E1_P416_F	CYP2E1	10	NM_000773.3	1571	N	cg17336072	-416	N	N	N	N	0.977866	0.825263	0.981828	0.987734	0.0234818	0.47483	0.89986	0.0813659	0.984222	0.134286	0.607254	0.982719	0.693674	0.182447	0.0304909	0.937476	0.989159	0.978815	0.991311	0.734948	0.988954	0.443384	0.242514	0.559365	0.981851	0.985879	0.321353	0.984398	0.860435	0.914188	0.980032	0.975085	0.952107	0.75554	0.981671	0.991595	0.514319
DAB2_P35_F	DAB2_P35_F	DAB2	5	NM_001343.1	1601	Y	cg14937154	-35	N	Y	Y	Y	0.0149291	0.0161316	0.0299055	0.0318911	0.0250542	0.0390731	0.0365168	0	0.103355	0.0231341	0.0378466	0.0249703	0.0270288	0.018369	0.0184149	0.0192631	0.000432857	0.00499137	0.0182507	0.0234078	0	0.00215504	0.0349021	0.00690378	0	0.010418	0.00465572	0.00224994	0.0251584	0.0238496	0.0151709	0.0079548	0.0136599	0	0.0348947	0.0558674	0.0331459
DAB2_P468_F	DAB2_P468_F	DAB2	5	NM_001343.1	1601	Y	cg05390738	-468	N	Y	Y	Y	0.0360789	0.00268802	0	0.0108436	0.00724243	0.0178896	0.0130219	0	0.304931	0	0	0.0145781	0.00509831	0	0.00824263	0	0	0	0	0.0182886	0	0	0.0351955	0	0	0.000815311	0	0	0.000660689	0.00925847	0	0.0159665	0	0	0.00582836	0.0200397	0.0325092
DAB2IP_E18_R	DAB2IP_E18_R	DAB2IP	9	NM_032552.1	153090	Y	cg13907787	18	N	Y	Y	Y	0.0479001	0.0528881	0.935723	0.0881349	0.100794	0.0660853	0.786699	0.0439498	0.903147	0.446782	0.0942098	0.270944	0.0580881	0.892158	0.0724916	0.043163	0.0375728	0.390023	0.0414923	0.0435855	0.112676	0.0866978	0.072396	0.0850284	0.0836971	0.0770378	0.067427	0.0786361	0.0724302	0.0304515	0.051796	0.111632	0.11184	0.084613	0.0589132	0.0524527	0.0370847
DAB2IP_P671_F	DAB2IP_P671_F	DAB2IP	9	NM_032552.1	153090	Y	cg15124045	-671	N	Y	Y	Y
DAB2IP_P9_F	DAB2IP_P9_F	DAB2IP	9	NM_032552.1	153090	Y	cg27650175	-9	N	Y	Y	Y	0	0	0.935642	0.00980603	0.020551	0.027272	0.324505	0	0.949253	0.0867003	0.0137476	0.0702906	0.00324355	0.437555	0.00636786	0.0170527	0	0.0378092	0.0171814	0.0242351	0	0	0	0.00215309	0	0.00387381	0	0.00213619	0.0227125	0.0171492	0.0146647	0	0	0	0.0376458	0.0283344	0.0326843
DAPK1_E46_R	DAPK1_E46_R	DAPK1	9	NM_004938.1	1612	Y	cg22630196	46	N	Y	Y	Y	0.246931	0.0698745	0.0887216	0.120487	0.510875	0.10201	0.116231	0.0960771	0.788979	0.125581	0.110031	0.154431	0.0934243	0.0903166	0.133436	0.173073	0.096265	0.206639	0.107244	0.141325	0.181772	0.152266	0.142279	0.150321	0.123864	0.153105	0.144348	0.107033	0.188149	0.253746	0.115881	0.186292	0.145913	0.0922027	0.22674	0.13214	0.171341
DAPK1_P10_F	DAPK1_P10_F	DAPK1	9	NM_004938.1	1612	Y	cg01984172	-10	N	Y	Y	Y	0.0435026	0.0191512	0.0233015	0.0216509	0.79697	0.0260648	0.0158146	0.0132803	0.623387	0.0438227	0.0329832	0.0264263	0.0195001	0.0297578	0.0164907	0.0232531	0.0207976	0.0613517	0.0127055	0.0280715	0.0354834	0.0590676	0.0519977	0.0531373	0.037771	0.0292103	0.0137692	0.068767	0.0303361	0.0240689	0.0244487	0.0293405	0.0729749	0.0242797	0.0417601	0.0712784	0.0310338
DAPK1_P345_R	DAPK1_P345_R	DAPK1	9	NM_004938.1	1612	Y	cg17784577	-345	N	Y	Y	Y	0.173242	0.020494	0.0263469	0.022495	0.755272	0.0379318	0.0155196	0.0284237	0.522921	0.0228294	0.0323053	0.0200843	0.0217064	0.0153519	0.0207576	0.0141255	0	0.000541423	0.0135634	0.0174937	0	0.00086754	0.00466015	0.00436396	0	0.00250538	0.0134596	0.0291148	0.0161987	0.0218753	0.039862	0.00731909	0.00692079	0	0.0462624	0.0687122	0.0510842
DBC1_E204_F	DBC1_E204_F	DBC1	9	NM_014618.1	1620	Y	cg06602847	204	N	Y	Y	Y	0.974909	0.980225	0.967428	0.345944	0.859219	0.977465	0.973904	0.452617	0.901315	0	0.926667	0.154249	0.950485	0.103112	0.983423	0.0550549	0.943522	0.141877	0.0680227	0.841384	0.0110264	0.616308	0.964593	0.859874	0.961322	0.800008	0.919207	0.0609462	0.612714	0.20469	0.847271	0.100169	0.0935738	0.00124665	0.503169	0.25107	0.341959
DBC1_P351_R	DBC1_P351_R	DBC1	9	NM_014618.1	1620	Y	cg14445814	-351	N	Y	Y	Y	0.984691	0.984486	0.928912	0.0316333	0.57059	0.986164	0.651729	0.0485339	0.842801	0.030317	0.946351	0.980079	0.982842	0.0578603	0.987386	0.0534953	0.927603	0.155523	0.246804	0.833911	0.0302334	0.802204	0.908128	0.707503	0.98237	0.681899	0.750347	0.0498352	0.415838	0.290054	0.84848	0.0928565	0.0322337	0.0086394	0.283388	0.611507	0.490013
DCC_E53_R	DCC_E53_R	DCC	18	NM_005215.1	1630	Y	cg13618363	53	N	Y	Y	Y	0.974846	0.884621	0.914522	0.956237	0.67785	0.979348	0.875285	0.277563	0.968437	0.471262	0.982671	0.988648	0.903734	0.166692	0.980933	0.783491	0.775182	0.528273	0.653931	0.873304	0.986568	0.846751	0.898036	0.768693	0.983534	0.852896	0.912832	0.927697	0.627929	0.632174	0.912171	0.337811	0.714982	0.621563	0.346273	0.343509	0.740948
DCC_P177_F	DCC_P177_F	DCC	18	NM_005215.1	1630	Y	cg22444505	-177	N	Y	Y	Y	0.876423	0.0539981	0.153134	0.00898357	0.544055	0.985479	0.795123	0	0.315752	0.135939	0.866323	0.981953	0.0902156	0.011016	0.933581	0.0587095	0.77826	0.205626	0.0316875	0.764795	0.800709	0.365493	0.963796	0.540668	0.795843	0.906529	0.922771	0.0188479	0.190078	0.122197	0.262583	0.0494478	0.0321101	0.00883635	0.133623	0.0836559	0.0977437
DCC_P471_R	DCC_P471_R	DCC	18	NM_005215.1	1630	Y	cg22055405	-471	N	Y	Y	Y	0.979812	0.258699	0.985813	0.0206341	0.077535	0.280498	0.837267	0	0.986474	0.147325	0.0186886	0.557606	0.041562	0.370884	0.981398	0.0586404	0.701882	0.0965212	0.0198228	0.893703	0.0317647	0.95031	0.98859	0.709521	0.623646	0.634752	0.960201	0.0544778	0.171618	0.171485	0.283042	0.0583356	0.0420637	0.00979378	0.468793	0.199674	0.128016
DCN_P1320_R	DCN_P1320_R	DCN	12	NM_133505.2	1634	N	cg15569988	-1320	N	N	N	N	0.9861	0.986423	0.165262	0.986668	0.984387	0.988474	0.162075	0.989113	0.986433	0.978731	0.988331	0.987151	0.987231	0.96396	0.989864	0.991518	0.985877	0.987689	0.993311	0.991289	0.989669	0.984696	0.990602	0.820332	0.982297	0.988603	0.799871	0.988548	0.989225	0.993815	0.991658	0.988877	0.989919	0.986655	0.987665	0.993022	0.981078
DDB2_P407_F	DDB2_P407_F	DDB2	11	NM_000107.1	1643	Y	cg06860950	-407	N	N	Y	Y	0.030475	0.047134	0.0612111	0.0468719	0.0404579	0.0506249	0.0300443	0.102021	0.0346552	0.0591047	0.0557342	0.069096	0.0390418	0.155095	0.0493036	0.0401304	0.037323	0.0404054	0.0359328	0.0762061	0.0349985	0.0489269	0.0469716	0.0648091	0.0507964	0.0392667	0.0413191	0.0558095	0.0481086	0.0556296	0.0354654	0.0582949	0.0567728	0.0231127	0.080049	0.129731	0.0421616
DDB2_P613_R	DDB2_P613_R	DDB2	11	NM_000107.1	1643	Y	cg19486271	-613	N	N	Y	Y	0.0563624	0.0346901	0.207852	0.0335475	0.0529488	0.0988704	0.0718724	0.677994	0.0456975	0.0583133	0.0587735	0.0609519	0.0866511	0.837324	0.0601208	0.0971609	0.0315168	0.0624853	0.0298736	0.0920808	0.0714443	0.0521435	0.067967	0.0429053	0.271255	0.073374	0.0688063	0.0831918	0.0857899	0.137255	0.0697838	0.103472	0.07951	0.123253	0.165724	0.214835	0.0397452
DDIT3_P1313_R	DDIT3_P1313_R	DDIT3	12	NM_004083.4	1649	Y	cg19520710	-1046	N	N	Y	Y	0.985278	0.0845701	0.0278173	0.288658	0.381233	0.98571	0.713988	0.188925	0.0239457	0.96188	0.073575	0.987711	0.575056	0.0144193	0.349422	0.601236	0.0118975	0.198272	0.418701	0.269684	0.00451713	0.117411	0.0520525	0.0876929	0.00603028	0.188433	0.0468678	0.101068	0.510536	0.446161	0.589273	0.577118	0.619286	0.954559	0.602119	0.355089	0.901171
DDR1_E23_R	DDR1_E23_R	DDR1	6	NM_001954.3	780	Y	cg26146308	23	N	Y	Y	Y	0.022933	0.0255647	0.0483879	0.0270131	0.0943616	0.227855	0.0336111	0.0617783	0.0216372	0.0381505	0.0419352	0.0353519	0.0560083	0.0513417	0.0394385	0.0241032	0.0441571	0.0413599	0.0186298	0.0382936	0.0325394	0.0566552	0.0406218	0.0347858	0.0128612	0.0282373	0.0273836	0.0173478	0.0493263	0.0628924	0.0291164	0.0584753	0.0368769	0.00923401	0.0602361	0.0811164	0.0415434
DDR1_P332_R	DDR1_P332_R	DDR1	6	NM_001954.3	780	N	cg02680487	-332	N	N	N	N	0	0.980449	0.0311586	0.0060875	0.986579	0.940775	0.0183328	0.766569	0.0380286	0	0.0594805	0.00638959	0.181421	0.504112	0.0610494	0.355452	0.0567133	0.808057	0.0576527	0.261196	0.0422442	0.267597	0.10916	0.269853	0.01164	0.401386	0.0429278	0.152556	0.522364	0.322592	0.107114	0.385774	0.12468	0.0104952	0.471123	0.448768	0.111064
DDR2_E331_F	DDR2_E331_F	DDR2	1	NM_001014796.1	4921	N	cg22740835	331	N	N	N	N	0.98424	0.984591	0	0.986316	0	0.0151019	0.985342	0.985085	0	0.864337	0.985873	0.987132	0.9294	0.98765	0.986626	0.674327	0.985368	0.953225	0.275044	0.989526	0.989898	0.982868	0.988287	0.985486	0.986193	0.987295	0.979234	0.379282	0.984847	0.757428	0.853312	0.910642	0.987389	0.17869	0.819019	0.673044	0.730041
DDR2_P743_R	DDR2_P743_R	DDR2	1	NM_001014796.1	4921	N	cg23028772	-743	N	N	N	N	0.845374	0.983774	0	0.985971	0.00280611	0.372359	0.903631	0.673338	0	0.921194	0.984854	0.986772	0.941917	0.936034	0.777162	0.636029	0.919334	0.833682	0.2491	0.896123	0.974857	0.820135	0.482937	0.66584	0.904033	0.853968	0.848112	0.775548	0.923308	0.63819	0.565338	0.664679	0.398605	0.108836	0.805784	0.50584	0.776249
DES_E228_R	DES_E228_R	DES	2	NM_001927.3	1674	Y	cg21174728	228	N	Y	Y	Y	0.939844	0.963777	0.96524	0.747732	0.66029	0.860461	0.957939	0.335139	0.938395	0.753987	0.954579	0.960803	0.206207	0.950341	0.311445	0.201612	0.311642	0.0403898	0.119753	0.116531	0.922914	0.0135905	0.0206903	0.0240881	0	0.0316925	0.0413983	0.0167593	0.0972665	0.0770079	0.0369224	0.0768868	0.0207082	0.611038	0.106857	0.0668844	0.330228
DES_P1006_R	DES_P1006_R	DES	2	NM_001927.3	1674	N	cg25310553	-1006	N	N	N	N	0.70979	0.793555	0.752542	0.646393	0.0839313	0.229611	0.669276	0.0986707	0.402316	0.617682	0.670814	0.675871	0.604635	0.880462	0.616237	0.852593	0.924868	0.85695	0.952586	0.666412	0.856294	0.818955	0.488601	0.860733	0.85803	0.910599	0.422903	0.460138	0.87234	0.630837	0.697706	0.767411	0.533795	0.478664	0.807301	0.600573	0.431873
DHCR24_P406_R	DHCR24_P406_R	DHCR24	1	NM_014762.2	1718	Y	cg22549094	-406	N	Y	Y	Y	0.00607967	0.0067153	0.0137295	0.0108196	0.0208441	0.0223762	0.00371054	0.00469288	0	0.0230127	0.0189625	0.00995557	0.0172659	0.00701157	0.00593302	0.00994362	0.00576171	0.00194641	0.00851224	0.0111285	0	0	0	0	0	0.00517375	0	0	0.017204	0.0121274	0.00824147	0.00167322	0.00820766	0	0.0132124	0.0215484	0.0212186
DHCR24_P652_R	DHCR24_P652_R	DHCR24	1	NM_014762.2	1718	N	cg04974532	-652	N	N	N	N	0.49009	0.319632	0.299072	0.451748	0.725102	0.283894	0.330191	0.365521	0.338028	0.350797	0.324022	0.374276	0.281447	0.567503	0.330706	0.333059	0.323732	0.568149	0.315192	0.470528	0.378943	0.500393	0.411194	0.505189	0.418064	0.397716	0.393996	0.46249	0.513648	0.548517	0.282149	0.572734	0.59474	0.355663	0.537841	0.513876	0.291909
DIO3_E230_R	DIO3_E230_R	DIO3	14	NM_001362.2	1735	Y	cg18191511	230	N	Y	Y	Y	0.986312	0.989243	0.956666	0.991639	0.773898	0.985554	0.233367	0.841826	0.710244	0.937855	0.990675	0.988725	0.988913	0.991649	0.764863	0.830259	0.740613	0.850058	0.486949	0.952792	0.990952	0.977503	0.991715	0.974492	0.983499	0.9387	0.976967	0.985263	0.876823	0.947492	0.916249	0.765218	0.933799	0.985493	0.796343	0.861471	0.936441
DIO3_P674_F	DIO3_P674_F	DIO3	14	NM_001362.2	1735	Y	cg26104543	-674	N	Y	Y	Y	0.140109	0.976389	0.00966443	0.979238	0.900739	0.976119	0.0477301	0.00972708	0.157216	0.933217	0.97945	0.969776	0.939176	0.00372911	0.978209	0.0674552	0	0.192758	0.501351	0.70613	0.982791	0.662735	0.902796	0.715283	0	0.101122	0.783709	0.863114	0.23681	0.652381	0.703365	0.206446	0.904629	0.977717	0.272477	0.80734	0.877
DIO3_P90_F	DIO3_P90_F	DIO3	14	NM_001362.2	1735	Y	cg25468490	-90	N	Y	Y	Y	0.396995	0.844153	0.13315	0.819891	0.529124	0.860493	0.12408	0.083107	0.160863	0.555507	0.713557	0.565801	0.443527	0.108104	0.0878891	0.19519	0.100195	0.318794	0.335401	0.438741	0.501714	0.64478	0.825726	0.656827	0.292738	0.253995	0.817546	0.178978	0.513277	0.191687	0.679907	0.299008	0.76817	0.521819	0.374831	0.434457	0.612992
DIRAS3_E55_R	DIRAS3_E55_R	DIRAS3	1	NM_004675.2	9077	Y	cg15101152	55	N	N	Y	Y	0.874719	0.880037	0.984384	0.874427	0.98794	0.937213	0.98363	0.607348	0.98069	0.781979	0.075651	0.880882	0.891032	0.987221	0.917689	0.921144	0.901709	0.92484	0.928371	0.913266	0.983686	0.9508	0.928221	0.927899	0.918861	0.930889	0.918066	0.607406	0.92253	0.937018	0.936185	0.952252	0.517029	0.783687	0.933446	0.930043	0.620926
DIRAS3_P745_F	DIRAS3_P745_F	DIRAS3	1	NM_004675.2	9077	Y	cg16148134	-745	N	N	Y	Y	0.982896	0.947161	0.940171	0.992532	0.915524	0.863168	0.849409	0.107366	0.971865	0.849062	0.831352	0.92597	0.789201	0.984638	0.786039	0.738987	0.774171	0.748314	0.774066	0.310935	0.971604	0.845769	0.988869	0.969312	0.775252	0.940944	0.789258	0.463023	0.840043	0.81314	0.831861	0.831445	0.844703	0.573856	0.76196	0.819283	0.423764
DKC1_E101_F	DKC1_E101_F	DKC1	X	NM_001363.2	1736	Y	cg25312083	101	Y	Y	Y	Y	0.446775	0.0229362	0.330163	0.0358184	0.251566	0.111513	0.320185	0.452143	0.0193364	0.0285719	0.0316127	0.412965	0.410823	0.00279855	0.438302	0.2747	0.378554	0.482286	0.351652	0.457123	0.503416	0.363684	0.559843	0.437824	0.393668	0.492648	0.452176	0.108939	0.380775	0.288529	0.137146	0.484652	0.362907	0.0427233	0.425303	0.236002	0.57849
DKC1_P276_F	DKC1_P276_F	DKC1	X	NM_001363.2	1736	Y	cg09055253	-276	Y	Y	Y	Y	0.798663	0.004437	0.627471	0.00799823	0.431467	0.221605	0.577598	0.707394	0	0	0.0194726	0.774585	0.702807	0.00893577	0.802408	0.472053	0.808299	0.79389	0.658437	0.822324	0.769603	0.805153	0.763211	0.818119	0.770538	0.777306	0.726737	0.190449	0.709295	0.636618	0.222313	0.740445	0.330693	0.0642209	0.76072	0.546415	0.870764
DKFZP564O0823_E45_F	DKFZP564O0823_E45_F	DKFZP564O0823	4	NM_015393.2	25849	Y	cg14481786	45	N	Y	Y	Y	0.0224322	0.00621909	0.0310076	0.0277414	0.0391863	0.358884	0.00567221	0.00239887	0.0345323	0.0186598	0.0313559	0.013358	0.014444	0.0317726	0.0173256	0.0224932	0.0139023	0.0185673	0.0249213	0.0247055	0.00870089	0.0175293	0.0138464	0.0174465	0.00946065	0.0174343	0.0163765	0.028894	0.0284709	0.0220821	0.0181761	0.0270612	0.0314217	0.0163886	0.0324155	0.0590553	0.0359127
DKFZP564O0823_P386_F	DKFZP564O0823_P386_F	DKFZP564O0823	4	NM_015393.2	25849	N	cg22860750	-386	N	N	N	N			0.0425796													0.271017			0.154737	0.380966									0.501899	0.284034	0.277853				0.482579	0.47763	0.746384
DLC1_E276_F	DLC1_E276_F	DLC1	8	NM_182643.1	10395	N	cg24545888	276	N	N	N	N	0.971117	0.976258	0.37017	0.8348	0.930836	0.959419	0.140669	0.317495	0.127483	0.218575	0.896246	0.981749	0.848183	0.519308	0.971754	0.28036	0.949838	0.464817	0.70577	0.861805	0.391803	0.900707	0.794194	0.226405	0.737022	0.882425	0.953456	0.510361	0.660568	0.176048	0.256396	0.370759	0.220783	0.987259	0.342206	0.722906	0.457593
DLC1_P695_F	DLC1_P695_F	DLC1	8	NM_182643.1	10395	N	cg00933411	-695	N	N	N	N	0.970191	0.705801	0.00809444	0.751465	0.290126	0.737555	0.00481007	0	0	0	0.597298	0.531616	0.431346	0.0586997	0.0878467	0.511038	0.152944	0.457178	0.358491	0.233611	0.020623	0.384711	0.107478	0.239342	0.695591	0.499726	0.121165	0.228484	0.611017	0.3045	0.363943	0.588064	0.212068	0.88666	0.493717	0.358385	0.184763
DLC1_P88_R	DLC1_P88_R	DLC1	8	NM_182643.1	10395	N	cg08768218	-88	N	N	N	N	0.973293	0.979689	0.904286	0.985031	0.951863	0.97891	0.369208		0.343037	0.0759202	0.960187	0.98189	0.979491	0.761889	0.752949	0.44234	0.0829083	0.456409	0.955482	0.72234	0.976533	0.970416	0.204723	0.577378	0.938742	0.842883	0.943028	0.386697	0.704526	0.228702	0.915112	0.644477	0.183753	0.974902	0.497955	0.777772	0.575672
DLG3_E340_F	DLG3_E340_F	DLG3	X	NM_021120.1	1741	Y	cg17595272	340	Y	Y	Y	Y	0.967415	0.950675	0.543949	0.460488	0.966528	0.936821	0.848189	0.950315	0.880428	0.853505	0.797136	0.961846	0.712972	0.399415	0.733933	0.724742	0.867342	0.906386	0.391639	0.580177	0.743932	0.783477	0.97643	0.872883	0.818452	0.817088	0.773967	0.590259	0.73423	0.593965	0.448223	0.840545	0.669064	0.536055	0.69834	0.493553	0.841502
DLG3_P62_R	DLG3_P62_R	DLG3	X	NM_021120.1	1741	Y	cg16394734	-62	Y	Y	Y	Y	0.988018	0.0611109	0.7171	0.0359822	0.713944	0.361115	0.496412	0.685855	0.638996	0.205817	0.0837978	0.976394	0.974398	0.0237089	0.0946979	0.64024	0.835959	0.810564	0.599765	0.794233	0.853038	0.761653	0.833896	0.846378	0.816366	0.832749	0.823877	0.317025	0.807478	0.504406	0.364799	0.834002	0.437325	0.112535	0.733805	0.503914	0.735653
DLK1_E227_R	DLK1_E227_R	DLK1	14	NM_003836.4	8788	Y	cg20175079	227	N	Y	Y	Y	0.985823	0.98612	0.978073	0.302245	0.5997	0.986716	0.735016	0.891582	0.986924	0.70438	0.989631	0.957224	0.989118	0.0327501	0.989241	0.847452	0.981039	0.428999	0.672019	0.939493	0.991136	0.89653	0.988703	0.818979	0.98376	0.901107	0.962179	0.339345	0.736577	0.227111	0.886995	0.341673	0.20831	0.673602	0.42242	0.880069	0.86374
DLL1_P386_F	DLL1_P386_F	DLL1	6	NM_005618.2	28514	Y	cg20095428	-386	N	Y	Y	Y	0	0.0579346	0.00086114	0.00869347	0.0789677	0.0346067	0.00461662	0.0296605	0.00626513	0	0.0199505	0.176827	0.00625339	0.00297541	0.00515776	0	0	0.0137956	0	0	0	0.0222303	0	0.00801668	0	0.00533044	0.00229238	0	0.00520083	0	0	0.0108466	0.00690698	0	0	0	0
DLL1_P832_F	DLL1_P832_F	DLL1	6	NM_005618.2	28514	Y	cg10810632	-832	N	Y	Y	Y	0.0598606	0.393798	0.212194		0.975912	0.803809	0.897781		0.959953		0.97118	0.895042	0.237114	0	0.681664	0.345981	0.122469	0.466797	0.116309	0.0149088		0.052621	0	0.0755544	0.0873246	0.374027	0.400268		0.0580452	0.802944	0.318404	0.113325	0.419814		0.212534	0.332436	0.873172
DMP1_E194_F	DMP1_E194_F	DMP1	4	NM_004407.1	1758	N	cg18397653	194	N	N	N	N	0.934692	0.967904	0.965764	0.972745	0.959557	0.937187	0.976814	0.963669	0.937385	0.894678	0.904832	0.972769	0.984905	0.95324	0.986959	0.98545	0.968499	0.960098	0.983595	0.975222	0.880904	0.936097	0.959886	0.910571	0.882337	0.984965	0.955665	0.892725	0.957529	0.985821	0.984973	0.981884	0.963646	0.919563	0.978406	0.977744	0.990006
DMP1_P134_F	DMP1_P134_F	DMP1	4	NM_004407.1	1758	N	cg16043345	-134	N	N	N	N	0.947595	0.984359	0.98389	0.978137	0.982019	0.984203	0.983409	0.873191	0.980188	0.931002	0.965209	0.984193	0.985949	0.372528	0.987078	0.905695	0.9807	0.938488	0.923651	0.890841	0.957227	0.978348	0.982498	0.85315	0.957253	0.955375	0.883803	0.968985	0.888257	0.906934	0.942803	0.984505	0.968153	0.979653	0.89562	0.895069	0.942804
DNAJC15_E26_R	DNAJC15_E26_R	DNAJC15	13	NM_013238.2	29103	Y	cg10157207	26	N	Y	Y	Y	0.668797	0.728341	0.471093	0.785198	0.11111	0.18673	0.0416752	0.040268	0.160213	0.774737	0.18256	0.634965	0.0684398	0.141926	0.125464	0.16845	0.0172371	0.0886255	0.812431	0.0730917	0.0544679	0.0359634	0.0254027	0.0477643	0.339033	0.0847497	0.199024	0.0824602	0.211153	0.359899	0.638547	0.254358	0.104804	0.788203	0.101549	0.48538	0.585095
DNAJC15_P65_F	DNAJC15_P65_F	DNAJC15	13	NM_013238.2	29103	Y	cg05035143	-65	N	N	Y	Y	0.96792	0.979785	0.97803	0.978536	0.698422	0.979526	0.0866564	0.981536	0.946371	0.916534	0.973038	0.972222	0.440309	0.984851	0.774021	0.800307	0.204522	0.893698	0.98443	0.448474	0.967604	0.565931	0.480008	0.58865	0.893945	0.713755	0.787408	0.979015	0.954595	0.985985	0.974779	0.983177	0.985274	0.979613	0.941889	0.986408	0.98704
DNASE1L1_E178_R	DNASE1L1_E178_R	DNASE1L1	X	NM_001009934.1	1774	Y	cg13544003	178	Y	Y	Y	Y	0.820697	0.0636379	0.650507	0.120472	0.441675	0.307964	0.703564	0.698914	0.0327459	0.00967328	0.105128	0.777624	0.768339	0.0418273	0.575941	0.442344	0.858771	0.673099	0.799744	0.850361	0.800857	0.411434	0.805093	0.754887	0.805731	0.389307	0.581383	0.337368	0.603257	0.551062	0.263382	0.474	0.729379	0.0848439	0.674534	0.564013	0.837192
DNASE1L1_P108_F	DNASE1L1_P108_F	DNASE1L1	X	NM_001009934.1	1774	Y	cg24108945	-108	Y	Y	Y	Y	0.501635	0.00992874	0.210649	0.0223897	0.0202843	0.0512261	0.434272	0.0211245	0.00458211	0.0086644	0.017508	0.516171	0.0352308	0.0124198	0.534985	0.160824	0.622241	0.410491	0.443514	0.301456	0.345574	0.372122	0.26703	0.309601	0.600029	0.288765	0.108384	0.172103	0.307603	0.208499	0.0800662	0.346676	0.472048	0.0132363	0.382583	0.304386	0.445363
DNASE1L1_P39_R	DNASE1L1_P39_R	DNASE1L1	X	NM_001009934.1	1774	Y	cg18827179	-39	Y	Y	Y	Y	0.76297	0.0290536	0.473667	0.0267832	0.129712	0.204403	0.648413	0.163641	0.0224283	0.0262843	0.0337508	0.74737	0.45178	0.0144984	0.665121	0.452428	0.770202	0.766336	0.623782	0.795105	0.778107	0.77744	0.353756	0.79039	0.793597	0.796012	0.274369	0.22042	0.757807	0.613436	0.302533	0.679533	0.683525	0.0537903	0.780995	0.566941	0.836529
DNMT1_P100_R	DNMT1_P100_R	DNMT1	19	NM_001379.1	1786	Y	cg15043801	-100	N	Y	Y	Y	0.046659	0.0477945	0.050947	0.0625772	0.0583785	0.0671637	0.0480541	0.6588	0.0407855	0.0728708	0.064414	0.0514955	0.0511581	0.0689442	0.0524088	0.00578683	0.0409323	0.0517737	0.0441667	0.0102703	0.103802	0.0302136	0.0396422	0.0575058	0.0619659	0.0522043	0.0315981	0.0642099	0.0528316	0.0110165	0.0133558	0.0760952	0.0805542	0.111298	0.0453439	0.0487426	0.0155285
DNMT2_P199_F	DNMT2_P199_F	DNMT2	10	NM_004412.3	1787	Y	cg19579782	-199	N	Y	Y	Y	0.95864	0.182027	0.41725	0.939766	0.211922	0.531347	0.524211	0.982657	0.130096	0.761663	0.246322	0.730676	0.88654	0.22103	0.636965	0.82203	0.904171	0.914917	0.187999	0.569848	0.885543	0.65548	0.354705	0.630842	0.35052	0.873047	0.576541	0.894042	0.914716	0.813329	0.353817	0.879571	0.551338	0.156275	0.798597	0.566143	0.740004
DNMT3B_P352_R	DNMT3B_P352_R	DNMT3B	20	NM_175848.1	1789	N	cg14703690	-352	N	N	N	N	0.245703	0.750358	0.0434393	0.246199	0.100788	0.18066	0.130228	0.0831198	0.261179	0.345092	0.0493753	0.293783	0.579719	0.589841	0.105201	0.102441	0.0353677	0.20933	0.0662772	0.0663106	0.161799	0.0513915	0.0631645	0.0866639	0.0304996	0.108571	0.0989599	0.0452579	0.143862	0.0695487	0.0585047	0.118128	0.0389776	0.0221961	0.102673	0.105222	0.0557291
DSC2_E90_F	DSC2_E90_F	DSC2	18	NM_024422.2	1824	Y	cg08156793	90	N	Y	Y	Y	0.00883329	0.00421936	0.965142	0.0351509	0.967648	0.0903343	0.766912	0.202106	0.971709	0.0105227	0.0390072	0.024595	0.307877	0.0381502	0.149152	0.126407	0.0209946	0.190307	0.0411001	0.137898	0.0164685	0.123219	0.0557057	0.0611018	0.0128902	0.0525272	0.35282	0.0447276	0.184968	0.200793	0.0410436	0.129682	0.103424	0.0278266	0.184655	0.297703	0.108922
DSC2_P407_R	DSC2_P407_R	DSC2	18	NM_024422.2	1824	N	cg20887958	-407	N	N	N	N	0.397019	0.966716	0.97292	0.574406	0.860644	0.838331	0.97269	0.96709	0.967498	0.520515	0.590382	0.0242041	0.977844	0.97669	0.978789	0.981745	0.973076	0.979908	0.98212	0.979698	0.978122	0.971998	0.977996	0.976596	0.970427	0.977374	0.976612	0.97856	0.979076	0.980412	0.980686	0.975334	0.961582	0.974434	0.978939	0.98317	0.969111
DSG1_E292_F	DSG1_E292_F	DSG1	18	NM_001942.1	1828	N	cg20099449	292	N	N	N	N	0.880843	0.870647	0.297312	0.828631	0.533091	0.829981	0.84635	0.745795	0.74402	0.723197	0.681179	0.845612	0.840975	0.841863	0.897914	0.895729	0.879213	0.833702	0.623009	0.881638	0.926316	0.908061	0.906606	0.895072	0.886935	0.897807	0.813413	0.898243	0.836438	0.919222	0.90502	0.878548	0.855953	0.803837	0.879008	0.842823	0.926775
DSG1_P159_R	DSG1_P159_R	DSG1	18	NM_001942.1	1828	N	cg13834042	-159	N	N	N	N	0.278126	0.980332	0.015873	0.971492	0.522641	0.913059	0.655415	0.749039	0.0359313	0.934454	0.572454	0.858032	0.737697	0.712427	0.471046	0.83735	0.845101	0.979088	0.794056	0.911962	0.978011	0.98036	0.977139	0.961704	0.916928	0.985341	0.820886	0.982166	0.809631	0.877967	0.94387	0.966856	0.982343	0.937531	0.86391	0.910296	0.911393
DSP_P36_F	DSP_P36_F	DSP	6	NM_004415.2	1832	Y	cg13855473	-36	N	Y	Y	Y	0.110948	0.0476692	0.0690163	0.159901	0.429089	0.0666579	0.0713911	0.094128	0.110836	0.0859465	0.117213	0.107077	0.050492	0.126321	0.0724281	0.0350106	0.0841303	0.0562407	0.0434455	0.0649341	0.219196	0.159773	0.137524	0.163651	0.142841	0.0723993	0.0859748	0.157812	0.0736665	0.0326108	0.0385601	0.15817	0.184105	0.0550453	0.048203	0.122019	0.0549634
DSP_P440_R	DSP_P440_R	DSP	6	NM_004415.2	1832	Y	cg11661951	-440	N	Y	N	Y	0	0	0.0118833	0.0762066	0.0811129	0.0258158	0	0.0518809	0	0.00727578	0.0103985	0.01289	0	0.00801318	0	0.012726	0	0	0.0120705	0.00988291	0	0	0	0	0	0	0	0	0.00940773	0.017327	0.0150402	0.0132257	0	0	0.0203723	0.0327599	0.0152437
DST_E31_F	DST_E31_F	DST	6	NM_020388.2	667	Y	cg26669318	31	N	Y	Y	Y	0.0362285	0.0224962	0.0448998	0.0512892	0.026033	0.037999	0.0305316	0.0144218	0.0230319	0.0355392	0.0457094	0.0565562	0.0446291	0.0430644	0.0565075	0.0196182	0.044977	0.0359763	0.027444	0.0183468	0.0526978	0.0531326	0.0118779	0.0640195	0.0836458	0.044316	0.0529171	0.0939222	0.0482065	0.022802	0.00834895	0.0429035	0.0850681	0.0425021	0.0240039	0.0342241	0.0329174
DST_P262_R	DST_P262_R	DST	6	NM_020388.2	667	Y	cg12152867	-262	N	Y	Y	Y	0.0198287	0.0164309	0.027455	0.0225904	0.0259613	0.0328638	0.0171333	0.0195026	0.0230266	0.0342662	0.031628	0.0240816	0.028798	0.0220559	0.027155	0.0248967	0.00516383	0.0305523	0.0295044	0.0323629	0.0234985	0.010765	0.0113904	0.0204563	0.0232389	0.0174023	0.0240508	0.0359521	0.0237155	0.0242592	0.0234885	0.0123018	0.02784	0.0126032	0.0291399	0.0520712	0.0514565
DUSP4_E61_F	DUSP4_E61_F	DUSP4	8	NM_001394.5	1846	Y	cg13071058	61	N	Y	Y	Y	0.0760194	0.0867713	0.0944381	0.0925279	0.115959	0.154951	0.127012	0.0295779	0.125261	0.103293	0.10285	0.0847614	0.153351	0.104679	0.187175	0.0784503	0.260875	0.11528	0.0340668	0.0649105	0.0662293	0.0786585	0.141081	0.141215	0.0769094	0.12129	0.116133	0.0194005	0.124654	0.0802583	0.107782	0.125764	0.0486639	0.0459755	0.0832281	0.107616	0.136175
DUSP4_P925_R	DUSP4_P925_R	DUSP4	8	NM_001394.5	1846	Y	cg24336078	-925	N	N	Y	Y	0.0074034	0.0120416	0.0123025	0	0.00659818	0.0276261	0.990107	0	0.0708525	0.0092624	0.0162123	0.00235101	0.0406045	0.0203647	0.00449006	0.0109174	0	0.00809089	0.00775635	0.00895085	0	0	0	0.0027846	0	0.00317307	0	0.00363749	0.00602046	0.0134496	0.0104097	0.00430043	0.00765301	0	0.0142577	0.0179455	0.017021
E2F3_P840_R	E2F3_P840_R	E2F3	6	NM_001949.2	1871	Y	cg20252430	-840	N	N	Y	Y	0.0226	0.00815632	0.0323607	0.0287977	0.018878	0.0316758	0.0463309	0.0171126	0.0355458	0.041531	0.0274397	0.032686	0.046314	0.0466151	0.0388996	0.0276755	0.0424957	0.0208707	0.0190954	0.0253665	0.0380916	0.016098	0.0258988	0.0135999	0.0169367	0.0220394	0.0266035	0.0327029	0.019039	0.0177786	0.0160264	0.00762144	0.0184057	0.00973116	0.027061	0.0310045	0.0276721
E2F5_P516_R	E2F5_P516_R	E2F5	8	NM_001951.2	1875	Y	cg04207142	-516	N	Y	Y	Y	0.850463	0.323698	0.0461949	0.16675	0.632585	0.528686	0.166389	0.576369	0.0321626	0.228223	0.0699295	0.177765	0.612169	0.727934	0.152325	0.0782508	0.00229696	0.161626	0.217114	0.166994	0.00676432	0.169087	0.445779	0.116474	0	0.638408	0.702649	0.11564	0.335213	0.214278	0.511684	0.215933	0.382892	0.201902	0.324663	0.224345	0.140373
EDN1_E50_R	EDN1_E50_R	EDN1	6	NM_001955.2	1906	Y	cg02061638	50	N	Y	Y	Y	0.0929097	0.0641016	0.10437	0.02651	0.166123	0.0848179	0.0735018	0.219111	0.105351	0.0941006	0.0636412	0.102088	0.151073	0.211749	0.0606799	0.00817726	0.0218232	0.134373	0	0.0108639	0.175907	0.0456968	0.136589	0.131517	0.0920539	0.119312	0.122033	0.00310973	0.052569	0.00979114	0.00367987	0.0669078	0.025009	0.0712195	0.016138	0.0204784	0.0343937
EDN1_P39_R	EDN1_P39_R	EDN1	6	NM_001955.2	1906	Y	cg21719114	-39	N	Y	Y	Y	0.00932856	0.011832	0.00760033	0.0255108	0.0180773	0.0326211	0.00104975	0	0	0.00985303	0.0206892	0.0141074	0.0123674	0.00296469	0.00564688	0.00933912	0	0	0.00664026	0.0117657	0	0	0.0144016	0.00208606	0	0.0106496	0.0035581	0	0.00798257	0.0130043	0.00932297	0.00296095	0.00805677	0	0.0136958	0.0216602	0.017656
EDNRB_P148_R	EDNRB_P148_R	EDNRB	13	NM_000115.1	1910	N	cg20257673	-148	N	N	N	N	0.980925	0.985284	0.514239	0.986225	0.972558	0.918209	0.656941	0.384518	0.676087	0.903782	0.879638	0.984496	0.711264	0.892323	0.953539	0.831128	0.975881	0.953697	0.954788	0.968542	0.985899	0.983702	0.970905	0.951048	0.983226	0.986374	0.966764	0.801164	0.978626	0.857696	0.96489	0.97792	0.712311	0.98472	0.985358	0.993538	0.925585
EDNRB_P709_R	EDNRB_P709_R	EDNRB	13	NM_000115.1	1910	N	cg10792120	-709	N	N	N	N	0.186608	0.986361	0.193958	0.985395	0.986463	0.987343	0.0390904	0.0426558	0	0.848239	0.987096	0.981221	0.984342	0.863712	0.959356	0.804769	0.724842	0.981858	0.789397	0.988985	0.980853	0.96929	0.341137	0.580397	0.980818	0.989207	0.837839	0.58523	0.961412	0.980237	0.987214	0.985381	0.984919	0.983572	0.980644	0.989201	0.755858
EFNA1_P591_R	EFNA1_P591_R	EFNA1	1	NM_182685.1	1942	Y	cg19540825	-591	N	Y	Y	Y	0	0	0.106998	0.00537759	0.064094	0.0451937	0.000688035	0	0.643686	0.00660261	0.00353709	0	0.00410462	0.157058	0.00137204	0.00430132	0	0.000998383	0.00135552	0.0074006	0	0	0.00484488	0.00160108	0	0.00221738	0.00449632	0.00073504	0.00979696	0.0247138	0.00306521	0	0.00258887	0	0.011872	0.0175671	0.0109745
EFNA1_P7_F	EFNA1_P7_F	EFNA1	1	NM_182685.1	1942	Y	cg16016389	-7	N	Y	Y	Y	0	0	0.00311281	0	0.179247	0.0423129	0.0053371	0.0496414	0	0.00126282	0.00236054	0	0	0.00248387	0	0.0109439	0	0	0.00724241	0.010823	0	0	0	0	0	5.65813e-05	0	0.00387011	0.00727687	0.0172102	0.00819819	0	0	0	0.0178903	0.0159668	0.0191152
EFNB1_E69_F	EFNB1_E69_F	EFNB1	X	NM_004429.3	1947	Y	cg09459058	69	Y	Y	Y	Y	0.511502	0.0227997	0.266312	0.0400337	0.112639	0.1155	0.0142245	0.361283	0.377603	0.230033	0.0614095	0.0517555	0.551463	0.035652	0.0227034	0.536648	0.62173	0.567338	0.200725	0.728431	0.660668	0.637083	0.704827	0.603931	0.627713	0.692058	0.665687	0.254801	0.676239	0.5529	0.293882	0.57916	0.207533	0.0817099	0.593752	0.363654	0.734954
EFNB1_P136_R	EFNB1_P136_R	EFNB1	X	NM_004429.3	1947	Y	cg14717445	-136	Y	N	N	Y	0.369657	0.00310677	0.118403	0.0111989	0.160148	0.119057	0.00676692	0.405612	0.269305	0.191738	0.0142186	0.00964342	0.432661	0.00774722	0.0139859	0.3087	0.49705	0.45723	0.428552	0.642753	0.440581	0.52459	0.281173	0.492138	0.32924	0.505397	0.472054	0.117729	0.523726	0.381046	0.128418	0.424824	0.0878807	0.0118298	0.505261	0.301891	0.731568
EFNB1_P17_F	EFNB1_P17_F	EFNB1	X	NM_004429.3	1947	Y	cg22151131	-17	Y	N	Y	Y	0.769409	0.24972	0.390941	0.30449	0.600437	0.4918	0.244252	0.701955	0.544606	0.491222	0.295536	0.26205	0.754272	0.246414	0.216256	0.722109	0.848686	0.797015	0.781805	0.876103	0.502917	0.774566	0.821178	0.770904	0.821749	0.833353	0.672961	0.495259	0.823969	0.724533	0.35385	0.643443	0.420636	0.29677	0.750107	0.583525	0.851302
EFNB3_E17_R	EFNB3_E17_R	EFNB3	17	NM_001406.3	1949	Y	cg20221774	17	N	Y	Y	Y	0.780429	0.793301	0.477273	0.54125	0.639259	0.678256	0.495503	0.612558	0.490942	0.736228	0.47267	0.583364	0.714973	0.450482	0.458052	0.446147	0.412225	0.435299	0.470245	0.486347	0.521145	0.444728	0.470568	0.431134	0.461823	0.454275	0.424581	0.421991	0.488517	0.41079	0.562385	0.471029	0.481482	0.462483	0.478125	0.547224	0.530253
EFNB3_P442_R	EFNB3_P442_R	EFNB3	17	NM_001406.3	1949	Y	cg00000794	-442	N	Y	Y	Y	0.374372	0.927537	0.0467242	0.0553829	0.244245	0.709871	0.0298355	0.214896	0.0199488	0.0542161	0.192108	0.858698	0.199806	0.0981299	0.326034	0.0546487	0.0122072	0.0671031	0.0904645	0.0512692	0.118906	0.036423	0.0502491	0.0487974	0.0566972	0.0211293	0.109778	0.0177478	0.0712698	0.0780094	0.0627807	0.0746151	0.0593471	0.0365635	0.0783527	0.109698	0.107722
EGF_E339_F	EGF_E339_F	EGF	4	NM_001963.2	1950	N	cg02437921	339	N	N	N	N	0.986116	0.988191	0.988622	0.988053	0.989561	0.983025	0.990076	0.990975	0.989646	0.955965	0.758943	0.98686	0.990439	0.991572	0.948373	0.842947	0.986254	0.965665	0.990641	0.976376	0.145502	0.860946	0.992048	0.990613	0.465718	0.99161	0.988957	0.987603	0.958859	0.993989	0.983147	0.98949	0.98955	0.987404	0.936688	0.971707	0.99439
EGF_P242_R	EGF_P242_R	EGF	4	NM_001963.2	1950	N	cg13379236	-242	N	N	N	N	0.970208	0.965218	0.984783	0.981762	0.94967	0.670478	0.981895	0.983188	0.983899	0.892965	0.517272	0.552078	0.888968	0.837705	0.98751	0.620668	0.986408	0.931956	0.746589	0.914938	0.701751	0.915747	0.826472	0.897588	0.964966	0.941836	0.936382	0.984354	0.919695	0.822209	0.811326	0.928639	0.821271	0.907558	0.827638	0.775247	0.649112
EGF_P413_F	EGF_P413_F	EGF	4	NM_001963.2	1950	N	cg12981092	-413	N	N	N	N	0.978063	0.951484	0.979765	0.944585	0.668847	0.94837	0.95239	0.394011	0.963851	0.898812	0.21481	0.712985	0.815054	0.349338	0.954398	0.524329	0.967212	0.900873	0.887605	0.60654	0.98085	0.965342	0.376003	0.662296	0.976936	0.801727	0.883935	0.982891	0.890588	0.862627	0.860331	0.910207	0.664206	0.972905	0.813908	0.571676	0.487108
EGFR_E295_R	EGFR_E295_R	EGFR	7	NM_005228.3	1956	Y	cg03543118	295	N	Y	Y	Y	0.012206	0.0230806	0.0391825	0.00780391	0.0183336	0.0309883	0.0204555	0	0.00384269	0.00792436	0.0222816	0.014331	0.0124322	0.0206046	0.00493725	0.0104188	0	0.0019248	0.00664892	0.0162292	0.00210303	0.000588075	0	0	0	0.00261202	0.00110304	0	0.0101408	0.015883	0.00635492	0.00281055	0.00338878	0	0.0205292	0.0464937	0.035878
EGFR_P260_R	EGFR_P260_R	EGFR	7	NM_005228.3	1956	Y	cg24522859	-260	N	Y	Y	Y	0.00277954	0.00753397	0.0102303	0.00451174	0.00559306	0.0129391	0	0	0	0	0.0261684	0.00539583	3.87733e-06	0.00643182	0.00278852	0.0243706	0	0	0.0219419	0.0232675	0	0.00296717	0.00302958	0	0	0	0	0	0.0214234	0.0234635	0.0206534	0.00676961	0	0	0.0525307	0.0566622	0.0754298
EGR4_E70_F	EGR4_E70_F	EGR4	2	NM_001965.1	1961	Y	cg12688198	70	N	Y	Y	Y	0.408587	0.327209	0.126247	0.180881	0.127879	0.68373	0.147462	0.253956	0.201471	0.1628	0.496181	0.205424	0.125515	0.177996	0.41786	0.126602	0.164203	0.155173	0.153718	0.148429	0.214734	0.252696	0.529901	0.294971	0.215687	0.267633	0.412621	0.206844	0.170036	0.150631	0.382027	0.199034	0.26273	0.172138	0.199633	0.248786	0.558753
EGR4_P479_F	EGR4_P479_F	EGR4	2	NM_001965.1	1961	Y	cg21111868	-479	N	Y	Y	Y	0.0485747	0	0	0.00460697	0.0725823	0.220566	0	0.0418907	0.0088813	0	0.172066	0.249841	0.0017586	0	0.0690727	0.029254	0	0	0.0333458	0.0226196	0	0	0	0	0.00453737	0	0.0354981	0.0219565	0.0195194	0.0252531	0.0570072	0	0.0150146	0.0216765	0.0407103	0.0345196	0.0599899
EIF2AK2_E103_R	EIF2AK2_E103_R	EIF2AK2	2	NM_002759.1	5610	Y	cg23045112	103	N	Y	Y	Y	0.0374483	0.0417788	0.0348777	0.0603904	0.0472257	0.0487448	0.0385649	0.0299794	0.0429023	0.0700964	0.0492255	0.0570961	0.0508224	0.0312142	0.0401558	0.024624	0.0344282	0.0435569	0.0249386	0.0402974	0.0455715	0.0601133	0.0339383	0.0768354	0.034273	0.0353186	0.0288578	0.0198314	0.0517453	0.0273907	0.0372626	0.0436551	0.0665877	0.0277022	0.0406654	0.0722611	0.0589603
EIF2AK2_P313_F	EIF2AK2_P313_F	EIF2AK2	2	NM_002759.1	5610	Y	cg01617117	-313	N	Y	Y	Y	0.0298159	0.00640479	0.0370824	0.428211	0.979738	0.112505	0.025587	0.982933	0.025107	0.769104	0.0192696	0.250357	0.584278	0.570057	0.105487	0.0369529	0.0368544	0	0.0923461	0.166125	0.0341953	0	0.0181864	0.0108246	0.000422552	0.0484625	0.0341434	0	0.0241012	0.00539257	0.0149674	0.0105135	0.00886502	0.00254048	0.00921021	0.0222564	0.106623
ELK1_E156_F	ELK1_E156_F	ELK1	X	NM_005229.2	2002	Y	cg00983071	156	Y	Y	Y	Y	0.366479	0.160912	0.439667	0.112966	0.203021	0.102629	0.297591	0.11959	0.367859	0.146733	0.111019	0.105711	0.114929	0.155159	0.427589	0.412786	0.491537	0.526056	0.479812	0.610417	0.463305	0.48173	0.495713	0.485507	0.460576	0.463452	0.489798	0.255677	0.580602	0.375634	0.250864	0.400125	0.419979	0.187787	0.560389	0.355728	0.339888
ELK1_E53_F	ELK1_E53_F	ELK1	X	NM_005229.2	2002	Y	cg12482901	53	Y	Y	Y	Y	0.721541	0.269551	0.748333	0.22973	0.634428	0.278946	0.640841	0.695918	0.648609	0.605423	0.265208	0.172495	0.743016	0.164523	0.804163	0.605583	0.826246	0.823761	0.56947	0.770873	0.826676	0.852394	0.852958	0.844061	0.836448	0.831286	0.827268	0.396182	0.766634	0.518253	0.443782	0.811738	0.887895	0.471991	0.692938	0.53626	0.489408
ELK1_P195_R	ELK1_P195_R	ELK1	X	NM_005229.2	2002	Y	cg13072663	-195	Y	Y	Y	Y	0.385744	0.00206332	0.36018	0.0123823	0.300581	0	0.262261	0.0672071	0.264032	0.156823	0.0070893	0.0137563	0.482335	0	0.477181	0.237716	0.529087	0.530899	0.370379	0.544834	0.548703	0.539578	0.586058	0.605638	0.49392	0.567344	0.605008	0.113645	0.473676	0.337271	0.189403	0.485306	0.534326	0.0703618	0.428494	0.293386	0.190698
ELK1_P569_R	ELK1_P569_R	ELK1	X	NM_005229.2	2002	Y	cg11111083	-569	Y	Y	Y	Y	0.697094	0.0602025	0.196259	0.217688	0.328381	0.390024	0.536193	0.0902239	0.438723	0.1628	0.260561	0.252944	0.531019	0.0491948	0.736617	0.406228	0.745256	0.748012	0.749966	0.828485	0.824945	0.764561	0.783819	0.750769	0.752188	0.810158	0.728542	0.339368	0.793866	0.509723	0.310614	0.507066	0.232062	0.151831	0.70405	0.490984	0.481366
ELK1_P6_R	ELK1_P6_R	ELK1	X	NM_005229.2	2002	Y	cg15063983	-6	Y	Y	Y	Y	0.758201	0.0203832	0.769758	0.026977	0.76965	0.0531618	0.680332	0.138367	0.688618	0.462931	0.0458204	0.035458	0.821366	0.0124253	0.855141	0.589151	0.874453	0.800285	0.783512	0.89176	0.867565	0.861596	0.859869	0.855855	0.851481	0.877525	0.870577	0.390768	0.837752	0.701963	0.577226	0.869038	0.898539	0.1022	0.826804	0.6676	0.666172
ELK3_P514_F	ELK3_P514_F	ELK3	12	NM_005230.2	2004	Y	cg11467837	-514	N	N	Y	Y	0.0374239	0.836691	0.0348629	0.0703636	0.00396219	0.00910959	0.973563	0.95751	0.0153638	0.936681	0.0481248	0.0324438	0.977937	0.973986	0.936787	0.88331	0.0726332	0.000816467	0.868741	0.100653	0.024047	0.0108849	0	0.0450588	0.00166573	0.0461158	0.0461697	0.11371	0.336931	0.170076	0.0836602	0.136447	0.0212901	0.0196785	0.158092	0.144974	0.0855791
ELL_P693_F	ELL_P693_F	ELL	19	NM_006532.2	8178	Y	cg09597048	-693	N	Y	N	Y	0.808675	0.51916	0.16854	0.514384	0.0316208	0.693518	0.479182	0.00176476	0.716365	0.0569522	0.0093098	0.725834	0.432861	0.635478	0.81868	0.153348	0.0524439	0.117353	0.88378	0.391318	0.0112753	0.0920753	0.055673	0.109635	0.342142	0.137938	0.0234162	0.0575344	0.680196	0.267998	0.518103	0.218614	0.0699423	0.822501	0.249634	0.416429	0.393078
EMR3_E61_F	EMR3_E61_F	EMR3	19	NM_152939.1	84658	N	cg15552238	61	N	N	N	N	0.583017	0.878233	0.986309	0.93057	0.0686141	0.105372	0.756994	0.00788569	0.98315	0.370766	0.856755	0.727046	0.305004	0.990781	0.482883	0.583902	0.960291	0.620249	0.309434	0.426191	0.988635	0.252027	0.212645	0.205295	0.68951	0.632126	0.263309	0.773613	0.518492	0.420751	0.710843	0.443824	0.442969	0.942337	0.700872	0.774494	0.300368
EMR3_P1297_R	EMR3_P1297_R	EMR3	19	NM_152939.1	84658	Y	cg09872254	-1297	N	N	Y	Y	0.934545	0.861455	0.963626	0.737842	0.198732	0.79924	0.460269	0.289723	0.762646	0.25282	0.583224	0.75506	0.120474	0.383882	0.270073	0.840706	0.550594	0.815177	0.961522	0.850437	0.98829	0.970548	0.272973	0.456881	0.201762	0.863603	0.415509	0.410231	0.901817	0.67978	0.886706	0.805239	0.4604	0.993425	0.939551	0.930874	0.679924
EMR3_P39_R	EMR3_P39_R	EMR3	19	NM_152939.1	84658	N	cg15746620	-39	N	N	N	N	0.153651	0.876741	0.984858	0.694494	0.0269597	0.105792	0.224268	0	0.715418	0.208112	0.228282	0.486057	0.208084	0.385248	0.827094	0.749871	0.702188	0.808313	0.522646	0.323813	0.666644	0.361743	0.289365	0.465997	0.222109	0.348788	0.50823	0.931343	0.583197	0.249193	0.61724	0.562901	0.581206	0.908662	0.816503	0.743265	0.24606
ENC1_P484_R	ENC1_P484_R	ENC1	5	NM_003633.1	8507	Y	cg27345700	-484	N	Y	Y	Y	0.0240412	0.00347178	0.0392103	0.0157229	0.0489809	0.0234977	0.244658	0	0.0400764	0.0316876	0.0164589	0.0160888	0.019771	0.0262159	0.00964194	0.0309084	0.00741542	0.0202489	0.0298006	0.0278805	0.00800278	0.0038913	0.00531208	0.0145492	0.00344536	0.00763348	0.0142074	0.00197593	0.0236503	0.0320708	0.0239116	0.00665455	0.00862226	0.0128895	0.034688	0.0320599	0.0482119
EPHA1_E46_R	EPHA1_E46_R	EPHA1	7	NM_005232.3	2041	Y	cg14407047	46	N	Y	Y	Y	0	0.0725093	0.00539692	0.0214911	0.0601483	0.301913	0	0	0.00685386	0	0.00984353	0.00558093	0.00916445	0.0381008	0.0143443	0.0350795	0.0188222	0.0211235	0.0130124	0.0181958	0	0.00592739	0	0.00352032	0	0	0.0135253	0.00670904	0.0236928	0.0130148	0.00816788	0.0160592	0.00532728	0	0.0427399	0.023696	0.0349169
EPHA1_P119_R	EPHA1_P119_R	EPHA1	7	NM_005232.3	2041	Y	cg22178045	-119	N	Y	Y	Y	0	0.0219994	0	0	0.232324	0.167705	0	0	0.00260631	0	0.00422533	0	0	0	0.0060133	0.0132827	0	0	0.0111955	0.0162837	0	0	0	0	0	0.000970036	0	0.00210558	0.0098642	0.017202	0.0187283	0	0	0	0.0452918	0.0202537	0.0196646
EPHA2_P203_F	EPHA2_P203_F	EPHA2	1	NM_004431.2	1969	Y	cg15146752	-203	N	Y	Y	Y	0.0690755	0.0155412	0.0472168	0.0189193	0.0375996	0.0340164	0.0248909	0.493665	0.0313667	0.0321528	0.0345736	0.0711242	0.0477024	0.170339	0.0379975	0.0870984	0.0440181	0.198733	0.0717539	0.345283	0.100792	0.116918	0.155426	0.144786	0.0524495	0.102162	0.169624	0.163618	0.495532	0.458428	0.0892026	0.429461	0.125617	0.000436393	0.426777	0.349431	0.275869
EPHA2_P340_R	EPHA2_P340_R	EPHA2	1	NM_004431.2	1969	N	cg20350808	-340	N	N	N	N	0.0028802	0.0038625	0.000598785	0.111347	0.00569879	0.010471	0.00221818	0.154801	0	0.0910165	0.0168716	0.043368	0.042417	0.138897	0	0.0623603	0.000530932	0.113639	0.0637898	0.115683	0	0.0378674	0.0449591	0.0853997	0	0.12497	0.105396	0.103094	0.277626	0.293672	0.0801197	0.228678	0.0760409	0.00753972	0.25987	0.203649	0.153702
EPHA3_E156_R	EPHA3_E156_R	EPHA3	3	NM_005233.3	2042	Y	cg22619563	156	N	Y	Y	Y	0.803546	0	0.00884402	0	0.097414	0.580751	0.0158934	0	0.00491131	0	0.0171435	0	0	0	0.0274468	0.0108438	0	0	0.00333513	0.0239243	0	0	0.842233	0.0197438	0	0.636692	0	0	0.015941	0.0342961	0.0230719	0	0.00824596	0	0.0468592	0.0679144	0.0384599
EPHA3_P106_R	EPHA3_P106_R	EPHA3	3	NM_005233.3	2042	Y	cg10315231	-106	N	Y	Y	Y	0.904412	0.356658	0.00194732	0.0224639	0.127505	0.415441	0	0	0.00940292	0.00102965	0.00306419	0.0260544	0.0141212	0.0121448	0.0186552	0.0147664	0.0167816	0.0086179	0.0125048	0.0226887	0	0	0.883919	0	0	0.676919	0	0.00419817	0.0439238	0.0155339	0.0045467	0.0128377	0.0104845	0	0.0472946	0.102109	0.0411275
EPHA5_E158_R	EPHA5_E158_R	EPHA5	4	NM_182472.1	2044	Y	cg25798792	158	N	Y	Y	Y	0.909234	0.0078364	0.151374	0.0126515	0.0205766	0.0697171	0.0371286	0.0398865	0.168577	0.0198393	0.96743	0.00987246	0.0630717	0.00919196	0.988784	0.0300334	0.0677346	0.157186	0.0160124	0.629872	0.0249732	0.277844	0.870949	0.475923	0.00446358	0.345359	0.818676	0.00660968	0.204348	0.0198211	0.0188454	0.0198222	0.0149882	0	0.03893	0.0482581	0.546109
EPHA5_P66_F	EPHA5_P66_F	EPHA5	4	NM_182472.1	2044	Y	cg02463418	-66	N	Y	Y	Y	0.906019	0.107452	0.856238	0.128734	0.344097	0.775184	0.881135	0.828386	0.702591	0.141787	0.930501	0.575342	0.917635	0.0707276	0.981817	0.863365	0.939954	0.739221	0.357331	0.92165	0.497013	0.675727	0.973818	0.883602	0.556224	0.744911	0.917222	0.154446	0.792801	0.541825	0.886042	0.62841	0.331827	0.350252	0.603254	0.624492	0.923721
EPHA7_E6_F	EPHA7_E6_F	EPHA7	6	NM_004440.2	2045	Y	cg20253378	6	N	Y	Y	Y	0.871068	0.0287191	0.0299488	0.0434871	0.301087	0.904696	0.0322441	0.0122012	0.480462	0.0381079	0.489773	0.0265167	0.0292105	0.0182046	0.0256617	0.0353968	0.0144367	0.0125802	0.0391557	0.0329687	0.0171075	0.0256299	0.0178332	0.0323433	0.00443884	0.0147144	0.0149669	0.00394485	0.0300578	0.0400699	0.0340446	0.0190029	0.0315539	0	0.0556922	0.0943655	0.342729
EPHA7_P205_R	EPHA7_P205_R	EPHA7	6	NM_004440.2	2045	Y	cg24188617	-205	N	Y	Y	Y	0.973236	0.0489054	0.0402738	0.0682393	0.0607533	0.970744	0.0253706	0.366977	0.0434359	0.0656959	0.564317	0.0339462	0.0389982	0.0406053	0.0306498	0.0392821	0.0309195	0.0322084	0.0394681	0.0451408	0.0729595	0.0454325	0.0401778	0.0529367	0.0444789	0.0358537	0.0390152	0.0517812	0.056738	0.032775	0.0314386	0.0357985	0.0555009	0.014668	0.0568911	0.078131	0.435858
EPHA8_P256_F	EPHA8_P256_F	EPHA8	1	NM_020526.3	2046	Y	cg06991945	-256	N	Y	Y	Y	0.399904	0.696805	0.239661	0.290521	0.34084	0.623062	0.0961558	0.0635424	0.585981	0.0876065	0.364789	0.28323	0.0777671	0.257485	0.061243	0.130021	0.0397519	0.133707	0.0485424	0.041743	0.0932255	0.0917853	0.167066	0.0816436	0.0479458	0.0432445	0.105212	0.0624746	0.0799804	0.0669757	0.0382041	0.1131	0.141425	0.0614812	0.071691	0.0980185	0.0474173
EPHA8_P456_R	EPHA8_P456_R	EPHA8	1	NM_020526.3	2046	Y	cg00665502	-456	N	Y	Y	Y	0.969971	0.982387	0.980075	0.930712	0.738203	0.686383	0.817208	0.356543	0.981663	0.491644	0.886395	0.399047	0.443543	0.969394	0.129948	0.391484	0.802384	0.770386	0.942621	0.522217	0.977108	0.509732	0.987325	0.690838	0.470124	0.528238	0.383588	0.430477	0.794067	0.697094	0.429468	0.808603	0.859282	0.187105	0.816063	0.651125	0.49362
EPHB1_E202_R	EPHB1_E202_R	EPHB1	3	NM_004441.3	2047	Y	cg23448029	202	N	Y	Y	Y	0.721093	0.535004	0.421581	0.600213	0.5534	0.448899	0.634058	0.693288	0.633375	0.370838	0.892983	0.550808	0.437024	0.538008	0.660932	0.324291	0.546785	0.650797	0.333404	0.387839	0.807128	0.794125	0.72801	0.79813	0.738004	0.59737	0.46889	0.527431	0.578415	0.323418	0.347423	0.688155	0.542447	0.458394	0.566063	0.67383	0.50644
EPHB1_P503_F	EPHB1_P503_F	EPHB1	3	NM_004441.3	2047	Y	cg24704286	-503	N	N	Y	Y	0.0199865	0.0121069	0.00775292	0	0.0221823	0.0153829	0.0243492	0.0151154	0.000866258	0.0161121	0.0212132	0.0127313	0.0230661	0.00624912	0.0246553	0.0631005	0.0217799	0.0375576	0.0339737	0.0428682	0.0311303	0.00679414	0.0261671	0.00502044	0	0.0192272	0.0183371	0	0.0406451	0.0351363	0.0490983	0.00600701	0.0173196	2.22059e-05	0.0541423	0.0916745	0.0402553
EPHB2_E297_F	EPHB2_E297_F	EPHB2	1	NM_004442.5	2048	Y	cg18504545	297	N	Y	Y	Y	0	0	0.00216314	0	0.00376385	0.00981681	0	0	0	0	0.00556802	0	0	0	0	0.00447137	0	0	0.00325485	0.00493391	0	0	0	0	0	0	0	0	0.00474963	0.0130578	0.00662864	0	0	0	0.0164717	0.0167262	0.0204254
EPHB2_P165_R	EPHB2_P165_R	EPHB2	1	NM_004442.5	2048	Y	cg09003739	-165	N	Y	Y	Y	0	0	0	0	0	0	0		0		0.011115	0	0	0	0.013034	0.0107453	0	0	0.00873821	0.0198082	0	0	0	0.0235911	0	0	0	0	0.0102517	0.00257665	0.00896691	0	0	0	0.0162898	0.0369136	0.0325643
EPHB3_E0_F	EPHB3_E0_F	EPHB3	3	NM_004443.3	2049	Y	cg08726111	0	N	Y	Y	Y	0.013225	0	0.00423608	0.0102309	0.0405277	0.0271437	0	0	0	0	0.0154991	0.0124712	0.0031328	0.0281115	0.00667399	0.00804455	0.0333753	0	0.0111226	0.0113744	0	0.00408885	0	0.00676829	0.018622	0.00193992	0	0	0.0168565	0.0135008	0.00576085	0.0245969	0.0165769	0	0.0204512	0.0254637	0.0351224
EPHB3_P569_R	EPHB3_P569_R	EPHB3	3	NM_004443.3	2049	Y	cg03013719	-569	N	N	Y	Y	0.714338	0.603207	0.135636	0.447642	0.0609184	0.522939	0.587775	0.0246167	0.101397	0.135137	0.095589	0.159003	0.0298699	0.0659691	0.585871	0.084203	0.294705	0.0728562	0.165651	0.0414028	0.73456	0.0679532	0.191751	0.0455757	0.112676	0.0446296	0.655277	0.0499725	0.0749936	0.0595159	0.0833175	0.0493253	0.124997	0.493766	0.0960338	0.0511901	0.444009
EPHB4_E476_R	EPHB4_E476_R	EPHB4	7	NM_004444.4	2050	Y	cg23143416	476	N	Y	Y	Y	0.289674	0.135313	0.124711	0.119158	0.034855	0.166307	0.117871	0.10238	0.210768	0.170334	0.13995	0.150711	0.0997727	0.184126	0.108414	0.0591265	0.169963	0.302551	0.0654224	0.0755406	0.190184	0.301359	0.0940379	0.210507	0.267651	0.265322	0.202249	0.204992	0.169304	0.0562514	0.0463198	0.28016	0.260691	0.0960847	0.0942891	0.0881731	0.077804
EPHB4_P313_R	EPHB4_P313_R	EPHB4	7	NM_004444.4	2050	Y	cg22614265	-313	N	Y	Y	Y	0.0119598	0.0112127	0.0220897	0.0254638	0.0395354	0.0518644	0.0426798	0.125914	0.0116738	0.0323778	0.0485086	0.0153204	0.0243954	0.0165362	0.00774175	0.0214654	0.000882258	0.0153677	0.00752886	0.0159763	0.0196349	0.0432949	0.00482578	0.0211326	0	0.0280398	0.0324085	0	0.00626042	0.0458525	0.0227295	0.0284712	0.0289069	0.0256606	0.0342165	0.0450188	0.0612309
EPHB6_E342_F	EPHB6_E342_F	EPHB6	7	NM_004445.2	2051	Y	cg22195019	342	N	Y	Y	Y	0.638017	0.772157	0.791012	0.0329743	0.934006	0.371129	0.0946461	0.0478343	0.963078	0.0206704	0.184622	0.239069	0.0371725	0.137981	0.485104	0.0343202	0.707001	0.111002	0.0291245	0.0202346	0.101396	0.0364931	0.0814695	0.0610327	0.102874	0.030707	0.0557241	0.0136804	0.19853	0.0522372	0.0363436	0.0866145	0.0981452	0.00238142	0.0417018	0.0505585	0.0455985
EPHB6_P827_R	EPHB6_P827_R	EPHB6	7	NM_004445.2	2051	Y	cg01125514	-827	N	N	Y	Y	0.0134969	0.0227979	0.0222323	0.0228627	0.0288016	0.0325798	0.019556	0.0172116	0.0137767	0.0265955	0.0290683	0.0199621	0.0229077	0.0174339	0.0214737	0.030881	0.0137718	0.0223671	0.0199432	0.0317967	0.0170391	0.0177605	0.0166529	0.0314108	0.0152583	0.0254079	0.0156755	0.00814722	0.0341541	0.0308086	0.0302985	0.0221805	0.0166406	0.0138517	0.0298448	0.0351971	0.0416445
EPHX1_E152_F	EPHX1_E152_F	EPHX1	1	NM_000120.2	2052	N	cg12837712	152	N	N	N	N	0.824008	0.826597	0.680604	0.918934	0.203313	0.299387	0.482891	0.440856	0.49606	0.794144	0.720468	0.759164	0.912069	0.758078	0.862861	0.500453	0.618573	0.570391	0.673645	0.207392	0.0231792	0.136494	0.527827	0.625124	0.0248931	0.329935	0.0796084	0.17036	0.768246	0.586481	0.660058	0.418048	0.36287	0.248245	0.547186	0.175854	0.642626
EPHX1_P1358_R	EPHX1_P1358_R	EPHX1	1	NM_000120.2	2052	N	cg12786690	-1358	N	N	N	N	0.579399	0.637517	0.71585	0.835629	0.149132	0.173956	0.594994	0.873237	0.631202	0.478447	0.627008	0.553468	0.87154	0.826701	0.753744	0.54642	0.768551	0.674427	0.735302	0.712877	0.589013	0.388503	0.828289	0.804486	0.337232	0.643495	0.180434	0.473352	0.66592	0.724069	0.772368	0.694366	0.748552	0.684968	0.583425	0.374699	0.701715
EPHX1_P22_F	EPHX1_P22_F	EPHX1	1	NM_000120.2	2052	N	cg23096144	-22	N	N	N	N	0.982951	0.98756	0.986751	0.990154	0.568565	0.630227	0.987184	0.546262	0.984736	0.964697	0.973008	0.984099	0.987573	0.987914	0.988047	0.838233	0.960113	0.881553	0.936296	0.522647	0.0841726	0.382712	0.856278	0.951052	0.148716	0.71271	0.287313	0.592384	0.960095	0.914487	0.911902	0.89544	0.804467	0.767246	0.861724	0.516705	0.932339
EPM2A_P113_F	EPM2A_P113_F	EPM2A	6	NM_001018041.1	7957	Y	cg04891988	-113	N	Y	Y	Y	0.160456	0	0.181518	0.00691448	0.147785	0.112867	0.498059		0.221425	0	0	0	0.119822	0.135168	0.114185	0.0630083	0.0319241	0.0275401	0	0.0182578			0.0391354	0	0	0.117685	0.107196		0.00178365	0.0289084	0.00982786		0	0	0.0931377	0.0325918	0.0181095
EPM2A_P64_R	EPM2A_P64_R	EPM2A	6	NM_001018041.1	7957	Y	cg17971650	-64	N	Y	Y	Y	0	0	0	0	0.0338646	0.02642	0.0553771	0.00862916	0	0	0.0141396	0	0.0100354	0.00929289	0.000872995	0.00812831	0	0	0.00865202	0.0114302	0	0	0	0	0	0	0	0	0.00592218	0.0138315	0.00997228	0	0	0	0.0301942	0.0186223	0.0169206
EPO_E244_R	EPO_E244_R	EPO	7	NM_000799.2	2056	Y	cg13036038	244	N	Y	Y	Y	0.975077	0.982882	0.983243	0.439421	0.200414	0.945483	0.980641	0.193405	0.981561	0.628759	0.973209	0.973105	0.977369	0.960749	0.344854	0.567371	0.93565	0.378931	0	0.626726	0.925399	0.752868	0.537067	0.0508114	0.0437678	0.14509	0.263753	0.0594732	0.549608	0	0.0126059	0.0828254	0.434185	0.838385	0.0242573	0.0282936	0.570607
EPO_P162_R	EPO_P162_R	EPO	7	NM_000799.2	2056	Y	cg18996250	-162	N	Y	Y	Y	0.645487	0.333462	0.835937	0.176834	0.145947	0.228243	0.463465	0.415341	0.570731	0.216203	0.292769	0.27932	0.31976	0.238523	0.183549	0.16206	0.181522	0.274539	0.0886033	0.138444	0.0990867	0.661949	0.89276	0.29511	0.29539	0.27613	0.245424	0.255924	0.461172	0.136546	0.170872	0.296507	0.461699	0.169155	0.198558	0.186037	0.228228
EPS8_E231_F	EPS8_E231_F	EPS8	12	NM_004447.4	2059	Y	cg20552127	231	N	Y	Y	Y	0.121796	0.095884	0.103017	0.121679	0.0686385	0.0708383	0.0693689	0.0633705	0.135902	0.119849	0.107659	0.0938714	0.123216	0.0547356	0.0905097	0.0417393	0.119159	0.159856	0.0413875	0.0609993	0.0906498	0.17744	0.162297	0.180313	0.0900855	0.0931894	0.131978	0.0629832	0.105091	0.0536801	0.018232	0.185208	0.137467	0.0700453	0.0805957	0.0941986	0.0594921
EPS8_P437_F	EPS8_P437_F	EPS8	12	NM_004447.4	2059	Y	cg15143831	-437	N	Y	Y	Y	0.0890888	0.0427935	0.922021	0.093133	0.0654134	0.0690155	0.515958	0.248682	0.73682	0.195421	0.0957515	0.0786927	0.279517	0.726275	0.100042	0.0473362	0.0751119	0.132339	0.038761	0.144462	0.0585975	0.101739	0.133101	0.114446	0.0737788	0.0572209	0.0725757	0.0979635	0.125049	0.114915	0.0295434	0.219797	0.159888	0.0506484	0.117861	0.175111	0.11889
ER_seq_a1_S60_F	ER_seq_a1_S60_F	ESR1	6	NM_000125.2	2099	Y	cg16246567	481	N	Y	Y	Y	0.0591254	0.809262	0.828901	0.0677009	0.0979581	0.143985	0.0509271	0.16875	0.567358	0.0940229	0.651146	0.0351545	0.0413463	0.0556207	0.44182	0.131286	0.0194311	0.146524	0.0599455	0.100145	0.0604985	0.0803164	0.0699145	0.0693682	0.0371068	0.0373234	0.0316096	0.0734646	0.0818754	0.0911809	0.0301708	0.0613697	0.0692343	0.0676008	0.0613779	0.0736218	0.110559
ERBB2_P59_R	ERBB2_P59_R	ERBB2	17	NM_001005862.1	2064	Y	cg18160059	-59	N	Y	Y	Y	0.00240261	0	0.0113712	0	0.00227551	0.00596222	0.006173	0	0.00371716	0.029229	0.00557788	0.00076833	0.00216793	0.0113622	0.00221292	0.022164	0	0	0.0142868	0.0259449	0	0	0	0	0	0	0.000788462	0	0.0195491	0.0206184	0.0126905	0	0	0	0.043477	0.0252298	0.0327138
ERBB3_E331_F	ERBB3_E331_F	ERBB3	12	NM_001982.2	2065	Y	cg04858169	331	N	N	Y	Y	0.0754303	0.0465387	0.765264	0.0324025	0.108138	0.136454	0.249627	0.0503967	0.862969	0.0451641	0.0710274	0.0547568	0.265711	0.913878	0.0591316	0.0570203	0.0247766	0.0381414	0.048814	0.0542284	0.0527935	0.0278158	0.0234209	0.0475623	0.0393167	0.0375192	0.0369264	0.0107078	0.0461442	0.050201	0.0444225	0.0524061	0.0408884	0.0173828	0.0822962	0.0928184	0.085292
ERBB3_P870_R	ERBB3_P870_R	ERBB3	12	NM_001982.2	2065	Y	cg24592193	-870	N	Y	Y	Y	0	0	0.00503505	0.00679368	0.00585291	0.00777668	0.0053921	0.245288	0	0.00196519	0.0153012	0.0108482	5.00754e-05	0	0	0.0143659	0	0	0.0146143	0.0363305	0	0	0.00151066	0	0	0	0	0	0.0443351	0.0434911	0.00718483	0.0230172	0.0055244	0	0.0350482	0.0746433	0.0181742
ERBB4_P255_F	ERBB4_P255_F	ERBB4	2	NM_005235.1	2066	Y	cg08649550	-255	N	Y	Y	Y	0	0	0.65954	0	0.00428291	0	0	0	0.637729	0	0.141037	0	0	0	0	0	0	0	0	0	0	0	0	0	0	0	0	0	0.0018122	0.00637303	0	0	0	0	0	0.0208565	0.00703309
ERBB4_P541_F	ERBB4_P541_F	ERBB4	2	NM_005235.1	2066	Y	cg12482802	-541	N	Y	Y	Y	0	0.00252124	0.687797	0.00238106	0.121949	0.0156394	0	0.0278427	0.481161	0	0.0214896	0	0	0.000236989	0	0.00852752	0	0	0.00891447	0.0132175	0	0	0	0	0	0	0	0	0.0275898	0.0232732	0.00478832	0	0	0	0.0337457	0.0497069	0.0235591
ERCC1_P354_F	ERCC1_P354_F	ERCC1	19	NM_001983.2	2067	Y	cg12291729	-354	N	N	Y	Y	0.0012106	0.0121618	0.0103462	0	0.00978183	0.0164693	0.0523154	0.0211845	0.00609763	0.00934208	0.0115156	0.00486125	0.00725738	0.016691	0.00331898	0.010106	0	0	0.0052333	0.0105505	0	0	0	0	0	0	0.0714082	0	0.00633335	0.0138193	0.0110807	0	0	0	0.0104912	0.0153879	0.0151158
ERCC1_P440_R	ERCC1_P440_R	ERCC1	19	NM_001983.2	2067	Y	cg13282827	-440	N	N	Y	Y	0.000787075	0.00776982	0.0173901	0.0137272	0.0274592	0.03611	0.0165965	0.00729076	0.00748671	0.042715	0.0216548	0.00658908	0.0151624	0.0710019	0.0148771	0.00500701	0.0367837	0.0255213	0.0130326	0.0417739	0.00985588	0.0214687	0.0118184	0.0100434	0.029451	0.0473894	0.0242955	0.0277577	0.0581293	0.0929216	0.00651712	0.0668032	0.0280356	0.00798605	0.0473763	0.0249944	0.0203596
ERCC3_P1210_R	ERCC3_P1210_R	ERCC3	2	NM_000122.1	2071	N	cg13587811	-1210	N	N	N	N	0.953202	0.945365	0.96873	0.734233	0.963579	0.970706	0.989301	0.990418	0.989776	0.957873	0.940701	0.977482	0.988609	0.990282	0.97238	0.985068	0.968792	0.925824	0.989711	0.971412	0.988441	0.909277	0.985566	0.910087	0.958899	0.898764	0.975756	0.80963	0.939363	0.984166	0.849721	0.905734	0.937696	0.925957	0.97989	0.967238	0.989216
ERCC6_P698_R	ERCC6_P698_R	ERCC6	10	NM_000124.1	2074	Y	cg05380429	-698	N	N	N	Y	0.361019	0.128751	0.297371	0.147018	0.157388	0.253134	0.297621	0.248673	0.296547	0.277349	0.204833	0.19101	0.254758	0.921734	0.153494	0.0818323	0.230747	0.199696	0.160077	0.107184	0.295975	0.234399	0.243074	0.275298	0.190363	0.218467	0.29537	0.232574	0.203098	0.191997	0.155552	0.231235	0.36627	0.195576	0.159787	0.19063	0.200167
ERG_E28_F	ERG_E28_F	ERG	21	NM_004449.3	2078	Y	cg12571150	28	N	Y	Y	Y	0.984701	0.13577	0.715232	0.0706081	0.197192	0.0346284	0.515241	0.839521	0.0396715	0.91399	0.990923	0.0113029	0.613519	0.00286693	0.0290594	0.450995	0.126958	0.254922	0.0241655	0.0601206	0	0.565962	0.0750852	0.0155177	0.0744686	0.444366	0.0833207	0.0910439	0.104538	0.0669788	0.0332178	0.0556676	0.176382	0.941625	0.366072	0.0924031	0.133421
ERN1_P809_R	ERN1_P809_R	ERN1	17	NM_001433.2	2081	Y	cg13884260	-809	N	Y	Y	Y	0.948067	0.00961475	0.978206	0.818356	0.296595	0.262968	0.955898	0.990716	0.972224	0.978939	0.230483	0.560666	0.934457	0.987695	0.283982	0.147512	0.0577285	0.188139	0.170882	0.197548	0.919529	0.353197	0.0985303	0.0802928	0.818958	0.142996	0.0517799	0.860053	0.170765	0.216811	0.787021	0.779177	0.782736	0.20688	0.264502	0.131038	0.469419
ESR1_E298_R	ESR1_E298_R	ESR1	6	NM_000125.2	2099	Y	cg17191385	298	N	Y	Y	Y	0	0.765531	0.906054	0.00683046	0.211457	0.398477	0.0149088	0.073209	0.821782	0.204707	0.87271	0	0	0.0258701	0.10134	0.0557869	0	0.10866	0.0144013	0.0264523	0	0	0	0.0183274	0	0	0.000369314	0	0.0294952	0.0200758	0.0253249	0.025741	0.0140248	0	0.0465409	0.0478318	0.0215509
ESR1_P151_R	ESR1_P151_R	ESR1	6	NM_000125.2	2099	Y	cg05171584	-151	N	Y	Y	Y	0.426854	0.988288	0.988144	0.878225	0.936045	0.435527	0.982977	0.753516	0.988644	0.978545	0.990142	0.00770815	0.0186193	0.152745	0.986995	0.581206	0.260696	0.462463	0.0150124	0.0876105	0.309866	0.0683684	0.0175319	0.107656	0	0.010352	0.029273	0.057398	0.603973	0.151192	0.0855971	0.339978	0.0595722	0	0.207347	0.183647	0.278693
ESR2_E66_F	ESR2_E66_F	ESR2	14	NM_001437.1	2100	Y	cg25497024	66	N	Y	Y	Y	0.988568	0.990665	0.988586	0.0109682	0.989831	0.67605	0.989558	0.0742842	0.989104	0.356828	0.585059	0.473492	0.427132	0.745256	0.621757	0.0233749	0.00176204	0.0199579	0.0121114	0.0183842	0.00201679	0	0.0222643	0.0273565	0.0075312	0.0141461	0.00821347	0.00966352	0.028264	0.0109681	0.00827758	0.0174661	0.0133959	0	0.018905	0.0293582	0.0122148
ESR2_P162_F	ESR2_P162_F	ESR2	14	NM_001437.1	2100	Y	cg09233462	-162	N	Y	Y	Y	0.980508	0.575652	0.641791	0.0198842	0.909071	0.238552	0.981283	0.0876178	0.960366	0.196792	0.0957814	0.307852	0.112206	0.0856025	0.143079	0.0148094	0.00902247	0.0905667	0.0239626	0.016927	0.0624771	0.037493	0.0278564	0.0342142	0.045441	0.0736047	0.0209516	0.061837	0.0253218	0.0195824	0.0168872	0.0799647	0.0743668	0.0591684	0.0644964	0.0467316	0.0300624
ETS1_E253_R	ETS1_E253_R	ETS1	11	NM_005238.2	2113	Y	cg14998713	253	N	Y	Y	Y	0.207766	0.174572	0.20712	0.211041	0.0962477	0.185789	0.198428	0.170433	0.30761	0.307363	0.209123	0.291663	0.182417	0.135545	0.210275	0.0745311	0.180553	0.188842	0.10261	0.107423	0.244195	0.192924	0.240583	0.230476	0.137849	0.187396	0.238689	0.12947	0.162058	0.0675325	0.137068	0.330297	0.216679	0.151496	0.12653	0.159877	0.169034
ETS1_P559_R	ETS1_P559_R	ETS1	11	NM_005238.2	2113	Y	cg22707588	-559	N	Y	Y	Y	0.0369587	0.0200636	0.0985717	0.0314332	0.0427087	0.0301472	0.0304733	0.000182835	0.0190478	0.0279711	0.0354277	0.0360986	0.0214201	0.0431501	0.0398788	0.0069623	0.0219306	0.022073	0.00565817	0.0076619	0.00909197	0.021783	0.0101243	0.0242967	0.0183429	0.0217934	0.0183684	0.00250546	0.017964	0.00626338	0.00447215	0.0336213	0.0196696	0	0.0101549	0.0194189	0.0148804
ETS2_P684_F	ETS2_P684_F	ETS2	21	NM_005239.4	2114	Y	cg03690837	-684	N	Y	N	Y	0.0162621	0.0258212	0.0202987	0.0211318	0.0211753	0.033929	0.720325	0.00973176	0.00851244	0.0433313	0.0350679	0.045762	0.0943593	0.0199171	0.0204433	0.00508767	0.013629	0.0390382	0.00684589	0.00737143	0.0043352	0.0112512	0	0.0115107	0	0.00212075	0.0100916	0.0128357	0.00898594	0.00778448	0.0107484	0.0205719	0.0263456	0	0.027302	0.0204817	0.0137204
ETS2_P835_F	ETS2_P835_F	ETS2	21	NM_005239.4	2114	Y	cg06712947	-835	N	Y	N	Y	0.0658901	0.0671978	0.0628947	0.0489634	0.0893089	0.0900558	0.83142	0.0807028	0.0733267	0.100694	0.0980313	0.0883365	0.242722	0.101485	0.071117	0.0182604	0.0937695	0.0783999	0.0186632	0.0173517	0.116805	0.059671	0.0610489	0.0912284	0.0736728	0.0561819	0.0630567	0.0555285	0.0522207	0.0350279	0.0708331	0.0976399	0.108404	0.0689215	0.092888	0.0316477	0.0294714
ETV1_P235_F	ETV1_P235_F	ETV1	7	NM_004956.3	2115	N	cg01267644	-235	N	N	N	N	0.851157	0.0192575	0	0.118154	0	0.0512208	0.553393		0	0	0.0187525	0.0673567	0.00817872	0.0552087	0.0867456	0.0245856	0.747731	0.0661631	0	0.111336	0.0293271	0.0268936	0.111292	0.106278	0.0444576	0.0523657	0.11268	0.0781244	0.0418302	0.0330181	0	0.145775	0.0638816	0.10421	0.0696339	0.0312716	0.0730668
ETV1_P515_F	ETV1_P515_F	ETV1	7	NM_004956.3	2115	Y	cg24347887	-515	N	N	Y	Y	0.589816	0.0422799	0.0472362	0.0663625	0.0455838	0.0588255	0.631233	0.0467316	0.0281283	0.0671662	0.0456461	0.059042	0.0536829	0.0488404	0.0411711	0.0964872	0.238125	0.0440146	0.0539164	0.116392	0.061294	0.0407313	0.0462708	0.0551952	0.0310013	0.0355295	0.0587551	0.0587926	0.0673689	0.0610965	0.0610363	0.0716654	0.089829	0.0357368	0.0893627	0.169593	0.0965989
ETV6_E430_F	ETV6_E430_F	ETV6	12	NM_001987.3	2120	Y	cg01434690	430	N	N	Y	Y	0.159939	0.036176	0.0568529	0.00946838	0.0277293	0.0159864	0.0575203	0.105792	0.01584	0.359746	0.247323	0.0102269	0.108573	0.000105016	0.00982622	0	0.0722612	0.133768	0	0.0492294	0.129705	0.22415	0.0544513	0.133229	0.188589	0.148443	0.0971496	0.0925116	0.0567875	0	0	0.152306	0.174906	0.264613	0	0.0289155	0
EVI1_E47_R	EVI1_E47_R	EVI1	3	NM_005241.1	2122	Y	cg26718709	47	N	Y	Y	Y	0.0220911		0.0580769	0.0552656	0.0483748	0.0571334	0.036085	0.0206063	0.0279501	0.133273	0.0597994	0.221463	0.103805	0.0871287	0.0508309	0.0217248	0.0388553	0.0887535	0.0168418	0.0876505	0.058631	0.0378084	0.0390787	0.0577538	0.0362945	0.0456295	0.0461548	0.0498163	0.0403014	0.0179915	0.0312782	0.0713941	0.0490919	0.0652221	0.0538609	0.0617505	0.0230776
EVI1_P30_R	EVI1_P30_R	EVI1	3	NM_005241.1	2122	Y	cg14228238	-30	N	Y	Y	Y	0	0	0.010095	0.0674688	0.010977	0.0218043	0.00664161	0.105142	0.00652528	0.038994	0.0209618	0.06083	0.0212467	0.0189601	0.00267219	0.0269435	0	0.0176374	0.00666198	0.0415413	0	0.0136282	0.000226382	0.00084575	0	0	0	0.0176789	0.0243506	0.0308413	0.0209109	0.0291293	0.00538249	0	0.0536722	0.0309356	0.0172904
EVI2A_E420_F	EVI2A_E420_F	EVI2A	17	NM_001003927.1	2123	N	cg14414427	420	N	N	N	N	0.987562	0.987394	0.98656	0.987184	0.411077	0.612933	0.988626	0.99035	0.989264	0.981776	0.991702	0.985098	0.990571	0.991479	0.991149	0.978534	0.987406	0.966068	0.98793	0.947573	0.986378	0.983296	0.990474	0.98731	0.979077	0.965435	0.987809	0.984239	0.841252	0.88856	0.984968	0.959891	0.98976	0.985865	0.836921	0.74822	0.899973
EVI2A_P94_R	EVI2A_P94_R	EVI2A	17	NM_001003927.1	2123	N	cg23352695	-94	N	N	N	N	0.986635	0.96309	0.987821	0.986543	0.0365124	0.0465484	0.988224	0.990168	0.988474	0.970755	0.881976	0.984438	0.990159	0.990869	0.987992	0.985232	0.985002	0.932566	0.987151	0.889569	0.984147	0.981861	0.988255	0.985436	0.977974	0.918913	0.985012	0.982344	0.758991	0.863381	0.961877	0.924284	0.988428	0.98452	0.745527	0.573115	0.896518
EXT1_E197_F	EXT1_E197_F	EXT1	8	NM_000127.2	2131	Y	cg27085164	197	N	Y	Y	Y	0.075232	0.0510723	0.0698322	0.08234	0.0693995	0.0551812	0.0885374	0.109687	0.0626697	0.078016	0.0356305	0.071556	0.0691002	0.0884462	0.0581668	0.0188807	0.0723207	0.0782145	0.0307602	0.0404287	0.117127	0.0517206	0.0961105	0.152959	0.0727291	0.0786851	0.0782625	0.0763168	0.0515908	0.0267838	0.0154278	0.0687851	0.0724188	0.040111	0.0283906	0.056154	0.0285015
EYA4_E277_F	EYA4_E277_F	EYA4	6	NM_004100.2	2070	Y	cg23916819	277	N	Y	Y	Y	0.98565	0.000660009	0	0	0.0272872	0.0198179	0.048723	0.982383	0.0451846	0.0369097	0.987404	0.660763	0.00827757	0.0411537	0.0461245	0.037781	0.211197	0.00600844	0.0374338	0.178548	0.00888398	0.000702396	0.983733	0.973123	0.0112839	0	0.981206	0.0302248	0.714001	0.0938559	0.0393049	0.073982	0.0624297	0.0353252	0.0462073	0.102659	0.0459763
EYA4_P508_F	EYA4_P508_F	EYA4	6	NM_004100.2	2070	Y	cg19148393	-508	N	Y	Y	Y	0.870028	0.049403	0.0289144	0.071874	0.142196	0.0931246	0.171095	0.105771	0.0250276	0.0528614	0.88269	0.226114	0.461478	0.0280576	0.0425079	0.022403	0.0800134	0.0432709	0.0508196	0.647142	0.0883871	0.0733867	0.538949	0.198348	0.0454051	0.0601746	0.755082	0.0692071	0.17053	0.037271	0.0214065	0.0969627	0.0867569	0.0535018	0.0380154	0.0972976	0.0308389
EYA4_P794_F	EYA4_P794_F	EYA4	6	NM_004100.2	2070	Y	cg24842760	-794	N	N	Y	Y	0.988649	0.305824	0.0254228	0.987916	0.99092	0.90922	0.874806	0.339192	0.0441909	0.0382378	0.989559	0.990291	0.989898	0.0506798	0.387421	0.470232	0.987957	0.61102	0.623971	0.930987	0.985012	0.720227	0.988673	0.95703	0.520684	0.851395	0.973623	0.530685	0.70357	0.0809588	0.477361	0.614624	0.151817	0.0902435	0.276298	0.285764	0.229928
F2R_P839_F	F2R_P839_F	F2R	5	NM_001992.2	2149	Y	cg03231644	-839	N	Y	Y	Y	0.906977	0.958463	0.938892	0.925653	0.958154	0.936056	0.94509	0.98862	0.916504	0.896542	0.916049	0.933938	0.964816	0.944717	0.816004	0.805472	0.903527	0.684808	0.767496	0.553604	0.860324	0.424398	0.855985	0.744778	0.63275	0.638953	0.907283	0.296356	0.655484	0.347959	0.864434	0.641745	0.760348	0.911187	0.508078	0.667944	0.718421
F2R_P88_F	F2R_P88_F	F2R	5	NM_001992.2	2149	Y	cg11627632	-88	N	Y	Y	Y	0.0362247	0.0384112	0.0365308	0.0583766	0.0436003	0.0354596	0.035284	0.0226878	0.0781231	0.0351479	0.0327694	0.0526968	0.0578567	0.0357948	0.0371795	0.00535523	0.00374787	0.034345	0.0190718	0.0268357	0.0239682	0.0210285	0.0198777	0.106672	0.0354021	0.0312885	0.0207352	0.0263857	0.0272696	0.0346763	0.0176934	0.0731293	0.0551924	0.0367982	0.0345021	0.0192471	0.0337231
FABP3_E113_F	FABP3_E113_F	FABP3	1	NM_004102.3	2170	Y	cg03365882	113	N	N	Y	Y	0.916705	0.452358	0.728457	0.130179	0.230971	0.458071	0.712378	0.913264	0.952076	0.728237	0.806597	0.822066	0.982661	0.8272	0.946794	0.0277355	0	0.425836	0.750534	0.599314	0.893624	0.0499039	0.487926	0.00901701	0.0139076	0.136317	0.723053	0.00951942	0.18328	0.0992502	0.00212849	0.0568419	0.00649335	0	0.110225	0.08216	0.0638679
FABP3_P598_F	FABP3_P598_F	FABP3	1	NM_004102.3	2170	Y	cg22966997	-598	N	N	Y	Y	0.8303	0.0447489	0.345687	0.0877146	0.365045	0.334396	0.144235	0.0938615	0.887521	0.343354	0.13922	0.373734	0.483612	0.929869	0.708413	0.0441685	0.0298253	0.0505188	0.0487359	0.0897196	0.0575025	0.0411441	0.0690237	0.0578589	0.0135167	0.0507169	0.0460791	0.0406217	0.0919786	0.10839	0.0592784	0.0855744	0.0500828	0.0135969	0.133472	0.113697	0.112226
FANCA_P1006_R	FANCA_P1006_R	FANCA	16	NM_001018112.1	2175	Y	cg23604467	-1006	N	Y	Y	Y	0.878981	0.962312	0.862944	0	0.97688	0.928119	0.963364	0.700371	0.916168	0.678375	0.547082	0.899283	0.973233	0.842706	0.91439	0.976705	0.964148	0.963715	0.981396	0.973194	0.0298133	0.6266	0.942135	0.947603	0.928023	0.97861	0.932444	0.163592	0.976193	0.967476	0.737145	0.5976	0.317035	0.880879	0.972213	0.976934	0.962388
FANCE_P356_R	FANCE_P356_R	FANCE	6	NM_021922.2	2178	Y	cg04035266	-356	N	Y	Y	Y	0.682363	0.957555	0.0897593	0.0993509	0.263903	0.217166	0.142831	0.115291	0.680887	0.276376	0.709961	0.351754	0.385944	0.647061	0.253226	0.45754	0.252828	0.0891797	0.303324	0.0569744	0.345597	0.0512023	0.0428855	0.04742	0.0856587	0.0396744	0.0248018	0.0864185	0.120427	0.0364788	0.536446	0.0628354	0.066998	0.0954164	0.163074	0.0744465	0.0883734
FANCF_P13_F	FANCF_P13_F	FANCF	11	NM_022725.2	2188	Y	cg11500391	-13	N	Y	Y	Y	0.464285	0.00443964	0.0347823	0.00457704	0.0402553	0.043857	0.125467	0	0.0215504	0.0538845	0.00879177	0.00602054	0.00358301	0.0298885	0.454876	0.0074999	0.000814534	0.0204553	0.0114044	0.0118561	0	0	0	0	0.00963475	0.00476019	0.00304062	0	0.00969431	0.0075678	0.00342883	0.00318885	0.00181626	0.0439441	0.00918201	0.0146355	0.0140484
FANCG_E207_R	FANCG_E207_R	FANCG	9	NM_004629.1	2189	Y	cg01889055	207	N	Y	Y	Y	0	0	0	0	0	0	0		0	0	0	0	0	0	0	0	0	0	0.000628785	0.00972992	0	0	0	0	0	0	0	0	0.000814717	0	0	0	0	0	0.0115675	0.00789041	0.00190245
FAS_P322_R	FAS_P322_R	FAS	10	NM_000043.3	355	N	cg15774510	-322	N	N	N	N	0.0348264	0.00128854	0.157194	0.0138453	0.0460756	0.0330336	0.00211721	0.438175	0.000723846	0.0150718	0.0389884	0.0351983	0.00483094	0.101326	0.0124782	0.0238696	0.000529136	0	0.0132386	0.0217851	0	0	0.00534924	0.0064543	0.00142341	0.00198583	0.028799	0.00301822	0.0148354	0.0294946	0.01471	0.0390949	0.00818491	0.00376116	0.0203458	0.0159061	0.0211005
FAS_P65_F	FAS_P65_F	FAS	10	NM_000043.3	355	Y	cg13757224	-65	N	Y	Y	Y	0.0133053	0.0179604	0.0784009	0.0281867	0.233891	0.0359686	0.0251178	0.535664	0	0.0199214	0.0489816	0.0297224	0.0431939	0.14637	0.0151784	0.0340652	0.022196	0.0234769	0.0369262	0.0326166	0.00912033	0.0256811	0.0241629	0.0221019	0.0146726	0.0422216	0.0179453	0	0.0394726	0.0393198	0.0385974	0.0175411	0.0293407	0	0.0294501	0.033334	0.031972
FASTK_P257_F	FASTK_P257_F	FASTK	7	NM_033015.2	10922	Y	cg01139039	-257	N	Y	Y	Y	0.0473305	0.0213012	0.0292338	0.0330273	0.0348179	0.0940869	0.0174746	0.0222304	0.0300615	0.238227	0.0515183	0.0492141	0.0297593	0.0505692	0.0352352	0.0115456	0.0433342	0.0742882	0.020551	0.0214972	0.0324767	0.0478746	0.0189053	0.0269608	0.0488645	0.0322999	0.0979758	0.0629214	0.0392553	0.0136446	0.0100776	0.0588035	0.0745111	0.0246208	0.0244619	0.0395375	0.011016
FASTK_P598_R	FASTK_P598_R	FASTK	7	NM_033015.2	10922	Y	cg22085103	-598	N	Y	Y	Y	0.338105	0.189646	0.295515	0.456095	0.410337	0.4933	0.35812	0.526068	0.334926	0.800654	0.388305	0.275113	0.712182	0.474376	0.476261	0.277047	0.453918	0.783014	0.881148	0.565674	0.33959	0.715784	0.485648	0.573764	0.427853	0.794274	0.882142	0.472007	0.806513	0.676104	0.40228	0.647129	0.533779	0.812398	0.643059	0.514848	0.401186
FAT_P279_R	FAT_P279_R	FAT	4	NM_005245.3	2195	Y	cg06830038	-279	N	Y	Y	Y	0.0900329	0.0841345	0.0702402	0.10321	0.0884658	0.0776196	0.0564449	0.0420808	0.0961805	0.0802545	0.121006	0.0967286	0.062798	0.0537943	0.0744664	0.0413796	0.0785569	0.0777097	0.0636974	0.199813	0.0598442	0.0701935	0.0460593	0.06979	0.0417795	0.0555814	0.0509793	0.0861914	0.136425	0.110467	0.0478435	0.145869	0.0789924	0.0570641	0.20317	0.286711	0.228427
FAT_P973_R	FAT_P973_R	FAT	4	NM_005245.3	2195	Y	cg08953122	-973	N	Y	N	Y	0	0	0	0	0	0	0	0	0.0750429	0	0	0	0	0	0	0.00399668	0	0	0.0224711	0.0832565	0	0	0	0.0296394	0	0	0.0168317	0.00937151	0.0410747	0.0899465	0.00716312	0.0227836	0.0145085	0	0.085744	0.186382	0.133294
FER_E119_F	FER_E119_F	FER	5	NM_005246.1	2241	N	cg08035146	119	N	N	N	N	0.10119	0.0201344	0.0249742	0.0719444	0.0272608	0.0368078	0.0533843	0	0.135999	0.075293	0.0970816	0.160216	0.044383	0.157897	0.0446896	0.00988598	0.173849	0.163788	0.0279732	0.0441615	0.255077	0.264383	0.0446967	0.268826	0.0343227	0.142837	0.0708283	0.343422	0.0696523	0.0528402	0.0493656	0.307364	0.347013	0.319722	0.0446025	0.0762762	0.0239346
FER_P581_F	FER_P581_F	FER	5	NM_005246.1	2241	N	cg20922596	-581	N	N	N	N	0.968086	0.958797	0.778893	0.338201	0.982148	0.98802	0.963442	0.974617	0.969125	0.903878	0.976006	0.946338	0.978955	0.960444	0.98258	0.893285	0.952063	0.842678	0.990575	0.980967	0.952299	0.950573	0.974848	0.954325	0.934225	0.955288	0.850742	0.400173	0.882913	0.891921	0.953132	0.967577	0.85885	0.954726	0.950192	0.976814	0.625049
FES_E34_R	FES_E34_R	FES	15	NM_002005.2	2242	Y	cg10886497	34	N	N	Y	Y	0.95484	0.979802	0.974208	0.0548986	0.936848	0.479572	0.982718	0.900779	0.943749	0.906951	0.973122	0.701178	0.834552	0.984089	0.99125	0.0125213	0.0181645	0.16168	0.02222	0.0454094	0.0624265	0.0893444	0.0586375	0.0712731	0.0781551	0.30556	0.0283647	0.0449635	0.310954	0.11871	0.0292376	0.0482056	0.0740917	0.0306895	0.0537611	0.115777	0.108704
FES_P223_R	FES_P223_R	FES	15	NM_002005.2	2242	Y	cg04362933	-223	N	N	Y	Y	0.983304	0.981611	0.98476	0.0996364	0.983421	0.467411	0.982866	0.983967	0.982619	0.942674	0.983615	0.972157	0.695507	0.986388	0.98524	0.0202476	0.0290724	0.228591	0.0374248	0.142567	0.0159006	0.0125179	0.00886988	0.0222895	0.0220619	0.105024	0.0479029	0.0147808	0.459998	0.180626	0.0190799	0.0610623	0.0330879	0.004714	0.0865279	0.21658	0.217069
FGF1_E5_F	FGF1_E5_F	FGF1	5	NM_033136.1	2246	N	cg02259548	5	N	N	N	N	0.100376	0.852582	0.892428	0.756828	0.827919	0.833225	0.896456	0.978283	0.903999	0.760321	0.777923	0.935483	0.900982	0.808551	0.867382	0.904202	0.974004	0.892685	0.551618	0.899375	0.682048	0.882303	0.821	0.878308	0.387692	0.941969	0.924116	0.966716	0.931951	0.925296	0.594016	0.776886	0.922633	0.829036	0.86898	0.750767	0.873754
FGF1_P357_R	FGF1_P357_R	FGF1	5	NM_033136.1	2246	N	cg05353098	-357	N	N	N	N	0.599636	0.850648	0.949273	0.965614	0.942119	0.904048	0.944312	0.976351	0.966446	0.939659	0.915022	0.971061	0.954884	0.753601	0.932391	0.865838	0.98054	0.903444	0.824598	0.935391	0.748271	0.951114	0.943291	0.9516	0.75838	0.964817	0.966972	0.98836	0.934357	0.950384	0.781345	0.872921	0.983301	0.884263	0.865162	0.801899	0.871906
FGF12_E61_R	FGF12_E61_R	FGF12	3	NM_021032.2	2257	Y	cg09801174	61	N	N	Y	Y	0.820473	0.126662	0.101807	0.198396	0.241628	0.600168	0.0687046	0.0549434	0.0728064	0.0600559	0.806906	0.0545089	0.079976	0.0549893	0.0576336	0.06601	0.0510851	0.0843021	0.0567428	0.0830951	0.0467845	0.067673	0.0604166	0.0841173	0.0665585	0.0558419	0.0519115	0.06863	0.0646482	0.883352	0.0448833	0.117847	0.623298	0.054015	0.0951119	0.108474	0.171268
FGF12_P210_R	FGF12_P210_R	FGF12	3	NM_021032.2	2257	Y	cg22069098	-210	N	N	Y	Y	0.877371	0.0174603	0.00180843		0.278456	0.378719	0	0.00639174	0.0127862	0.000443475	0.0808803	0.00127553	0	0	0.0188198	0.0240924	0	0.00318722	0.0243087	0.699102	0	0	0	0.0964718	0	0.00928564	0	0	0.0364148	0.865319	0.0456128	0.00565132	0.697092	0.0120961	0.0429032	0.0649622	0.298681
FGF2_P153_F	FGF2_P153_F	FGF2	4	NM_002006.3	2247	Y	cg06431235	-153	N	Y	Y	Y																				0.666206							0.907033										0.803543
FGF2_P229_F	FGF2_P229_F	FGF2	4	NM_002006.3	2247	Y	cg03941587	-229	N	Y	Y	Y	0.465866	0.015808	0	0.457964	0.706426	0.466502	0.860853	0.96658	0	0.532033	0.983221	0.0553025	0.223636	0	0.0222231	0.0206274	0.885537	0.286863	0.767137	0.774641	0.977267	0.342489	0.967436	0.66522	0.519317	0.414538	0.958664	0.0234027	0.176625	0.0654098	0.620803	0.327682	0.180855	0.371064	0.102937	0.32399	0.542551
FGF3_E198_R	FGF3_E198_R	FGF3	11	NM_005247.2	2248	Y	cg12845334	198	N	Y	Y	Y	0.704719	0.971765	0.000903648	0	0.0669071	0.306537	0.0133116	0	0.378229	0.00974434	0.861104	0.0514969	0	0	0	0.0450802	0	0	0.000460135	0.00436706	0	0	0.42046	0	0	0	0.0952218	0	0.042045	0.00392906	0.00215358	0	0	0	0.0779112	0.0257788	0.0832323
FGF3_P171_R	FGF3_P171_R	FGF3	11	NM_005247.2	2248	Y	cg15119027	-171	N	Y	Y	Y	0.98267	0.986669	0.126851	0	0.0201465	0.51225	0.523349	0	0.693207	0.0616346	0.986424	0.31121	0.0566387	0	0	0.0132983	0.768141	0.0208245	0.00103561	0.0262965	0	0	0	0	0	0	0	0	0.124212	0.0252273	0.00773778	0	0	0	0.0148995	0.0152397	0.00823032
FGF5_E16_F	FGF5_E16_F	FGF5	4	NM_004464.3	2250	Y	cg08153517	16	N	Y	Y	Y	0.0574411	0.0540049	0.961123	0.0426588	0.036594	0.0501758	0.197401	0.0771452	0.980418	0.0641513	0.987803	0.0201214	0.0223156	0.0874982	0.0198206	0.0221446	0.0380103	0.0814626	0.0185146	0.0276943	0.181092	0.0929722	0.0690388	0.0334124	0.0595835	0.0275929	0.0885559	0.0305224	0.0379491	0.0191307	0.0162345	0.0347696	0.0519968	0.120442	0.0236478	0.0402841	0.049044
FGF5_P238_R	FGF5_P238_R	FGF5	4	NM_004464.3	2250	Y	cg23520103	-238	N	Y	Y	Y	0.0127553	0	0.988232	0.00222531	0.0196829	0.0201743	0.0260907	0	0.986563	0.000563735	0.99043	0.0122574	0.0081719	0.00644218	0.00655485	0.0096374	0	0.00265795	0.00615505	0.010675	0	0	0.00184953	0.327858	0	0.000393963	0.59653	0	0.00881272	0.017492	0.0192996	0	0	0	0.0242354	0.0393669	0.0304365
FGF6_E294_F	FGF6_E294_F	FGF6	12	NM_020996.1	2251	Y	cg10815012	294	N	N	Y	Y	0.981384	0.978645	0.977949	0.98702	0.66878	0.98016	0.843342	0.870399	0.979149	0.587464	0.982215	0.982055	0.292252	0.983534	0.97875	0.982055	0.980091	0.98477	0.991414	0.989906	0.985573	0.98076	0.987972	0.982145	0.979422	0.985133	0.982454	0.988414	0.985466	0.899239	0.989733	0.97058	0.716094	0.985807	0.988854	0.990744	0.990307
FGF6_P139_R	FGF6_P139_R	FGF6	12	NM_020996.1	2251	Y	cg01392242	-139	N	N	Y	Y	0.980038	0.983367	0.980563	0.931284	0.97075	0.984433	0.970621	0.978785	0.98407	0.941182	0.982297	0.983348	0.972534	0.94392	0.982831	0.974523	0.982932	0.984551	0.987984	0.98555	0.386795	0.980454	0.985827	0.981431	0.97793	0.984604	0.982902	0.986484	0.985892	0.769763	0.985813	0.985581	0.858777	0.986125	0.980266	0.971897	0.986293
FGF7_P44_F	FGF7_P44_F	FGF7	15	NM_002009.2	2252	N	cg26070824	-44	N	N	N	N	0.859584	0.980352	0.981395	0.979319	0.982561	0.978086	0.979407	0.981679	0.981593	0.95241	0.97916	0.978121	0.979679	0.981116	0.984792	0.692035	0.199129	0.903909	0.466715	0.648524	0.288202	0.784676	0.756129	0.722565	0.177375	0.790885	0.400332	0.98172	0.961733	0.978155	0.960357	0.982983	0.977477	0.508015	0.938951	0.842954	0.984916
FGF7_P610_F	FGF7_P610_F	FGF7	15	NM_002009.2	2252	N	cg18689733	-610	N	N	N	N	0.720927	0.961647	0.961981	0.953025	0.96681	0.957493	0.942088	0.98814	0.986184	0.910108	0.933145	0.950639	0.897077	0.973247	0.676467	0.952257	0.863719	0.962717	0.867618	0.879398	0.814716	0.957755	0.96874	0.904745	0.935575	0.933558	0.920871	0.97608	0.960881	0.961391	0.936815	0.971496	0.971836	0.952323	0.946283	0.95429	0.980973
FGF8_E183_F	FGF8_E183_F	FGF8	10	NM_006119.2	2253	Y	cg02429245	183	N	Y	Y	Y	0.462449	0.980286	0.253394	0.0329536	0.330724	0.682833	0.0341991	0.0747654	0.356179	0.0497676	0.661294	0.95764	0.0363553	0.777122	0.644194	0.026319	0.0113156	0.0144473	0.0223697	0.0260385	0.00864517	0.0118683	0.0122402	0.00703563	0.0108921	0.0200895	0.146527	0.00420606	0.0327419	0.0421074	0.0250892	0.019787	0.0253056	0.00492572	0.0648509	0.0483318	0.0685793
FGF8_P473_F	FGF8_P473_F	FGF8	10	NM_006119.2	2253	Y	cg15208541	-473	N	Y	Y	Y	0.952597	0.976718	0.964798	0.639788	0.95905	0.962675	0.335981	0.927291	0.964786	0.0394737	0.971268	0.959701	0.95682	0.210788	0.972949	0.14219	0.837772	0.120424	0.709108	0.250488	0.130914	0.00689829	0.591764	0.17291	0.0014453	0.0371525	0.46782	0	0.137352	0.0170049	0.419183	0.0356465	0.0150626	0.105893	0.053307	0.117782	0.0688475
FGF9_P1404_F	FGF9_P1404_F	FGF9	13	NM_002010.1	2254	Y	cg18000242	-1404	N	Y	Y	Y	0.17123	0.11453	0.098513	0.157466	0.0493888	0.106221	0.110421	0.0313429	0.114321	0.178102	0.120305	0.139106	0.086304	0.14302	0.0989387	0.155462	0.144061	0.166789	0.221123	0.196179	0.0967867	0.189005	0.118208	0.191255	0.188551	0.178188	0.170035	0.2936	0.171879	0.183168	0.214534	0.20042	0.221038	0.184969	0.188076	0.242946	0.213805
FGF9_P862_R	FGF9_P862_R	FGF9	13	NM_002010.1	2254	Y	cg02259997	-862	N	Y	Y	Y	0.201605	0.254789	0.181041	0.243796	0.219166	0.217282	0.2104	0.304063	0.156154	0.293423	0.227739	0.254849	0.184054	0.226959	0.204542	0.253545	0.145887	0.171727	0.274633	0.257883	0.230744	0.145843	0.186976	0.162837	0.127516	0.175946	0.186332	0.194043	0.232745	0.254495	0.262759	0.189044	0.203504	0.14847	0.27405	0.278762	0.291472
FGFR1_E317_F	FGFR1_E317_F	FGFR1	8	NM_000604.2	2260	Y	cg05405947	317	N	Y	Y	Y	0.169226	0.0950834	0.105832	0.29332	0.123426	0.123752	0.114647	0.139698	0.178688	0.155879	0.144699	0.13938	0.125516	0.142514	0.156877	0.0585614	0.146582	0.121811	0.046199	0.0577576	0.102433	0.198325	0.117838	0.153275	0.133417	0.109217	0.139156	0.099652	0.118422	0.0855735	0.0686828	0.165995	0.127154	0.11853	0.073821	0.100634	0.0596323
FGFR1_P204_F	FGFR1_P204_F	FGFR1	8	NM_000604.2	2260	Y	cg20658205	-204	N	Y	N	Y	0.0393818	0.0073578	0.0169697	0.952946	0.021781	0.0353984	0.0152411	0.183345	0.0602396	0.0760064	0.0612533	0.982133	0.0357662	0.0258612	0.0059371	0.0341965	0.0436274	0.0344037	0.0388137	0.0610953	0.0341602	0.0610406	0.0180483	0.104484	0.125116	0.0225634	0.0487511	0.308518	0.0408498	0.126307	0.0692364	0.132687	0.142482	0.045631	0.197756	0.0549565	0.254191
FGFR2_P266_R	FGFR2_P266_R	FGFR2	10	NM_023030.1	2263	Y	cg02179499	-266	N	Y	Y	Y	0	0.928211	0.00479552	0.00075301	0.82242	0.392059	0	0	0	0.00329153	0.0184671	0	0	0.00951911	0.00726491	0.0216713	0	0	0.0185889	0.0552035	0	0	0	0	0	0	0	0	0.0120307	0.0285481	0.0254578	0	0	0	0.0420194	0.0361849	0.0826039
FGFR2_P460_R	FGFR2_P460_R	FGFR2	10	NM_023030.1	2263	Y	cg04640037	-460	N	Y	Y	Y	0.170232	0.987568	0.0882446	0.628366	0.75859	0.795161	0.0768921	0.85218	0.272752	0.0867077	0.147278	0.156163	0.168414	0.736475	0.0790977	0.0594611	0.0558742	0.186669	0.0765495	0.216985	0.214682	0.126163	0.128629	0.173163	0.0931752	0.137521	0.106029	0.0678543	0.190524	0.17213	0.0920157	0.232305	0.208446	0.0834531	0.196	0.181342	0.199984
FGFR3_E297_R	FGFR3_E297_R	FGFR3	4	NM_022965.1	2261	Y	cg02183613	297	N	Y	Y	Y	0.0140371	0.180271	0.0434317	0.0355885	0.217038	0.302482	0.0266075	0.0243981	0.0360072	0.0323271	0.0439153	0.323829	0.0286721	0.0336111	0.0607573	0.0187885	0.0133164	0.0184125	0.0227748	0.0236716	0.00441738	0.0150642	0.0129824	0.0269503	0.00776361	0.0330382	0.0181946	0.00107992	0.0286547	0.0277585	0.0153466	0.0311782	0.0283169	0.00304524	0.0530758	0.0473966	0.0400744
FGFR3_P1152_R	FGFR3_P1152_R	FGFR3	4	NM_022965.1	2261	Y	cg12221596	-1152	N	Y	Y	Y	0.923825	0.944967	0.260895	0.128722	0.994553	0.300999	0.569957	0.989878	0.384276	0.211633	0.513049	0.261738	0.332189	0.963477	0.0244392	0.77885	0.95276	0.476151	0.248985	0.238942	0.912045	0.142932	0.0761521	0.153106	0.0932622	0.157359	0.357717	0.101598	0.387107	0.299935	0.106585	0.265968	0.101441	0.0290256	0.521661	0.397693	0.115847
FGFR4_P610_F	FGFR4_P610_F	FGFR4	5	NM_213647.1	2264	N	cg13847825	-610	N	N	N	N	0.844588	0.980311	0.919094	0.970314	0.926297	0.834157	0.495223	0.983517	0.888169	0.908338	0.903776	0.86908	0.96379	0.976667	0.848024	0.85366	0.789837	0.932844	0.65921	0.651941	0.924328	0.6848	0.506865	0.670241	0.782699	0.773682	0.673742	0.954723	0.947112	0.843742	0.848156	0.869172	0.903129	0.914316	0.923791	0.73276	0.853789
FGR_P39_F	FGR_P39_F	FGR	1	NM_005248.1	2268	N	cg13164743	-39	N	N	N	N	0.965718	0.992056	0.98887	0.99182	0.372566	0.975544	0.991004	0.99054	0.988409	0.971731	0.990504	0.988047	0.991225	0.972603	0.975759	0.994086	0.990694	0.992498	0.992072	0.994038	0.989749	0.988211	0.829233	0.989908	0.987684	0.99092	0.991389	0.990652	0.991942	0.993977	0.992471	0.992343	0.99314	0.991055	0.988841	0.99456	0.992191
FHIT_E19_R	FHIT_E19_R	FHIT	3	NM_002012.1	2272	Y	cg16465895	19	N	N	Y	Y	0	0	0	0	0.00464876	0.00118236	0	0	0	0	0	0	0	0	0	0.0113288	0	0	0.0101349	0.0133565	0	0	0	0	0	0	0	0	0.00858959	0.0142952	0.0065811	0	0	0	0.0170498	0.0158235	0.0192129
FHIT_P93_R	FHIT_P93_R	FHIT	3	NM_002012.1	2272	Y	cg24504954	-93	N	N	Y	Y	0	0	0	0	0.0318812	0.0074658	0	0.00206453	0	0	0.000259175	0	0	0	0	0.0124587	0	0	0.00743719	0.0182226	0	0	0	0	0	0	0	0	0.00752605	0.0112286	0.00930043	0	0	0	0.015817	0.035044	0.0200529
FHL1_E229_R	FHL1_E229_R	FHL1	X	NM_001449.3	2273	Y	cg01116435	229	Y	Y	Y	Y	0.468053	0.0085833	0.360953	0.0322631	0.166874	0.0955025	0.289349	0.49246	0.0762692	0.160897	0.039754	0.0254563	0.358786	0.0217075	0.537917	0.195457	0.480886	0.550215	0.300187	0.525296	0.462164	0.528324	0.648905	0.550048	0.458062	0.514132	0.900606	0.0993598	0.475309	0.287084	0.143086	0.445872	0.68792	0.0442516	0.527866	0.246681	0.297696
FHL1_P768_F	FHL1_P768_F	FHL1	X	NM_001449.3	2273	Y	cg01707211	-768	Y	Y	Y	Y	0.608772	0.472788	0.224516	0.0530801	0.0235265	0.078697	0.210632	0.0516304	0.124647	0.055073	0.0130605	0.196691	0.302327	0.217304	0.588422	0.263719	0.573395	0.508494	0.422246	0.637533	0.564907	0.573254	0.623084	0.55016	0.475279	0.796681	0.894983	0.166011	0.531525	0.438339	0.103171	0.253716	0.251991	0.0708631	0.43613	0.258422	0.34924
FLI1_E29_F	FLI1_E29_F	FLI1	11	NM_002017.2	2313	Y	cg20448922	29	N	Y	Y	Y	0.98763	0.988219	0.976206	0.116654	0.0838919	0.0984085	0.418506	0.688035	0.693769	0.0933363	0.989348	0.118576	0.073897	0.117843	0.225927	0.131651	0.0633109	0.0363156	0.148353	0.139102	0.104537	0.101684	0.974881	0.60982	0.106944	0.057817	0.918524	0.0987936	0.478959	0.198024	0.129668	0.0726105	0.166666	0.0364362	0.098571	0.137138	0.50597
FLI1_P620_R	FLI1_P620_R	FLI1	11	NM_002017.2	2313	Y	cg26979016	-620	N	Y	Y	Y	0.695554	0.665482	0.956268		0	0	0		0.961252	0	0.963765	0.0240494	0	0	0	0		0	0	0		0	0.975763	0.460325	0	0	0.873658	0	0.139619	0.130553	0	0.0364795	0.010075	0	0	0.00623238	0.0153355
FLJ20712_P984_R	FLJ20712_P984_R	FLJ20712	7	XM_940022.1	55025	N	cg05794098	-984	N	N	N	N			0.398244	0.966354	0.945301	0.947832	0.93935		0.456199		0.95798	0.946476		0.925478	0.591758	0.880412	0.933842	0.940425	0.918854	0.498347	0.688485	0.923475	0.526006	0.826179	0.711985	0.459655	0.135328	0.938461	0.904174	0.385028	0.777641	0.930779	0.912535	0.762089	0.757091	0.380629	0.577882
FLT1_E444_F	FLT1_E444_F	FLT1	13	NM_002019.2	2321	Y	cg15601306	444	N	Y	Y	Y	0.1165	0.380254	0.0127675	0.0189399	0.243297	0.814163	0.0377646	0.0178108	0.117499	0.00555594	0.913729	0.101526	0.0130113	0.0140921	0.584856	0.0122379	0.0114671	0.029824	0.00729944	0.0146672	0.0111322	0.0190977	0.0149652	0.00850532	0.00430306	0.0418251	0.549907	0.0286449	0.0512688	0.00823864	0.00687265	0.0112357	0.00993532	0.00330818	0.0210678	0.0314365	0.10528
FLT1_P302_F	FLT1_P302_F	FLT1	13	NM_002019.2	2321	Y	cg21787743	-302	N	Y	Y	Y	0.205929	0.978184	0	0	0.359241	0.776141	0.149802	0	0.980379	0.0582288	0.982283	0.24123	0	0.0215325	0.729913	0.00448276	0	0	0.0018269	0.0144314	0	0.0626656	0	0	0	0	0.613921	0	0.0210556	0.00353085	0.0139041	0.00393674	0	0	0.0430354	0.0209178	0.0137802
FLT1_P615_R	FLT1_P615_R	FLT1	13	NM_002019.2	2321	Y	cg26282369	-615	N	Y	Y	Y	0.847232	0.989243	0.00713053	0.602385	0.377209	0.449778	0.040398	0.28942	0.706109	0.529623	0.966377	0.35258	0.0242943	0.000375665	0.141546	0.011775	0	0.0382902	0.0217157	0.0580832	0	0.0321572	0.00594431	0.00638528	0.00369596	0.0199547	0.00385224	0	0.056874	0.0559581	0.719668	0.0363177	0.00831468	0.135444	0.084873	0.088523	0.113877
FLT3_E326_R	FLT3_E326_R	FLT3	13	NM_004119.1	2322	Y	cg18969328	326	N	Y	Y	Y	0.962491	0.0966197	0.0696751	0.0499866	0.877548	0.983156	0.0957646	0.926495	0.290708	0.291727	0.985567	0.126801	0.094757	0.0600579	0.0604838	0	0.080945	0.0107617	0.449115	0	0.00432647	0.0288494	0.762383	0.0408523	0.0227573	0.0230973	0.172747	0.0113882	0.319146	0.000541697	0	0	0.0308039	0.00463938	0.0328066	0.0387113	0.0248297
FLT3_P302_F	FLT3_P302_F	FLT3	13	NM_004119.1	2322	Y	cg23603794	-302	N	Y	Y	Y	0.0144592	0	0.00621704	0.0225896	0.769898	0.156326	0	0.853648	0.106958	0	0.984584	0.0169623	0.0137042	0.0184127	0.0111595	0.0209325	0	0	0.0128612	0.0181461	0.00389622	0.0247376	0.00599298	0.00487206	0	0.00149826	0.0103736	0	0.0141547	0.0237609	0.0159307	0.00808636	0.00201442	0	0.0199651	0.0268922	0.0358865
FLT4_E206_F	FLT4_E206_F	FLT4	5	NM_002020.1	2324	Y	cg17414561	206	N	Y	Y	Y	0.209358	0.0753125	0.104644	0.0967237	0.142605	0.126621	0.104981	0.0785165	0.0599499	0.0608066	0.367401	0.169791	0.206592	0.123423	0.196577	0.0634412	0.0837874	0.0533259	0.0316231	0.0765004	0.094036	0.0864796	0.104487	0.0445858	0.0371094	0.106339	0.081048	0.00396102	0.227252	0.0431416	0.0240935	0.0258359	0.0282595	0.0112209	0.0790796	0.0641668	0.0706577
FLT4_P180_R	FLT4_P180_R	FLT4	5	NM_002020.1	2324	Y	cg20020551	-180	N	Y	Y	Y	0.0925816	0.0297551	0.0690262	0.0439802	0.454916	0.165486	0.0671931	0.097776	0.0849778	0.0568752	0.941444	0.193237	0.0567484	0.0698362	0.0451708	0.0263908	0.0292169	0.0424607	0.0360816	0.0800708	0.0231815	0.0422571	0.0379164	0.0425257	0.0402416	0.0348036	0.661057	0.0345259	0.0427318	0.0394357	0.0426085	0.0403509	0.0516066	0.0115687	0.0872779	0.0577643	0.040739
FMR1_P484_R	FMR1_P484_R	FMR1	X	NM_002024.3	2332	Y	cg03303288	-484	Y	Y	Y	Y	0.825786		0.453047	0.0325113		0.679945	0.49667			0.280024	0.0229015	0.830332			0.530972	0.646489	0.443998	0.583763	0.494361	0.697129	0.609716	0.576868	0.684745	0.629024	0.612036	0.530758	0.692975		0.586531	0.507263	0.498605	0.716476	0.373256	0.0469246	0.684083	0.363943	0.758039
FMR1_P62_R	FMR1_P62_R	FMR1	X	NM_002024.3	2332	Y	cg26857803	-62	Y	Y	Y	Y	0.724817	0	0.596327	0	0.507966	0.143704	0.527574	0.685049	0	0	0	0	0.663676	0	0.723874	0.500937	0.713042	0.781152	0.562293	0.792958	0.746978	0.758786	0.773945	0.752859	0.721597	0.730802	0.686374	0.718565	0.700314	0.528156	0.245954	0.786497	0.434586	0.0650752	0.714285	0.449607	0.787246
FN1_E469_F	FN1_E469_F	FN1	2	NM_054034.2	2335	Y	cg01966735	469	N	N	Y	Y	0.77691	0.00361866	0.030519	0.0365874	0.00266485	0.0226802	0.589669	0.0124506	0.0353902	0.693169	0.426172	0.790739	0.285082	0.0295141	0.763994	0.0135573	0.146008	0.0220828	0	0.0130907	0.0541745	0	0.420136	0	0.000695471	0	0.118159	0.0122809	0.0211948	0.0109968	0.0301726	0.125842	0.0538798	0.00839791	0.125213	0.442422	0.0548244
FN1_P229_R	FN1_P229_R	FN1	2	NM_054034.2	2335	Y	cg21634861	-229	N	N	Y	Y	0.290132	0.0742196	0.0429578	0.054633	0.136444	0.164976	0.148739	0.136591	0.0753864	0.146091	0.0970006	0.305818	0.061705	0.0538767	0.102056	0.0131971	0.054177	0.130532	0.0114695	0.0156787	0.143938	0.124819	0.27075	0.131119	0.0655194	0.128776	0.209323	0.121633	0.0242426	0.0169929	0.0355722	0.0813114	0.0962391	0.206289	0.0150264	0.0157568	0.0185258
FOLR1_E368_R	FOLR1_E368_R	FOLR1	11	NM_000802.2	2348	N	cg15274870	368	N	N	N	N	0.98295	0.98688	0.983527	0.984098	0.152744	0.953806	0.414831	0.984737	0.959184	0.974997	0.987451	0.987391	0.986148	0.984788	0.986622	0.812226	0.318991	0.982817	0.985267	0.987856	0.983279	0.98118	0.985914	0.983943	0.977244	0.986898	0.98548	0.987915	0.987203	0.973439	0.98571	0.987344	0.951175	0.972429	0.986438	0.98507	0.94381
FOSL2_E384_R	FOSL2_E384_R	FOSL2	2	NM_005253.3	2355	Y	cg26791128	384	N	Y	Y	Y	0.923583	0.953589	0.837482	0.953958	0.785551	0.874511	0.920085	0.830798	0.964375	0.903683	0.902057	0.968042	0.973118	0.968431	0.966891	0.947245	0.9608	0.980373	0.920278	0.964749	0.979862	0.982246	0.958758	0.968246	0.976771	0.959332	0.972329	0.992495	0.971873	0.811208	0.942164	0.955915	0.963897	0.918647	0.96336	0.948436	0.97512
FRK_P258_F	FRK_P258_F	FRK	6	NM_002031.2	2444	N	cg26557270	-258	N	N	N	N	0	0	0.963883	0.205759	0.289467	0.41117	0.499758		0.955098	0	0	0	0	0	0	0.293662	0	0.41694	0.0773269	0.499343	0	0.379642	0.0613743	0.423809	0	0.513578	0.123463	0.414814	0.74993	0.598857	0.145817	0.49269	0.199046	0.0307584	0.732565	0.637356	0.599574
FRK_P36_F	FRK_P36_F	FRK	6	NM_002031.2	2444	N	cg18764771	-36	N	N	N	N	0	0	0.969455	0	0.732806	0.204063	0.247777	0	0.971851	0	0.0368852	0	0	0.235966	0	0.180941	0	0.384773	0.074994	0.333915	0	0.234039	0.0852911	0.323554	0.0279503	0.458355	0.0494384	0.240208	0.675074	0.490078	0.131052	0.449836	0.188062	0.0106249	0.543884	0.55241	0.395276
FRZB_E186_R	FRZB_E186_R	FRZB	2	NM_001463.2	2487	Y	cg01872931	186	N	N	Y	Y	0.988412	0.991224	0.990529	0.7751	0.992029	0.98929	0.990996	0.991614	0.990757	0.974938	0.993446	0.984682	0.991026	0.952417	0.699022	0.0288889	0.923803	0.54044	0.0319717	0.0295987	0.114022	0.106908	0.148659	0.122089	0.141852	0.13034	0.832023	0.118951	0.238434	0.0671268	0.021835	0.187883	0.177043	0.11958	0.147527	0.150137	0.0955644
FRZB_P406_F	FRZB_P406_F	FRZB	2	NM_001463.2	2487	Y	cg25188149	-406	N	N	Y	Y	0.952229	0.983697	0.981673	0.0397258	0.985847	0.548193	0.983775	0.986912	0.984188	0.954947	0.984622	0.0489108	0.893416	0.611928	0.110573	0.00434681	0.495744	0.227322	0.00753955	0.00790409	0.0213538	0.056009	0.0478079	0.0411727	0.0135999	0.0213263	0.408986	0.0227975	0.0356015	0.0146402	0.00640984	0.0305993	0.013156	0.0167155	0.0221339	0.0396131	0.0446792
FVT1_P225_F	FVT1_P225_F	FVT1	18	NM_002035.1	2531	Y	cg25427220	-225	N	Y	Y	Y	0.0871624	0.0779941	0.0451861	0.0636892	0.0575991	0.0728856	0.0454246	0.0517503	0.0737681	0.0672609	0.1062	0.0359747	0.0523679	0.0615853	0.052459	0.0303104	0.0508762	0.0418086	0.028483	0.029889	0.0366903	0.0623257	0.0404101	0.0616416	0.0367964	0.0559104	0.0494051	0.0665669	0.0431079	0.0389775	0.0298116	0.0603384	0.0720714	0.0442402	0.0417338	0.0492075	0.058771
FYN_P352_R	FYN_P352_R	FYN	6	NM_153048.1	2534	Y	cg23412550	-352	N	Y	Y	Y	0.0591148	0.11133	0.0328504	0.0562898	0.0551928	0.0662262	0.0340875	0.0836003	0.0331126	0.0464684	0.0724	0.0967404	0.0404153	0.0261317	0.0623658	0.0229653	0.0182433	0.022478	0.0275809	0.0352329	0.023242	0.0296395	0.0238985	0.0232572	0.0248322	0.0434416	0.0417567	0.0131757	0.103353	0.0238973	0.0192512	0.021134	0.0247199	0.0216332	0.0292224	0.0416884	0.0478451
FZD7_E296_F	FZD7_E296_F	FZD7	2	NM_003507.1	8324	Y	cg18631360	296	N	Y	Y	Y	0.114016	0.000630676	0.0513909	0	0.00861931	0.0806962	0.935515	0	0.826612	0	0.0134237	0.00806386	0.0604368	0.0321214	0.119614	0.014939	0	0.274298	0.00692264	0.00724355	0	0	0	0	0	0	0.0130932	0	0.0118232	0.00909291	0.00447785	0	0	0	0.0210476	0.0257089	0.0152395
FZD9_E458_F	FZD9_E458_F	FZD9	7	NM_003508.2	8326	Y	cg25707686	458	N	Y	Y	Y	0.733122	0.95729	0.966677	0.253934	0.966531	0.92069	0.197947	0.989437	0.967723	0.171594	0.936376	0.979725	0.0668145	0.986324	0.0677425	0.061472	0.0252423	0.108959	0.965932	0.114261	0.0366726	0.0587432	0.0572637	0.126765	0.0489346	0.0842854	0.0395577	0.0281632	0.251393	0.335342	0.574315	0.122369	0.0661722	0.931729	0.356522	0.846905	0.944145
FZD9_P15_R	FZD9_P15_R	FZD9	7	NM_003508.2	8326	Y	cg27059250	-15	N	Y	Y	Y	0.0112949	0.018182	0.0218044	0.0217808	0.0368076	0.0396561	0.0107977	0.0156191	0.0184681	0.00435959	0.0322334	0.0232847	0.0259086	0.0198769	0.020237	0.0162974	0	0	0.00781575	0.0336556	0.00999549	0.014626	0.00686199	0.00555105	0.0142939	0.00744107	0.00852635	0	0.0102997	0.020506	0.0214085	0.0103403	0.0254105	0.0128146	0.0560464	0.0243872	0.0241799
FZD9_P175_F	FZD9_P175_F	FZD9	7	NM_003508.2	8326	Y	cg01706139	-175	N	Y	Y	Y	0.190579	0.160844	0.0695221	0.127979	0.0439407	0.179919	0.00549236	0.244513	0.0742737	0.197842	0.141616	0.233289	0.179241	0.698743	0.171502	0.13455	0.153888	0.193351	0.108323	0.108495	0.1871	0.216935	0.0650318	0.15777	0.336334	0.207781	0.067823	0.168251	0.195128	0.281319	0.233456	0.206983	0.359745	0.156296	0.165353	0.173554	0.158687
G6PD_E190_F	G6PD_E190_F	G6PD	X	NM_000402.2	2539	Y	cg10661350	-783	Y	Y	Y	Y	0.824657	0.0217234	0.724822	0.0528316	0.554173	0.255598	0.710388	0.810982	0.0139132	0.0281609	0.0444954	0.778014	0.73516	0.027553	0.832162	0.447203	0.778571	0.653473	0.648822	0.79169	0.793975	0.760382	0.829497	0.80886	0.80495	0.765412	0.743624	0.193255	0.694026	0.501753	0.151392	0.541561	0.781986	0.0180669	0.73427	0.488152	0.882896
G6PD_P1065_R	G6PD_P1065_R	G6PD	X	NM_000402.2	2539	Y	cg26368202	472	Y	N	Y	Y	0.828057	0.0549847	0.673476	0.0711915	0.282006	0.30303	0.751893	0.65344	0.0465768	0.0358715	0.0661931	0.791565	0.717106	0.0434537	0.536306	0.665096	0.81208	0.824699	0.694013	0.805371	0.793398	0.787168	0.7656	0.799615	0.753172	0.841732	0.796353	0.329764	0.820036	0.686153	0.37744	0.837042	0.799292	0.102311	0.809999	0.631157	0.76211
G6PD_P196_F	G6PD_P196_F	G6PD	X	NM_000402.2	2539	Y	cg27592930	-397	Y	Y	Y	Y	0.720256	0	0.569344	0.0111846	0.17772	0.178053	0.537475	0.587333	0.00427744	0.0200085	0.0197771	0.654948	0.59979	0.00500757	0.709762	0.263746	0.702202	0.564258	0.495839	0.688488	0.680205	0.716152	0.615229	0.708898	0.576851	0.645313	0.665315	0.1097	0.59192	0.454464	0.157156	0.567289	0.833147	0.024798	0.609159	0.351563	0.82706
G6PD_P597_F	G6PD_P597_F	G6PD	X	NM_000402.2	2539	Y	cg26178557	4	Y	Y	N	Y	0.851382	0.156443	0.686261	0.151572	0.640332	0.307008	0.708782	0.94843	0.0682136		0.208002	0.797704	0.398548	0.245442	0.762061	0.769617	0.84481	0.903553	0.634191	0.846885	0.854954	0.811433	0.882483	0.914604	0.838242	0.853159	0.841275	0.222597	0.79691	0.608368	0.580029	0.891532	0.941229	0.135901	0.835473	0.65987	0.834095
GABRA5_E44_R	GABRA5_E44_R	GABRA5	15	NM_000810.2	2558	N	cg17525249	44	N	N	N	N	0.753021	0.753453	0.778614	0.35799	0.425831	0.840362	0.591757	0.238223	0.585131	0.0963772	0.597533	0.741813	0.741553	0.763169	0.855723	0.478857	0.83438	0.844421	0.798102	0.837027	0.747821	0.851766	0.875158	0.515175	0.796184	0.833548	0.814844	0.874078	0.786883	0.448385	0.724403	0.860953	0.439916	0.793012	0.784166	0.790439	0.817751
GABRA5_P1016_F	GABRA5_P1016_F	GABRA5	15	NM_000810.2	2558	N	cg02225257	-1016	N	N	N	N	0.901028	0.98593	0.985539	0.0305277	0.033793	0.203299	0.218857	0.0172482	0.167951	0.0264529	0.0481837	0.985883	0.428555	0.862654	0.912777	0.965998	0.984105	0.904166	0.989207	0.705317	0.710908	0.93533	0.872283	0.732001	0.980579	0.970877	0.751916	0.987392	0.884491	0.701576	0.801415	0.821136	0.499497	0.985656	0.90037	0.95616	0.569006
GABRA5_P862_R	GABRA5_P862_R	GABRA5	15	NM_000810.2	2558	N	cg20051555	-862	N	N	N	N	0.842836	0.979953	0.976215	0.0308056	0.0531946	0.175608	0.442232	0.0147377	0.446319	0.01074	0.199823	0.976241	0.564558	0.933602	0.56454	0.96033	0.982073	0.924206	0.88156	0.94351	0.9489	0.891297	0.655567	0.432753	0.971315	0.868573	0.770205	0.985665	0.922496	0.591096	0.931587	0.936501	0.398316	0.980671	0.917276	0.945713	0.732324
GABRB3_E42_F	GABRB3_E42_F	GABRB3	15	NM_021912.2	2562	Y	cg20421990	42	N	Y	Y	Y	0.978293	0.518646	0.402121	0.511746	0.434637	0.908686	0.856999	0.715554	0.512433	0.196281	0.415318	0.532325	0.0867142	0.321401	0.275866	0.226433	0	0.00539052	0.0186133	0.0528581	0.0237946	0.345432	0.930368	0.0176095	0.0010537	0.0313367	0.61132	0	0.0568601	0.0518012	0.0335091	0.0368213	0.0196809	0.00169665	0.130461	0.430424	0.0608332
GABRB3_P92_F	GABRB3_P92_F	GABRB3	15	NM_021912.2	2562	Y	cg16084228	-92	N	Y	Y	Y	0.983084	0.265053	0.781298	0.0988636	0.218455	0.752884	0.411292	0.34085	0.363595	0.541402	0.682362	0.230139	0.166346	0.160543	0.142895	0.166662	0.210812	0.185669	0.165902	0.178392	0.127113	0.726994	0.913846	0.190357	0.103939	0.117862	0.928493	0.152472	0.253915	0.221085	0.176673	0.158389	0.243772	0.190394	0.192855	0.22576	0.191589
GABRG3_E123_R	GABRG3_E123_R	GABRG3	15	NM_033223.1	2567	N	cg16701428	123	N	N	N	N	0.815133	0.989209	0.929825	0.219794	0.112822	0.496078	0.168418	0.0234056	0.144392	0.0445371	0.0543625	0.987322	0.933955	0.795942	0.987836	0.987491	0.987433	0.973733	0.989165	0.980416	0.820473	0.974271	0.274359	0.988961	0.912498	0.979333	0.989571	0.977315	0.98789	0.797698	0.903939	0.939423	0.826361	0.96896	0.948853	0.841222	0.969289
GABRG3_P75_F	GABRG3_P75_F	GABRG3	15	NM_033223.1	2567	N	cg27592112	-75	N	N	N	N	0.443841	0.799653	0.742211	0.214816	0.0967833	0.234165	0.184032	0.141874	0.219318	0.132748	0.207885	0.79848	0.391567	0.360442	0.814962	0.928499	0.905156	0.831964	0.967796	0.855406	0.466554	0.837052	0.34084	0.875361	0.796132	0.862681	0.82717	0.917845	0.870023	0.343007	0.851889	0.912314	0.838249	0.918301	0.853483	0.878148	0.897428
GADD45A_P737_R	GADD45A_P737_R	GADD45A	1	NM_001924.2	1647	N	cg09664591	-737	N	N	N	N	0.228424	0.0400014	0.341752	0.404403	0.0484922	0.0518137	0.4799	0.352273	0.221893	0.491463	0.0746296	0.194489	0.0547963	0.613104	0.210362	0.126141	0.05545	0.136924	0.040604	0.0789445	0.282087	0.0460684	0.344081	0.127582	0.0615204	0.141108	0.0790871	0.177802	0.0937636	0.123661	0.0570618	0.230438	0.186484	0.0404175	0.197951	0.0778116	0.344365
GALR1_E52_F	GALR1_E52_F	GALR1	18	NM_001480.2	2587	Y	cg15343119	52	N	Y	Y	Y	0.966549	0.0625409	0.984944	0.029438	0.64085	0.33143	0.982645	0.852453	0.981893	0.0390264	0.974534	0.134123	0.0167149	0.0153756	0.98604	0.0205156	0.0326229	0.0149996	0.0215521	0.0198841	0.00310353	0	0.804556	0.0922049	0	0.0235401	0.0267204	0	0.07613	0.0257717	0.012685	0.01979	0.0264931	0.00326857	0.0337105	0.0602819	0.0500959
GALR1_P80_F	GALR1_P80_F	GALR1	18	NM_001480.2	2587	Y	cg00530755	-80	N	Y	Y	Y	0.493718	0.0811889	0.602273	0.0473217	0.125252	0.0649001	0.799556	0.288194	0.493301	0.0285698	0.619093	0.0487683	0.0430561	0.0266784	0.776906	0.0318999	0.0124702	0.021166	0.0310295	0.0339776	0.0183008	0.0416172	0.544517	0.0784215	0.0101186	0.0252158	0.022847	0.0268749	0.037926	0.0314348	0.0195715	0.0243305	0.0494847	0.000284166	0.0789925	0.0643667	0.0631209
GAS1_E22_F	GAS1_E22_F	GAS1	9	NM_002048.1	2619	Y	cg27043343	22	N	Y	Y	Y	0.00179116	0	0.00159079	0.0144816	0.209323	0.0120855	0.000579233	0	0	0.000910608	0.0130546	0	0.0040533	0.00127597	0.00274224	0.0101401	0.00555459	0	0.00602692	0.0184656	0.00598909	0	0	0.000350912	0	0.00508606	0	0.0111406	0.0146399	0.00775114	0.0061366	0	0.00669683	0	0.0166648	0.0245544	0.0142282
GAS1_P754_R	GAS1_P754_R	GAS1	9	NM_002048.1	2619	Y	cg25746229	-754	N	Y	N	Y	0	0.0066424	0.0129535	0.0137028	0.0312554	0.0256002	0.000615797	0.00812122	0	0.0180182	0.019678	0.0101252	0.0090648	0.00985829	0.00644202	0.00943263	0	0.01137	0.00950898	0.0222741	0	0.00422852	0	0.00835029	0	0.0100908	0	0.00222093	0.00772863	0.0172601	0.013259	0.0058373	0.0073187	0	0.0169812	0.031066	0.0196258
GAS7_E148_F	GAS7_E148_F	GAS7	17	NM_003644.2	8522	Y	cg20649212	148	N	Y	Y	Y	0.785996	0.518034	0.0191235	0.0227652	0.202109	0.683683	0.0212783	0.828477	0.16555	0.0393555	0.988818	0.0430448	0.0197243	0.015869	0.0302404	0.0274362	0	0.0122345	0.0257325	0.0692948	0.0125087	0.0347964	0.0115402	0.0187945	0.0132667	0.0175958	0.0124086	0.00700899	0.0599681	0.028428	0.0312803	0.033434	0.0291943	0.0205631	0.0343406	0.082994	0.0705169
GAS7_P622_R	GAS7_P622_R	GAS7	17	NM_003644.2	8522	Y	cg10250043	-622	N	Y	N	Y	0.88764	0.951037	0.0972055	0.205294	0.900768	0.778819	0.616997	0.987317	0.862715	0.634638	0.989448	0.424548	0.635353	0.0576356	0.708919	0.117694	0.0725594	0.0703311	0.0803914	0.0179373	0	0.0422698	0.134154	0.158752	0.02037	0.0861621	0.1401	0.0928619	0.66013	0.0447201	0.143685	0.226908	0.0894064	0.190079	0.250324	0.206159	0.188126
GATA6_P21_R	GATA6_P21_R	GATA6	18	NM_005257.3	2627	Y	cg03473387	-21	N	Y	Y	Y	0.0416136	0.0272078	0.0340749	0.0368438	0.0394308	0.0445072	0.0347664	0.0171245	0.0381905	0.0486166	0.0573214	0.0302871	0.0308388	0.0367893	0.037813	0.0319162	0.0427328	0.0363805	0.0276077	0.0344285	0.039347	0.0527399	0.0323053	0.0660672	0.028447	0.0271644	0.0352962	0.0157399	0.0333827	0.0340412	0.029629	0.0467868	0.0583028	0.030017	0.0462949	0.0575013	0.0382085
GATA6_P726_F	GATA6_P726_F	GATA6	18	NM_005257.3	2627	Y	cg24306655	-726	N	Y	Y	Y	0	0	0	0.0890806	0.437389	0.071012	0	0	0.0232042	0	0.0204485	0.309096	0	0	0.172696	0.0177069	0	0	0.0329762	0.0122927	0	0	0	0	0	0.000207921	0.222234	0	0.038439	0.0563558	0.0167538	0.018208	0.00880304	0	0.0609018	0.107827	0.0861661
GDF10_E39_F	GDF10_E39_F	GDF10	10	NM_004962.2	2662	Y	cg16738009	39	N	Y	Y	Y	0.871616	0.877632	0.837606	0.189555	0.335422	0.531773	0.828278	0.226824	0.908415	0.418785	0.780669	0.439329	0.217306	0.227557	0.713392	0.218244	0.440648	0.210956	0.213355	0.287119	0.134977	0.706758	0.641929	0.599307	0.130508	0.196846	0.852886	0.177089	0.264843	0.21053	0.194567	0.162215	0.273499	0.14206	0.255296	0.252079	0.278382
GDF10_P95_R	GDF10_P95_R	GDF10	10	NM_004962.2	2662	Y	cg03251024	-95	N	Y	Y	Y	0.982077	0.972139	0.956264	0.343704	0.217449	0.46273	0.951814	0.0787218	0.949377	0.166359	0.913965	0.792053	0.0745225	0.194632	0.831842	0.1302	0.682291	0.141592	0.123369	0.156974	0.0595099	0.908547	0.88374	0.101855	0.0481059	0.0840862	0.915243	0.07151	0.137331	0.140037	0.128603	0.084162	0.108577	0.0407028	0.169227	0.16417	0.171103
GFAP_P1214_F	GFAP_P1214_F	GFAP	17	NM_002055.2	2670	N	cg15193977	-1214	N	N	N	N	0.935721	0.902988	0.958963	0.970712	0.974507	0.964224	0.950425	0.978956	0.921511	0.94415	0.944539	0.966118	0.982918	0.989721	0.949002	0.979079	0.986484	0.989047	0.905447	0.954391	0.91579	0.962498	0.958334	0.980764	0.951732	0.98811	0.974728	0.975749	0.967885	0.953609	0.743622	0.969898	0.953683	0.93851	0.90817	0.799526	0.90367
GFAP_P56_R	GFAP_P56_R	GFAP	17	NM_002055.2	2670	N	cg03383006	-56	N	N	N	N	0.715661	0.916062	0.867387	0.69137	0.800419	0.926818	0.801084	0.048257	0.620587	0.849274	0.824466	0.898985	0.841841	0.945313	0.907231	0.907968	0.952131	0.844312	0.768518	0.676095	0.803634	0.818913	0.523629	0.419813	0.728468	0.71153	0.906301	0.930535	0.885672	0.663578	0.590598	0.810104	0.770772	0.867581	0.777328	0.399963	0.644531
GFI1_E136_F	GFI1_E136_F	GFI1	1	NM_005263.2	2672	Y	cg25402655	136	N	Y	Y	Y	0.599804	0.559005	0.687662	0.0379948	0.0852962	0.0252794	0.985388	0.575457	0.925499	0.177149	0.00523586	0.986821	0.537699	0.504922	0.0605161	0.316082	0	0.0120594	0.0612836	0.0462356	0	0.351581	0.607609	0	0	0.00257934	0.0698337	0.09953	0.043188	0.0587537	0.162773	0.138305	0.0735794	0.662138	0.147327	0.136797	0.817562
GFI1_P208_R	GFI1_P208_R	GFI1	1	NM_005263.2	2672	Y	cg20125091	-208	N	Y	Y	Y	0.807468	0.833141	0.988095	0.865759	0.895846	0.305964	0.990012	0.987	0.987951	0.920657	0.0683051	0.990343	0.985383	0.947625	0.229306	0.786821	0.0257789	0.684048	0.988953	0.458744	0.105572	0.881222	0.898973	0.28275	0.0828053	0.0517847	0.158314	0.712789	0.22985	0.137459	0.866841	0.366848	0.502629	0.953497	0.65961	0.783737	0.894032
GFI1_P45_R	GFI1_P45_R	GFI1	1	NM_005263.2	2672	Y	cg07499339	-45	N	Y	Y	Y	0.19741	0.158151	0.155048	0.062158	0.0733153	0.0407682	0.821932	0.114821	0.675906	0.120431	0.0419359	0.763642	0.369068	0.0606445	0.0257842	0.145112	0.0181466	0.022714	0.123756	0.0208203	0.0744545	0.224168	0.376176	0.0266801	0.0176506	0.0287234	0.0134802	0.039885	0.0326062	0.0278308	0.0586956	0.0474687	0.067581	0.176905	0.0543371	0.0455572	0.20017
GJB2_E43_F	GJB2_E43_F	GJB2	13	NM_004004.3	2706	Y	cg11172038	43	N	Y	Y	Y	0.000110226	0.98271	0.0535368	0.00371356	0.580307	0.183365	0.00980897	0.00838341	0.0361668	0	0.0223198	0.00632096	0.00405976	0.00103436	0.490061	0.0356617	0.00413199	0	0.0134471	0.0180793	0.00286697	0.00834681	0.0112932	0.00251374	0	0	0.00836097	0	0.0197795	0.0404822	0.00976513	0.00837833	0.00477396	0	0.0474677	0.0518034	0.0763755
GJB2_P791_R	GJB2_P791_R	GJB2	13	NM_004004.3	2706	Y	cg20193013	-791	N	Y	N	Y	0.253392	0.404766	0.0736481	0.402554	0.675593	0.631891	0.164402	0.0470928	0.105855	0.702127	0.430343	0.66308	0.388062	0.0412074	0.283519	0.0320798	0.0995286	0.0807018	0.0344704	0.0856085	0.0416594	0.0601358	0.25391	0.0815272	0.0451321	0.0209108	0.0495428	0.0363172	0.062829	0.0246897	0.0270069	0.0938269	0.00988469	0.0313718	0.0478587	0.0556815	0.0329055
GJB2_P931_R	GJB2_P931_R	GJB2	13	NM_004004.3	2706	Y	cg09195389	-931	N	Y	N	Y	0.661919	0.979418	0.893756	0.987372	0.985742	0.985964	0.95435	0.437168	0.962466	0.948801	0.985626	0.983583	0.984794	0.777103	0.31397	0.578815	0.335778	0.642274	0.684758	0.827851	0.287781	0.601693	0.845844	0.670247	0.148954	0.833371	0.250056	0.294324	0.542035	0.350095	0.8304	0.736595	0.699912	0.690902	0.403492	0.54247	0.764907
GLA_E98_R	GLA_E98_R	GLA	X	NM_000169.1	2717	Y	cg15481221	98	Y	N	Y	Y	0.494711	0	0.30465	0.00574051	0.32101	0.0812804	0.355533	0.501892	0.203959	0.150716	0.0140849	0.00251904	0.354118	0.00403994	0.446173	0.231069	0.512816	0.500346	0.409733	0.523908	0.444005	0.51378	0.495653	0.502616	0.479192	0.493052	0.499449	0.167797	0.43827	0.308421	0.105504	0.445983	0.694005	0.00123305	0.446327	0.285271	0.751881
GLA_P112_F	GLA_P112_F	GLA	X	NM_000169.1	2717	Y	cg20747453	-112	Y	Y	Y	Y	0.921751	0	0.837813	0.0113319	0.794909	0.345235	0.809849	0.955099	0.667647	0.519442	0.00564118	0.00793996	0.788916	0.000330067	0.872912	0.668844	0.898132	0.936181	0.791559	0.900536	0.921703	0.917477	0.903661	0.914158	0.909853	0.910726	0.750532	0.580553	0.856182	0.720105	0.416852	0.911808	0.977631	0.0891847	0.834094	0.701868	0.947679
GLA_P343_R	GLA_P343_R	GLA	X	NM_000169.1	2717	Y	cg24484149	-343	Y	Y	Y	Y	0.792668	0.00595842	0.206513	0.012542	0.148229	0.253856	0.67455	0.625741	0.437285	0.0112408	0.00536296	0.0048512	0.663957	0.00689734	0.764336	0.524968	0.742592	0.777688	0.573325	0.750515	0.759638	0.795288	0.560313	0.590669	0.79451	0.774101	0.773098	0.226461	0.591361	0.542136	0.256645	0.519898	0.858251	0.0381962	0.632473	0.485246	0.88045
GLI2_E90_F	GLI2_E90_F	GLI2	2	NM_030379.1	2736	N	cg16619328	90	N	N	N	N	0.963358	0.0465412	0.984055	0.776303	0.988348	0.446558	0.500109	0.977641	0.987752	0.358773	0.296329	0.209908	0.121982	0.985872	0.0593201	0.397479	0.325279	0.90061	0.118817	0.623505	0.222269	0.658475	0.304023	0.623033	0.0275916	0.765271	0.552096	0.554057	0.933799	0.866888	0.295723	0.846473	0.513037	0.0688627	0.965399	0.714786	0.698665
GLI2_P295_F	GLI2_P295_F	GLI2	2	NM_030379.1	2736	Y	cg24008711	-295	N	N	Y	Y	0.117072	0.0422015	0.964098	0.0359574	0.969846	0.562915	0.489221	0.504934	0.979909	0.0555036	0.0633654	0.0169615	0.016785	0.985641	0.343565	0.546436	0.23533	0.801287	0.127181	0.527397	0.0663467	0.484183	0.188093	0.430788	0.044501	0.628444	0.35279	0.228361	0.824174	0.745325	0.23665	0.615889	0.306433	0.0617537	0.862962	0.582466	0.584894
GLI3_E148_R	GLI3_E148_R	GLI3	7	NM_000168.2	2737	N	cg12211443	148	N	N	N	N	0.947705	0.942842	0.960666	0.989104	0.986937	0.94806	0.915091	0.393318	0.976814	0.83261	0.945355	0.909574	0.962103	0.973704	0.985662	0.930779	0.982303	0.973353	0.989747	0.981988	0.680909	0.986418	0.965787	0.960163	0.94578	0.979854	0.955574	0.990733	0.981013	0.889353	0.951427	0.866393	0.95224	0.946858	0.959193	0.808569	0.961135
GLI3_P453_R	GLI3_P453_R	GLI3	7	NM_000168.2	2737	Y	cg23194824	-453	N	N	Y	Y	0.0293944	0.00625518	0.0799042	0.320505	0.0842913	0.0997485	0.159165	0.135492	0.0505604	0.0552902	0.578739	0.278174	0.597711	0.126765	0.639622	0.115665	0.155364	0.377948	0.796386	0.333329	0.504558	0.391734	0.282903	0.126745	0.0572475	0.180059	0.254245	0.122729	0.268352	0.0704399	0.0570387	0.153821	0.174719	0.194948	0.337027	0.0653074	0.370922
GML_E144_F	GML_E144_F	GML	8	NM_002066.1	2765	Y	cg21475536	144	N	N	Y	Y	0.643318	0.994074	0.932526	0.79673	0.838323	0.965788	0.837533	0.567343	0.898727	0.919483	0.98079	0.558723	0.339226	0.982408	0.452803	0.929276	0.992578	0.655453	0.954606	0.948563	0.706654	0.893157	0.914764	0.499063	0.988093	0.961453	0.950002	0.46189	0.925625	0.309654	0.841922	0.565025	0.919035	0.966188	0.926297	0.953896	0.9486
GML_P281_R	GML_P281_R	GML	8	NM_002066.1	2765	N	cg20178722	-281	N	N	N	N	0.858599	0.989353	0.659162	0.165936	0.0379297	0.54574	0.0986264	0.07466	0.478239	0.0360036	0.988236	0.0833019	0.121293	0.989326	0.542285	0.966258	0.987707	0.913111	0.989014	0.764843	0.987291	0.833547	0.711815	0.663798	0.984222	0.986411	0.628957	0.986807	0.972732	0.783378	0.648488	0.63875	0.608779	0.988637	0.964819	0.970526	0.619465
GNAS_E58_F	GNAS_E58_F	GNAS	20	NM_016592.1	2778	Y	cg02859712	58	N	N	Y	Y	0.952505	0.0925267	0.0521388	0.0865235	0.663722	0.865956	0.211697	0.521818	0.0864245	0.782812	0.923465	0.83522	0.537622	0.865434	0.420417	0.925365	0.6026	0.857141	0.897144	0.87961	0.831019	0.830247	0.919753	0.802085	0.849506	0.663101	0.691402	0.972009	0.879957	0.685183	0.898751	0.938976	0.911986	0.953117	0.911976	0.94905	0.985065
GNAS_P86_F	GNAS_P86_F	GNAS	20	NM_016592.1	2778	Y	cg14432005	-86	N	N	N	Y	0.645431	0.45236	0.0664342	0.0718186	0.67419	0.716703	0.0802062	0.528415	0.0542299	0.71495	0.747966	0.698294	0.759279	0.753513	0.0708489	0.854643	0.718764	0.822391	0.796095	0.764814	0.732303	0.59427	0.192022	0.354924	0.704184	0.715164	0.25116	0.901053	0.725924	0.500733	0.775613	0.852413	0.794058	0.882994	0.792796	0.871057	0.940751
GNG7_E310_R	GNG7_E310_R	GNG7	19	NM_052847.1	2788	Y	cg13502721	310	N	N	Y	Y	0.985207	0.987137	0.984438	0.986965	0.984882	0.986364	0.987368	0.978445	0.987109	0.97077	0.9827	0.98412	0.987154	0.989211	0.986874	0.992031	0.98804	0.990721	0.98982	0.991367	0.984043	0.984366	0.988633	0.984813	0.980495	0.989788	0.987548	0.97005	0.989147	0.988747	0.978873	0.988513	0.987466	0.983961	0.989982	0.993213	0.989633
GNG7_P903_F	GNG7_P903_F	GNG7	19	NM_052847.1	2788	N	cg18559504	-903	N	N	N	N	0.964338	0.967543	0.972111	0.964181	0.746579	0.959228	0.972167		0.973046	0.877857	0.971602	0.958956	0.974857	0.976916	0.926883	0.890695	0.973497	0.953607	0.976133	0.966271	0.967866	0.962509	0.909554	0.973656	0.957308	0.980946	0.826692	0.972754	0.965141	0.905834	0.926212	0.976886	0.970899	0.967271	0.96442	0.98243	0.948539
GNMT_E126_F	GNMT_E126_F	GNMT	6	NM_018960.4	27232	Y	cg27591592	126	N	Y	Y	Y	0.0186195	0.0230027	0.0365482	0.0173216	0.740077	0.155242	0.0127174	0.246734	0.109342	0.0565589	0.0455017	0.0256752	0.032687	0.977146	0.019073	0.0373543	0.00727575	0.0105133	0.0589781	0.0467613	0.0235778	0.00222196	0.00873177	0.0128773	0.00243962	0.0124904	0.013845	0.00752599	0.0357369	0.031844	0.0294402	0.0135211	0.0122305	0.000937933	0.0377275	0.0916634	0.0502882
GNMT_P197_F	GNMT_P197_F	GNMT	6	NM_018960.4	27232	Y	cg04013093	-197	N	N	Y	Y	0.065454	0.391613	0.101522	0.0547916	0.697518	0.308553	0.0794203	0.0514734	0.409937	0.0891406	0.0851148	0.0789222	0.0825948	0.952428	0.0849036	0.0427714	0.0777111	0.104857	0.0475854	0.116703	0.0999432	0.123212	0.103479	0.113586	0.0964261	0.0675515	0.065766	0.16694	0.139055	0.070134	0.0393465	0.165306	0.11136	0.0742357	0.0784351	0.165935	0.0836005
GP1BB_E23_F	GP1BB_E23_F	GP1BB	22	NM_000407.3	2812	Y	cg12271202	23	N	Y	Y	Y	0.034828	0.361978	0.842048	0.814909	0.848346	0.180185	0.0838321	0.0631017	0.851251	0.633701	0.0585132	0.609079	0.799368	0.87352	0.0425257	0.209672	0.341387	0.362428	0.0385745	0.0476374	0.0479714	0.116913	0.0743253	0.110384	0.172046	0.117318	0.121256	0.0317136	0.2505	0.0489245	0.0327047	0.0645423	0.0682915	0.0528371	0.224475	0.0935124	0.0571142
GP1BB_P278_R	GP1BB_P278_R	GP1BB	22	NM_000407.3	2812	Y	cg19755554	-278	N	Y	Y	Y	0.730318	0.974653	0.97072	0.989758	0.979035	0.945361	0.446329	0	0.982783	0.883174	0.32603	0.931063	0.978785	0.980207	0.147457	0.407953	0.977405	0.589421	0.931172	0.0744935	0.0021503	0.141898	0.128732	0.314262	0.615683	0.14024	0.206513	0.0575871	0.607649	0.0702117	0.0992915	0.081742	0.446819	0.376412	0.610517	0.246825	0.203241
GPATC3_P410_R	GPATC3_P410_R	GPATC3	1	NM_022078.1	63906	N	cg18665535	-410	N	N	N	N	0.98041	0.984084	0.852962	0	0.986617	0.98609	0.959866	0.0331908	0.988026	0.390524	0.175756	0.304738	0.920388	0.858315	0.986502	0.89259	0.60105	0.711569	0.533715	0.841437	0.265399	0.587505	0.94059	0.470587	0.981694	0.989127	0.982779	0.220934	0.874828	0.507715	0.829954	0.417791	0.311562	0.681933	0.795189	0.956779	0.990949
GPC3_E72_F	GPC3_E72_F	GPC3	X	NM_004484.2	2719	Y	cg27496708	72	Y	Y	Y	Y	0.792445	0.0341954	0.616461	0.0261953	0.694061	0.936152	0.682535	0.730993	0.397146	0.104409	0.0655245	0.206441	0.239671	0.0490622	0.810663	0.445624	0.815486	0.725573	0.568107	0.716073	0.812812	0.763625	0.517302	0.829321	0.679974	0.798345	0.75941	0.275888	0.72753	0.592415	0.265851	0.709489	0.667752	0.0873419	0.669527	0.456597	0.637645
GPC3_P235_R	GPC3_P235_R	GPC3	X	NM_004484.2	2719	Y	cg07504028	-235	Y	Y	Y	Y	0.736189	0.0289123	0.482101	0.0416163	0.623053	0.942502	0.613457	0.645393	0.363904	0.247983	0.0461006	0.0977582	0.488827	0.0523982	0.650439	0.443248	0.676748	0.637081	0.540466	0.749634	0.681238	0.655996	0.663543	0.676197	0.665197	0.666109	0.636912	0.245777	0.645066	0.47083	0.178914	0.595414	0.801087	0.0722923	0.690433	0.463264	0.525178
GPR116_E328_R	GPR116_E328_R	GPR116	6	NM_015234.3	221395	N	cg07914934	328	N	N	N	N	0.172318	0.987951	0.959769	0.991979	0.989461	0.988436	0.988309	0.988228	0.969077	0.8986	0.9878	0.986521	0.989843	0.241791	0.871147	0.918496	0.989165	0.946359	0.542962	0.831772	0.687479	0.874185	0.78581	0.891385	0.94111	0.878625	0.884336	0.784082	0.989974	0.923563	0.865589	0.93942	0.69042	0.746933	0.919474	0.883943	0.858352
GPR116_P850_F	GPR116_P850_F	GPR116	6	NM_015234.3	221395	N	cg18891510	-850	N	N	N	N	0.98156	0.983968	0.5821	0.991414	0.989654	0.987463	0.986216	0.98712	0.503229	0.959313	0.986282	0.982898	0.988453	0.7294	0.837364	0.990886	0.987523	0.988786	0.988009	0.988604	0.983459	0.983593	0.98967	0.986595	0.981584	0.989533	0.984217	0.985341	0.980647	0.92135	0.987132	0.988846	0.988884	0.989667	0.952855	0.948994	0.990661
GPX1_E46_R	GPX1_E46_R	GPX1	3	NM_000581.2	2876	Y	cg07274523	46	N	Y	Y	Y	0	0	0.941524	0	0.00606366	0	0	0	0.929069	0.596962	0	0.0044223	0	0	0.00181921	0.0120787	0	0	0.00758169	0.00975939	0	0	0	0	0	0	0	0	0.00803326	0.0176977	0.00853194	0	0	0	0.0154746	0.0130741	0.01241
GPX1_P194_F	GPX1_P194_F	GPX1	3	NM_000581.2	2876	Y	cg08539067	-194	N	Y	Y	Y	0.0118699	0.0218842	0.988645	0.0423127	0.0367163	0.0394925	0.0241121	0.194881	0.988609	0.952648	0.0296555	0.0333294	0.0559268	0.016848	0.117971	0.0597737	0.0198145	0	0.0373542	0.0556114	0.0200103	0.0351843	0.0176197	0.0194207	0.0676728	0.0659958	0.015345	0.0259254	0.0266981	0.131476	0.0395343	0.0946683	0.0638717	0.0122045	0.0688093	0.0655326	0.143617
GPX3_E178_F	GPX3_E178_F	GPX3	5	NM_002084.2	2878	Y	cg02982825	178	N	Y	Y	Y	0.28935	0.039514	0.44829	0.0688882	0.253652	0.0729618	0.551569	0.105679	0.469051	0.13736	0.0622245	0.0838352	0.549385	0.308172	0.0941167	0.0729533	0.0678129	0.0918917	0.0631147	0.0552924	0.0999379	0.105648	0.108858	0.123871	0.0762696	0.0892622	0.0817948	0.0801247	0.0705319	0.109929	0.0807809	0.116551	0.113931	0.0775102	0.0784803	0.107369	0.0802696
GRB10_E85_R	GRB10_E85_R	GRB10	7	NM_001001555.1	2887	Y	cg15683318	85	N	Y	Y	Y	0.0334008	0.036372	0.431129	0.0385081	0.0344532	0.0388058	0.0377794	0.0258695	0.0210191	0.0678385	0.0390576	0.0523698	0.0524124	0.0561695	0.0589106	0.023173	0.0389908	0.022244	0.0272417	0.037559	0	0.0175673	0.0373031	0.022178	0.0107254	0.0167315	0.0224438	0.0266582	0.0354532	0.0352307	0.0297087	0.0306643	0.0673085	0.0124141	0.0515835	0.0661115	0.0540788
GRB10_P260_F	GRB10_P260_F	GRB10	7	NM_001001555.1	2887	Y	cg20651681	-260	N	Y	Y	Y	0	0	0.26858	0	0.0320852	0	0	0	0.595382	0	0.00163908	0	0	0.00406758	0	0.0143289	0	0.00200417	0.00659368	0.0409438	0	0	0	0	0	0	0	0	0.00911919	0.017528	0.00196465	0.00637074	0	0	0.0254356	0.0289438	0.0305547
GRB10_P496_R	GRB10_P496_R	GRB10	7	NM_001001555.1	2887	Y	cg19392396	-496	N	Y	Y	Y	0.895448	0.609395	0.84262	0.896764	0.985028	0.874475	0.735408	0.943315	0.900398	0.729226	0.615509	0.7152	0.858261	0.813035	0.387635	0.606404	0.112857	0.351866	0.479667	0.204094	0.81573	0.172532	0.277329	0.136962	0.282641	0.112776	0.464935	0.602202	0.218552	0.276289	0.597408	0.380586	0.461277	0.800756	0.363997	0.23428	0.34632
GRB7_E71_R	GRB7_E71_R	GRB7	17	NM_001030002.1	2886	N	cg23836594	71	N	N	N	N	0	0.290023	0.83167	0.0152702	0.609676	0.807092	0.00578327	0.727994	0.809771	0.0251273	0.0238372	0.01685	0.127309	0.939727	0.00890922	0.0944339	0	0.136604	0.0785877	0.230824	0.00675598	0.0295132	0.0471358	0.0440987	0.014317	0.0320815	0.000575501	0.0981085	0.397218	0.558482	0.0697283	0.293424	0.067852	0.0113897	0.371699	0.387767	0.369854
GRB7_P160_R	GRB7_P160_R	GRB7	17	NM_001030002.1	2886	N	cg08284496	-160	N	N	N	N	0	0.723599	0.900358	0.0278458	0.813483	0.801485	0	0.981512	0.885616	0	0.0529011	0	0.309571	0.97118	0	0.157055	0.00286193	0.179881	0.0637327	0.341636	0.00734237	0.0809878	0.0719031	0.0776025	0	0.126949	0.034681	0.195514	0.440765	0.516702	0.0280488	0.398746	0.0905121	0	0.497064	0.421294	0.450786
GRPR_P200_R	GRPR_P200_R	GRPR	X	NM_005314.2	2925	N	cg26196133	-200	Y	N	N	N	0.051174	0.953977	0.0198378	0.968646	0.153127	0.109354	0.890788	0.155753	0.03414	0.758316	0.948884	0.859208	0.14411	0.0223929	0.861903	0.700669	0.954013	0.833268	0.479644	0.616525	0.0762054	0.801487	0.626156	0.876965	0.741761	0.930963	0.925086	0.419207	0.896156	0.686219	0.490537	0.74153	0.581033	0.667282	0.778111	0.617129	0.815839
GSTM1_P266_F	GSTM1_P266_F	GSTM1	1	NM_146421.1	2944	Y	cg19763514	-266	N	Y	Y	Y	0.981035	0.987699	0.723264	0.987698	0.81795	0.973282	0.986964	0.756622	0.776758	0.940229	0.975542	0.987938	0.986233	0.988381	0.738997	0.51302	0.928094	0.386	0.770495	0.632908	0.972455	0.849016	0.756731	0.701494	0.983924	0.89446	0.768047	0.894063	0.514742	0.85018	0.703008	0.671128	0.803945	0.644201	0.466955	0.677828	0.943391
GSTM1_P363_F	GSTM1_P363_F	GSTM1	1	NM_146421.1	2944	Y	cg17452244	-363	N	Y	Y	Y	0.982169	0.989318	0.939849	0.987065	0.982224	0.985698	0.988467	0.984052	0.988958	0.968869	0.9859	0.989376	0.99191	0.98552	0.965561	0.856942	0.988584	0.83241	0.947749	0.933983	0.985376	0.983377	0.992119	0.903482	0.985704	0.9873	0.985254	0.988016	0.926858	0.981271	0.888466	0.945424	0.983112	0.926226	0.81941	0.932716	0.985018
GSTM2_E153_F	GSTM2_E153_F	GSTM2	1	NM_000848.2	2946	Y	cg07246306	153	N	N	Y	Y	0.946114	0.775828	0.0215258	0.0354801	0.0934846	0.510082	0.942665	0.917232	0.896745	0.782468	0.96907	0.960943	0.969674	0.138192	0.072758	0.459279	0.379758	0.521547	0.674591	0.0391426	0.0343306	0.0479934	0.519165	0.0440011	0.0372873	0.805837	0.891192	0.0726599	0.208103	0.0879187	0.0194943	0.0723263	0.0425055	0.0433248	0.0491414	0.107724	0.0444536
GSTM2_P109_R	GSTM2_P109_R	GSTM2	1	NM_000848.2	2946	N	cg25855733	-109	N	N	N	N	0.925225	0.0303207	0.0144735	0.0197439	0.0763336	0.602084	0.906061	0.0698144	0.801538	0.639113	0.90557	0.677987	0.866543	0.0333754	0.010553	0.0191252	0	0.456031	0.194168	0.0833826	0	0	0.0169233	0.0307595	0.00829965	0.491843	0.857079	0.0314892	0.155534	0.109212	0.0143967	0.0742084	0.0166037	0.00117599	0.0536059	0.110931	0.0396035
GSTM2_P453_R	GSTM2_P453_R	GSTM2	1	NM_000848.2	2946	N	cg11063364	-453	N	N	N	N	0.972513	0.686037	0.0236459	0.539986	0.649624	0.941965	0.94662	0.40237	0.95575	0.862954	0.980172	0.953625	0.978946	0.443756	0.380679	0.626098	0.726476	0.487368	0.832671	0.529344	0.896051	0.386231	0.583359	0.338552	0.517433	0.825543	0.8982	0.20188	0.722673	0.561259	0.288933	0.525575	0.723229	0.186981	0.629608	0.33594	0.518197
GSTP1_E322_R	GSTP1_E322_R	GSTP1	11	NM_000852.2	2950	Y	cg09038676	322	N	Y	Y	Y	0	0	0	0	0	0	0	0	0	0.228119	0	0	0.060485	0	0	0.0153873	0	0	0.0125474	0.043743	0.981199	0	0	0	0	0	0	0	0.007328	0.0295112	0.0113145	0	0	0	0.0266698	0.041697	0.0126683
GSTP1_P74_F	GSTP1_P74_F	GSTP1	11	NM_000852.2	2950	Y	cg10783184	-74	N	Y	Y	Y	0.0773113	0.0843391	0.0823876	0.0526389	0.123798	0.123796	0.109464	0.0289116	0.0368137	0.107631	0.116989	0.0848669	0.115374	0.0922195	0.0962073	0.0614325	0.03698	0.0790843	0.0849619	0.063886	0.987532	0.0348463	0.0270323	0.0475204	0.0656698	0.0525555	0.0706621	0.0127179	0.0588653	0.0653453	0.0910731	0.0436585	0.0580404	0.0319412	0.0824437	0.0943352	0.0590362
GSTP1_seq_38_S153_R	GSTP1_seq_38_S153_R	GSTP1	11	NM_000852.2	2950	Y	cg16488483	-48	N	Y	Y	Y	0.020274	0.0216208	0.032854	0.0294301	0.032263	0.0428274	0.0237873	0.0124115	0.0128734	0.0812263	0.0362914	0.0257244	0.0324425	0.0253899	0.021686	0.0286064	0.00487666	0.00938321	0.0291184	0.0294384	0.731936	0.0125328	0.00536446	0.0156891	0.00277468	0.0190612	0.0130869	0.00169115	0.0253414	0.0362425	0.0301737	0.0235508	0.0239789	0.000911718	0.0472613	0.0453962	0.046334
GUCY2D_E419_R	GUCY2D_E419_R	GUCY2D	17	NM_000180.1	3000	Y	cg13065528	419	N	Y	Y	Y	0.950325	0.985599	0.983094	0.0593022	0.053184	0.656267	0.766034	0.137477	0.406028	0.0484889	0.889135	0.286314	0.0277121	0.852885	0.977148	0.0250873	0.0136893	0.0998395	0.0124054	0.0849745	0.00996859	0.633452	0.76472	0.558248	0.00575199	0.85907	0.725005	0.0097218	0.177874	0.0121572	0.0521388	0.0160098	0.0381778	0.0200056	0.0287764	0.0410443	0.149379
GUCY2D_P48_R	GUCY2D_P48_R	GUCY2D	17	NM_000180.1	3000	Y	cg18094470	-48	N	N	Y	Y	0.544572	0.713277	0.720711	0.487183	0.201846	0.296785	0.541695	0.316205	0.496404	0.404043	0.416041	0.26242	0.102834	0.833867	0.559925	0.265709	0.506557	0.125785	0.640965	0.187924	0.411781	0.151573	0.159942	0.0884873	0.271166	0.110635	0.210243	0.0981033	0.14741	0.101406	0.138434	0.142036	0.145574	0.306893	0.191049	0.163043	0.141577
GUCY2F_P255_F	GUCY2F_P255_F	GUCY2F	X	NM_001522.1	2986	N	cg24286301	-255	Y	N	N	N	0.751151	0.921577	0.628839	0.905449	0.125826	0.784564	0.0616514	0.131006	0.647954	0.503123	0.850499	0.905462	0.498734	0.0492236	0.308911	0.69362	0.542798	0.849234	0.797233	0.518363	0.919904	0.715817	0.599458	0.632613	0.692988	0.659578	0.298297	0.917707	0.752911	0.811518	0.909688	0.772272	0.540742	0.947544	0.770505	0.656586	0.379137
H19_P1411_R	H19_P1411_R	H19	11	NR_002196.1	283120	Y	cg25583987	-1411	N	N	Y	Y	0.987629	0.98858	0.988088	0.988698	0.922498	0.590956	0.538105	0.983167	0.854464	0.965329	0.712651	0.986248	0.015616	0.990294	0.0123943	0.684505	0.763446	0.919527	0.974472	0.794745	0.990352	0.826041	0.316251	0.831238	0.77738	0.824937	0.823024	0.841611	0.835047	0.774257	0.977391	0.96143	0.764826	0.989368	0.846171	0.915878	0.828654
H19_P541_F	H19_P541_F	H19	11	NR_002196.1	283120	Y	cg15886040	-541	N	N	Y	Y	0.0256962		0.00731251	0.488527	0.144571	0.110576	0.0203696		0	0.197183	0.210202	0.974476	0.049057		0	0.44233	0.148972	0.723448	0.179508	0.0637222	0.627428	0.179309	0.0942357	0.488523	0.110186	0.136018	0.170782	0.130286	0.702216	0.0900133	0.355108	0.211106	0.0788329	0.853428	0.0815759	0.0690454	0.715916
HBEGF_P32_R	HBEGF_P32_R	HBEGF	5	NM_001945.1	1839	Y	cg13470461	-32	N	Y	Y	Y	8.28881e-05	0.00586287	0.0146678	0.0184561	0.0169959	0.0251778	0.00385325	0.0371054	0.00611854	0.0100909	0.0214861	0.0189515	0.00965165	0.00958195	0.0090837	0.0111539	0	0	0.0086521	0.0100061	0	0.0062	0	0.00667589	0.00149994	0.00196493	0	0	0.0192299	0.0102974	0.0129162	0.00551018	0.01301	0	0.016245	0.0268988	0.0205705
HBII-13_E48_F	HBII-13_E48_F	HBII-13	15	NR_001294.1	347686	N	cg18488946	48	N	N	N	N	0.681416	0.978478	0.957881	0.936023	0.856499	0.814119	0.855147		0.847687	0.666258	0.0234663	0.972516	0.446321	0.981907	0.98133	0.87079	0.851285	0.922144	0.955937	0.931612	0.922633	0.889024	0.928559	0.822706	0.67172	0.972768	0.79655	0.875647	0.954378	0.977642	0.960899	0.976992	0.980908	0.971033	0.979398	0.857849	0.93091
HBII-13_P991_R	HBII-13_P991_R	HBII-13	15	NR_001294.1	347686	N	cg26410550	-991	N	N	N	N	0.716015	0.931685	0.902635	0.749288	0.904898	0.796792	0.852318	0	0.617532	0.556296	0.0373791	0.782726	0.829671	0.970455	0.96603	0.918504	0.843839	0.938364	0.973952	0.91982	0.806245	0.901273	0.932477	0.943386	0.683482	0.908361	0.939377	0.882239	0.954382	0.979764	0.89166	0.896	0.932295	0.854299	0.923413	0.842896	0.947986
HBII-52_E142_F	HBII-52_E142_F	HBII-52	15	NR_001291.1	338433	N	cg24301180	142	N	N	N	N	0.0394002	0.229025	0.476481	0.0507269	0.0266435	0.059296	0.291058	0.012815	0.116689	0.0302955	0.0397776	0.0813575	0.201875	0.325014	0.0575458	0.585614	0.733125	0.301938	0.502485	0.426535	0.492062	0.552763	0.214486	0.0768509	0.61884	0.763807	0.16297	0.11775	0.618946	0.673334	0.220329	0.381804	0.222543	0.380344	0.610687	0.530151	0.116864
HBII-52_P563_F	HBII-52_P563_F	HBII-52	15	NR_001291.1	338433	Y	cg21361081	-563	N	N	Y	Y	0.723337	0.898419	0.867855	0.365539	0.0659557	0.300797	0.739844	0.119518	0.530998	0.074357	0.24195	0.882822	0.85342	0.915191	0.546174	0.891598	0.949617	0.848911	0.937614	0.697861	0.888782	0.88519	0.833605	0.814437	0.831592	0.935721	0.913097	0.564138	0.912631	0.928954	0.850775	0.752957	0.294877	0.916009	0.884413	0.884066	0.848567
HBII-52_P659_F	HBII-52_P659_F	HBII-52	15	NR_001291.1	338433	Y	cg18037269	-659	N	N	Y	Y	0.971003	0.975291	0.975333	0.5575	0.691177	0.969461	0.958523	0.135333	0.968801	0.172786	0.791061	0.965397	0.974122	0.982274	0.981744	0.986539	0.982851	0.983724	0.981178	0.984356	0.982463	0.977247	0.983437	0.930154	0.970079	0.983261	0.97913	0.963903	0.981766	0.985518	0.981652	0.984104	0.895083	0.980987	0.985608	0.986798	0.958289
HCK_P46_R	HCK_P46_R	HCK	20	NM_002110.2	3055	Y	cg15382497	-46	N	Y	Y	Y	0.0322399	0.98412	0.98386	0.0255402	0.252359	0.786818	0.753195	0.106628	0.984393	0.557056	0.70715	0.975728	0.0365244	0.290809	0.0618209	0.0338738	0.162484	0.336083	0.01593	0.325564	0.0501081	0.0311022	0.18951	0.0484358	0.0563785	0.358667	0.494887	0.104276	0.0501482	0.022894	0.371594	0.024229	0.0466441	0.982823	0.118137	0.0371698	0.165539
HCK_P858_F	HCK_P858_F	HCK	20	NM_002110.2	3055	Y	cg04775393	-858	N	N	Y	Y	0.987435	0.986762	0.986041	0.990187	0.837554	0.987814	0.987645	0.342232	0.986061	0.974939	0.989524	0.980691	0.967746	0.98712	0.701058	0.850073	0.985839	0.81675	0.876168	0.916456	0.988859	0.762669	0.124338	0.726428	0.981306	0.867425	0.945066	0.986367	0.609322	0.163384	0.5154	0.0909489	0.955504	0.987989	0.646871	0.881013	0.511205
HDAC1_P414_R	HDAC1_P414_R	HDAC1	1	NM_004964.2	3065	Y	cg24468890	-414	N	Y	Y	Y	0.199827	0.382953	0.0242316	0.656312	0.486346	0.158853	0	0.10154	0	0.65579	0	0.77862	0.748814	0.849833	0.010108	0.0385267	0.0253682	0.0626241	0.0137931	0.079066	0.124921	0.0707253	0.0535257	0.0968695	0.256485	0.0933054	0.0482151	0.0992412	0.0864637	0.0742888	0.743497	0.184291	0.14331	0.750275	0.34972	0.149124	0.132441
HDAC11_P556_F	HDAC11_P556_F	HDAC11	3	NM_024827.1	79885	Y	cg07719569	-556	N	Y	Y	Y	0.029013	0.0340887	0.018569	0.0169839	0.0809807	0.0657381	0.00322235		0.00476067	0.028685	0.0298985	0.0232633	0.0307702	0.010364	0.021417	0.00826295	0	0.00730685	0.00985252	0.0099838	0	0	0	0.00540834	0	0.00561594	0.00717438	0	0.0126065	0.00870228	0.00557056	0.00431195	0.00857856	0	0.0132748	0.025217	0.0161534
HDAC5_E298_F	HDAC5_E298_F	HDAC5	17	NM_005474.4	10014	Y	cg08753986	298	N	Y	Y	Y	0.461769	0.363973	0.213925	0.227864	0.203841	0.198061	0.405598	0.228056	0.274581	0.192036	0.251844	0.339154	0.183822	0.223747	0.177877	0.199342	0.194418	0.210017	0.19169	0.224916	0.249501	0.287066	0.246443	0.361285	0.223071	0.189552	0.255399	0.199492	0.180118	0.237029	0.165178	0.291276	0.367019	0.18067	0.229903	0.278152	0.489838
HDAC6_E102_F	HDAC6_E102_F	HDAC6	X	NM_006044.2	10013	Y	cg20277806	102	Y	Y	Y	Y	0.503376	0.0188634	0.567998	0	0.495972	0.00200357	0.357955	0.122335	0.43581	0.402168	0	0	0.667112	0	0.638	0.644211	0.777878	0.698975	0.683159	0.824534	0.728453	0.722784	0.721583	0.758553	0.70258	0.737313	0.7383	0.309289	0.744784	0.621477	0.568369	0.737961	0.850562	0.0660534	0.78388	0.533056	0.473552
HDAC6_P153_F	HDAC6_P153_F	HDAC6	X	NM_006044.2	10013	Y	cg16009023	-153	Y	Y	Y	Y	0.523178	0	0.542813	0	0.232578	0.00687048	0.526277	0.286691	0.497133	0.401335	0.0168464	0.0191012	0.210635	0	0.737934	0.259647	0.729983	0.68084	0.532416	0.729699	0.735802	0.702372	0.750793	0.558676	0.690702	0.74073	0.705231	0.330549	0.693385	0.562881	0.339426	0.678469	0.831424	0.0978359	0.646749	0.464768	0.517682
HDAC7A_P344_F	HDAC7A_P344_F	HDAC7A	12	NM_015401.1	51564	N	cg25755806	-344	N	N	N	N	0.985925	0.986833	0.981581	0.989726	0.974021	0.976999	0.970213	0.990032	0.961777	0.963098	0.971777	0.987882	0.987982	0.989206	0.987769	0.977187	0.96907	0.974178	0.85329	0.667801	0.98675	0.97486	0.965274	0.906678	0.919001	0.975397	0.986848	0.989318	0.9833	0.981437	0.980568	0.989727	0.990951	0.984906	0.950805	0.895203	0.974653
HDAC9_E38_F	HDAC9_E38_F	HDAC9	7	NM_014707.1	9734	N	cg25620356	38	N	N	N	N	0.977818	0.173556	0	0.000583466	0.481124	0.143721	0	0	0.949802	7.65399e-05	0.528854	0.019618	0	0.913162	0	0.00658728	0	0.020427	0.00337494	0.0602261	0.00205367	0.00610991	0.0112996	0.0121857	0.0585829	0.0276825	0	0.0596706	0.0544372	0.0553151	0.0164604	0.0714397	0.014076	0.0245045	0.0849508	0.0775083	0.0222245
HDAC9_P137_R	HDAC9_P137_R	HDAC9	7	NM_014707.1	9734	N	cg08146609	-137	N	N	N	N	0.620978	0.134731	0.0847836	0.176805	0.443214	0.0848801	0.0731052	0.0917552	0.754368	0.112543	0.287011	0.0921183	0.108853	0.864517	0.0613065	0.00583939	0.0967442	0.135093	0.0162416	0.0336003	0.0803482	0.0670857	0.0948223	0.112204	0.0822019	0.0968806	0.0617401	0.0892883	0.105897	0.0601391	0.0138574	0.139705	0.133435	0.0976736	0.07942	0.0991679	0.0134516
HFE_E273_R	HFE_E273_R	HFE	6	NM_139010.1	3077	Y	cg13740565	273	N	N	Y	Y	0.0036033	0	0.00491493	0.00375534	0.0427903	0.0188876	0	0	0	0.965618	0.0195179	0	0.00537573	0.00696684	0	0.00499194	0.00969345	0.510674	0	0.00606872	0.984656	0	0	0	0	0.000156806	0.672627	0	0.0082007	0.00761628	0.00366644	0	0	0	0.00651961	0.0124204	0.0154606
HGF_E102_R	HGF_E102_R	HGF	7	NM_001010933.1	3082	N	cg08988647	102	N	N	N	N	0.821912	0.988968	0.000428363	0.524249	0.826731	0.979889	0.020096	0.000719786	0	0.976321	0.967248	0.986926	0.26636	0.00223726	0.104197	0.0100372	0	0.0822417	0.0369035	0.134371	0	0.0416762	0	0.0105622	0.00689439	0.0089067	0.000894372	0.0427261	0.380815	0.245652	0.108987	0.187991	0.0167872	0	0.378882	0.115509	0.131696
HGF_P1293_R	HGF_P1293_R	HGF	7	NM_001010933.1	3082	N	cg14690980	-1293	N	N	N	N	0.979275	0.983687	0.0825015	0.989327	0.986695	0.978956	0.259762	0.31743	0.407123	0.965231	0.984055	0.983216	0.978254	0.736985	0.728761	0.772906	0.277693	0.986606	0.990007	0.990201	0.670669	0.98581	0.841656	0.986096	0.979323	0.987466	0.45062	0.352154	0.92117	0.92223	0.914123	0.843528	0.988419	0.958338	0.978896	0.911739	0.867092
HHIP_E94_F	HHIP_E94_F	HHIP	4	NM_022475.1	64399	Y	cg21706827	323	N	Y	Y	Y	0.974758	0.00497393	0.0297815	0	0.0483577	0.0422979	0		0	0	0.0366703	0.0711024	0	0.034887	0.0147992	0.0419106	0	0	0.0521383	0.04932	0	0.0502295	0	0.0512165	0	0	0.805146	0	0.0628802	0.0662588	0.0437424	0.0326454	0.00583124	0	0.072002	0.100373	0.0939891
HHIP_P307_R	HHIP_P307_R	HHIP	4	NM_022475.1	64399	Y	cg20605716	-307	N	Y	Y	Y	0.727732	0.0791633	0.693206	0.0598121	0.0496228	0.390369	0.295792	0.260809	0.603816	0.176017	0.138825	0.61343	0.553526	0.0707542	0.406982	0.151241	0.371269	0.08836	0.0467579	0.552079	0.0829956	0.0776053	0.0667965	0.163512	0.0456668	0.0719061	0.156341	0.0610102	0.150436	0.0738657	0.0478055	0.0951869	0.0688958	0.0488038	0.0890788	0.0981964	0.195904
HHIP_P578_R	HHIP_P578_R	HHIP	4	NM_022475.1	64399	Y	cg02524475	-578	N	Y	Y	Y	0.121445	0.636875	0.597947	0.915203	0.113844	0.782258	0.0537519	0.521311	0.550362	0.795312	0.258556	0.949256	0.860044	0.0184959	0.228032	0.154035	0.640625	0.127821	0.0774291	0.566235	0.871884	0.247321	0.39531	0.1322	0.478013	0.271255	0.308819	0.165236	0.126364	0.0848597	0.384586	0.213596	0.0608121	0.0112651	0.137663	0.13637	0.303026
HIC-1_seq_48_S103_R	HIC-1_seq_48_S103_R	HIC1	17	NM_006497.2	3090	Y	cg20066299	.	N	Y	Y	Y	0.978999	0.989348	0.982113	0.381123	0.988309	0.983321	0.983842	0.985448	0.984399	0.913139	0.986302	0.974566	0.980248	0.989879	0.985146	0.808852	0.926649	0.827048	0.220769	0.434643	0.974653	0.194514	0.943847	0.376241	0	0.124954	0.985071	0.456522	0.885348	0.590936	0.601255	0.768562	0.548323	0.0629927	0.752766	0.75568	0.657766
HIC1_E151_F	HIC1_E151_F	HIC1	17	NM_006497.2	3090	Y	cg14023313	151	N	Y	Y	Y	0.0319291	0.00922028	0.0577362	0.0801053	0.0982462	0	0		0.121861	0.0108571	0.0138156	0.0289507	0.114018	0.0718009	0	0.00242961	0.000313722	0.020318	0	0	0	0	0	0	0	0	0	0	0.023223	0.00536067	0.037977	0	0	0	0.0149497	0.0144168	0
HIC1_P565_R	HIC1_P565_R	HIC1	17	NM_006497.2	3090	Y	cg22934970	-565	N	Y	Y	Y	0	0.0068796	0.00702611	0	0	0.000297714	0	0.438451	0	0	0	0.0238403	0.0647715	0.0034542	0.928854	0.0122723	0	0.0512816	0.149194	0.119822	0	0.0184704	0.0242979	0.030598	0	0.078236	0.856253	0	0.0183437	0.0110104	0.103079	0.0101838	0.010048	0.00101233	0.0138493	0.0193825	0.260871
HIC2_P498_F	HIC2_P498_F	HIC2	22	NM_015094.1	23119	Y	cg21597330	-498	N	Y	Y	Y	0.955664	0.981704	0.522715	0.0469028	0.897576	0.920214	0.267945	0.125736	0.94644	0.126084	0.403485	0.935781	0.228005	0.167446	0.287481	0.0120094	0.0487064	0.057495	0.0242241	0.0145907	0.0564236	0.0485307	0.292202	0.224038	0.0457477	0.136859	0.705371	0.0546959	0.0658045	0.0220389	0.619831	0.0597153	0.0642156	0.558137	0.101054	0.0382798	0.720235
HIC2_P528_R	HIC2_P528_R	HIC2	22	NM_015094.1	23119	Y	cg21212889	-528	N	Y	Y	Y		0.95851	0.176336	0.0328124	0.102932	0.670777	0.146864	0.636321	0.144076	0.0123319	0.0932379	0.227915	0.0265861	0.357331	0.327051	0.0152203	0.0171497	0.0052782	0.113751	0.0457972	0	0.0044868	0.0339333	0.0224681	0	0.0158336	0.119675	0.00633909	0.0283947	0.0179948	0.369453	0.00938714	0.0108829	0.233051	0.0266057	0.0388753	0.387592
HIF1A_P488_F	HIF1A_P488_F	HIF1A	14	NM_001530.2	3091	Y	cg05426380	-488	N	N	Y	Y	0.108751	0.0330592	0	0	0.295202	0.164715	0		0	0	0.00908338	0.0256562	0.016306	0	0	0	0	0	0.00616195	0.0295387	0	0	0	0	0	0	0	0	0.0178835	0	0.00578945	0.00609715	0	0	0.0111676	0.0148971	0.0336072
HLA-DOA_P191_R	HLA-DOA_P191_R	HLA-DOA	6	NM_002119.3	3111	N	cg23794671	-191	N	N	N	N	0.704826	0.83042	0.751616	0.893777	0.145647	0.365209	0.798694	0.149587	0.5667	0.573288	0.722059	0.830003	0.478095	0.672027	0.510641	0.647203	0.96248	0.716537	0.39389	0.787183	0.954321	0.484554	0.72622	0.659608	0.710437	0.660644	0.423757	0.460186	0.435978	0.182451	0.383777	0.465391	0.735172	0.39169	0.600849	0.407403	0.137811
HLA-DOA_P594_F	HLA-DOA_P594_F	HLA-DOA	6	NM_002119.3	3111	N	cg17313945	-594	N	N	N	N	0.729629	0.863211	0.815069	0.943532	0.111071	0.210566	0.701135	0.201099	0.938208	0.576624	0.795277	0.772324	0.586712	0.921034	0.260525	0.889459	0.867649	0.844508	0.65136	0.832626	0.877361	0.896559	0.940411	0.83709	0.907388	0.928968	0.645711	0.581255	0.889293	0.925427	0.601708	0.848076	0.920424	0.96979	0.872626	0.837514	0.935632
HLA-DOB_E432_R	HLA-DOB_E432_R	HLA-DOB	6	NM_002120.2	3112	N	cg23791206	432	N	N	N	N	0.656318	0.810455	0.809423	0.736516	0.0558836	0.380007	0.670964	0.162708	0.586407	0.478036	0.515936	0.340038	0.767809	0.800795	0.557042	0.9413	0.809518	0.789815	0.827881	0.494368	0.64983	0.715314	0.681542	0.401696	0.639423	0.476458	0.660536	0.65628	0.868528	0.813349	0.640532	0.537052	0.694219	0.283862	0.823324	0.70223	0.300772
HLA-DOB_P1114_R	HLA-DOB_P1114_R	HLA-DOB	6	NM_002120.2	3112	N	cg09734481	-1114	N	N	N	N	0.977493	0.986453	0.982823	0.985563	0.658808	0.977568	0.979853	0.766988	0.984261	0.957185	0.983684	0.982364	0.985603	0.983777	0.977001	0.990295	0.984143	0.986871	0.983798	0.988441	0.982829	0.98221	0.987741	0.984819	0.979296	0.987106	0.984153	0.984894	0.986344	0.992106	0.986736	0.988916	0.986413	0.988638	0.988843	0.990403	0.991558
HLA-DOB_P357_R	HLA-DOB_P357_R	HLA-DOB	6	NM_002120.2	3112	N	cg17103109	-357	N	N	N	N	0.959574	0.982389	0.97432	0.983398	0.979924	0.960503	0.971297	0.97582	0.976164	0.890143	0.973646	0.963719	0.979956	0.982786	0.979882	0.976969	0.97514	0.980469	0.981965	0.922077	0.967229	0.968116	0.89873	0.96921	0.967674	0.977283	0.974509	0.977033	0.980382	0.990721	0.98425	0.977375	0.98165	0.984819	0.984906	0.985851	0.991523
HLA-DPA1_E35_R	HLA-DPA1_E35_R	HLA-DPA1	6	NM_033554.2	3113	N	cg09321817	35	N	N	N	N	0.980321	0.992259	0.973001	0.982453	0.810492	0.595814	0.96607	0.858389	0.962447	0.896497	0.880769	0.988324	0.977072	0.955292	0.935898	0.974271	0.988515	0.969595	0.953391	0.714723	0.975147	0.920527	0.970305	0.840387	0.974474	0.974628	0.831846	0.809886	0.771391	0.409427	0.947968	0.737802	0.981135	0.929232	0.909337	0.737145	0.277466
HLA-DPA1_P205_R	HLA-DPA1_P205_R	HLA-DPA1	6	NM_033554.2	3113	N	cg11451043	-205	N	N	N	N	0.497793	0.875581	0.43398	0.842922	0.160044	0.130731	0.152175	0.335995	0.0754673	0.199713	0.357936	0.77129	0.701084	0.210574	0.0373205	0.615461	0.312739	0.587265	0.393033	0.118429	0.931047	0.398875	0.625634	0.204873	0.211055	0.3394	0.217592	0.134104	0.243263	0.0497088	0.271968	0.219258	0.786065	0.10216	0.61254	0.194085	0.0360348
HLA-DPA1_P28_R	HLA-DPA1_P28_R	HLA-DPA1	6	NM_033554.2	3113	N	cg13031167	-28	N	N	N	N	0.574296	0.938	0.413814	0.82552	0.35898	0.29149	0.184923	0.316504	0.136607	0.181583	0.417063	0.895168	0.355662	0.3602	0.138265	0.673231	0.528186	0.554751	0.408239	0.102177	0.919436	0.314105	0.309119	0.116625	0.208108	0.259691	0.239866	0.185869	0.126517	0.0359271	0.435155	0.177843	0.736	0.25673	0.640339	0.173984	0.0224895
HLA-DPB1_E2_R	HLA-DPB1_E2_R	HLA-DPB1	6	NM_002121.4	3115	N	cg12899649	2	N	N	N	N	0.580405	0.775945	0.526847	0.0867115	0.215932	0.247852	0.128158		0.25065	0.142462	0.328868	0.974691	0.185237	0.245375	0.055982	0.106103	0.00620917	0.14025	0.141087	0.132356	0.14584	0.000893161	0.145975	0.0417286	0	0.0974127	0.0717856	0.170611	0.141245	0.0578084	0.616262	0.268369	0.0845434	0.0499264	0.502013	0.203538	0.045652
HLA-DPB1_P540_F	HLA-DPB1_P540_F	HLA-DPB1	6	NM_002121.4	3115	N	cg21151963	-540	N	N	N	N	0.98507	0.988371	0.985901	0.991372	0.930407	0.795466	0.926328	0.825443	0.937555	0.967176	0.987208	0.985218	0.988372	0.985834	0.988725	0.991944	0.985399	0.988158	0.989355	0.960324	0.958203	0.980735	0.990118	0.986557	0.978944	0.990201	0.985876	0.974424	0.986385	0.986445	0.98909	0.98843	0.988289	0.987626	0.987764	0.986806	0.993826
HLA-DQA2_E93_F	HLA-DQA2_E93_F	HLA-DQA2	6	NM_020056.2	3118	N	cg15869057	93	N	N	N	N	0.467792	0.72338	0.706806	0.853179	0.14424	0.359465	0.511823	0.228815	0.7681	0.310762	0.626384	0.690024	0.379268	0.0608598	0.231699	0.817454	0.650515	0.58555	0.688106	0.795319	0.536692	0.668242	0.587432	0.638615	0.57339	0.794242	0.567983	0.461462	0.751472	0.646398	0.321375	0.778394	0.732329	0.862354	0.809641	0.710418	0.506536
HLA-DQA2_P282_R	HLA-DQA2_P282_R	HLA-DQA2	6	NM_020056.2	3118	N	cg09782137	-282	N	N	N	N	0.947848	0.951211	0.920794	0.95851	0.281629	0.29169	0.651787	0.384257	0.964081	0.737666			0.696832	0.985316	0.980926	0.974859		0.961734	0.933145	0.972529		0.896628	0.971793	0.969735	0.905995	0.948258	0.891969	0.954884	0.943329	0.945266	0.975107	0.946529	0.961478	0.948135	0.954044	0.966172	0.872556
HLA-DRA_P132_R	HLA-DRA_P132_R	HLA-DRA	6	NM_019111.3	3122	N	cg18576604	-132	N	N	N	N	0.0224703	0.54982	0.874569	0.212592	0.225156	0.366592	0		0.0799393	0.0858396	0.121963	0.971156	0.170726	0.0208267	0.0970364	0.109557	0.115137	0	0	0	0.965193	0	0.0196674	0	0.0677032	0	0.01154	0	0.0244065	0.0169892	0.0159499	0.0118543	0	0	0.0296465	0	0.0116291
HLA-DRA_P77_R	HLA-DRA_P77_R	HLA-DRA	6	NM_019111.3	3122	N	cg25258233	-77	N	N	N	N	0.0872876	0.223675	0.758726	0.0450872	0.0796739	0.1447	0.0985629	0.097133	0.253374	0.087181	0.124252	0.975227	0.402359	0.0442542	0.240142	0.316462	0.378071	0.212182	0.0319416	0.0384791	0.933937	0.0866464	0.159722	0.0939367	0.0619816	0.0980433	0.221336	0.051287	0.0867159	0.0200479	0.0758837	0.0836542	0.0684944	0.0774329	0.0846822	0.081509	0.0179657
HLA-F_E402_F	HLA-F_E402_F	HLA-F	6	NM_018950.1	3134	Y	cg19070841	402	N	Y	Y	Y	0	0	0.984827	0	0.621741	0.694229	0.180088	0	0.987463	0.173685	0	0.00388295	0	0.00602178	0.988467	0	0	0	0.0916173	0	0	0.0408972	0.8349	0	0	0	0.961512	0.00562755	0.0138463	0.00166453	0.612807	0	0	0	0.000282066	0.00590311	0.00657425
HLF_E192_F	HLF_E192_F	HLF	17	NM_002126.3	3131	Y	cg05876326	192	N	Y	Y	Y	0.0618887	0.0633542	0.0292824	0.018527	0.619144	0.85644	0.107397	0.00172357	0.379482	0.0263107	0.984685	0.136501	0.018981	0.0164365	0.0166627	0.0132561	0.00729605	0.0106853	0.0143143	0.014598	0.00693438	0.0025315	0.0239798	0.00837826	0.0038358	0.0110997	0.0113611	0.0108093	0.0154434	0.0217075	0.0118312	0.00653667	0.010878	0.0145589	0.0233357	0.0330037	0.0316372
HOXA11_E35_F	HOXA11_E35_F	HOXA11	7	NM_005523.4	3207	Y	cg08479590	35	N	Y	Y	Y	0.0309442	0.987611	0.0768312	0.760768	0.990504	0.987391	0.838268	0.986159	0.0229343	0.955454	0.460538	0.985521	0.985428	0.932077	0.0547728	0.608711	0.456791	0.155829	0.731012	0.0400326	0.20296	0.210658	0.32575	0.0211334	0.0461278	0.106702	0.487311	0.113128	0.0669732	0.0507778	0.554268	0.132375	0.402224	0.0956715	0.370169	0.51665	0.640431
HOXA11_P698_F	HOXA11_P698_F	HOXA11	7	NM_005523.4	3207	Y	cg17466857	-698	N	N	Y	Y	0.00627799	0.98261	0.61887	0.919205	0.987503	0.984105	0.984412	0.983715	0.589124	0.949844	0.988433	0.982582	0.982037	0.985534	0.819906	0.788079	0.818702	0.262506	0.737112	0.807287	0.986781	0.957493	0.986886	0.948788	0.0828216	0.515458	0.960494	0.682918	0.571063	0.468638	0.90845	0.358805	0.972985	0.941966	0.307482	0.825186	0.735869
HOXA11_P92_R	HOXA11_P92_R	HOXA11	7	NM_005523.4	3207	Y	cg18977999	-92	N	N	Y	Y	0	0.47573	0.0336569	0.0833828	0.985769	0.689599	0.420434	0.289385	0.00914095	0.527165	0.0916196	0.0747073	0.413281	0.336812	0.00789907	0.0538732	0.0220164	0.0225927	0.397102	0.0252024	0.413494	0.0411645	0.0693219	0.0321226	0.000937992	0.0089552	0.0256933	0	0.0280481	0.024775	0.0531442	0.0276603	0.042872	0.0341145	0.0381737	0.0459629	0.334988
HOXA5_E187_F	HOXA5_E187_F	HOXA5	7	NM_019102.2	3202	Y	cg12041264	187	N	Y	Y	Y	0.988008	0.00519463	0.0139541	0.0119682	0.0646721	0.741381	0	0.431336	0.000890168	0.0157798	0.992751	0.0097133	0.000721217	0.00308051	0	0.199364	0.0749039	0.384592	0.123245	0.592114	0.0284813	0.394127	0.113855	0.0844019	0.982303	0.689038	0.236517	0.411373	0.795629	0.744872	0.191858	0.595848	0.452505	0.0189256	0.768437	0.536069	0.963994
HOXA5_P1324_F	HOXA5_P1324_F	HOXA5	7	NM_019102.2	3202	Y	cg05640017	-1324	N	N	Y	Y	0.947473	0.929185	0.00823757	0.935559	0.965807	0.906248	0.960261		0.0117616		0.974783	0.929128	0.935312	0.187464	0	0.450379	0.75586	0.165135	0.967421	0.540284	0	0.109333	0.789664	0.497542	0.715054	0.724066	0.279524	0.788722	0.46626	0.341105	0.639061	0.113821	0.18145	0.337939	0.325979	0.164616	0.804601
HOXA5_P479_F	HOXA5_P479_F	HOXA5	7	NM_019102.2	3202	Y	cg27409178	-479	N	Y	Y	Y	0.979638	0.8917	0	0.411605	0.818802	0.972126	0.496369	0.978041	0	0.782422	0.981315	0.415963	0.975667	0.365266	0	0.699084	0.648654	0.592493	0.279034	0.587286	0.0200125	0.6044	0.875136	0.860795	0.975743	0.858317	0.242043	0.742953	0.923732	0.67875	0.940152	0.687689	0.572696	0.750252	0.775059	0.564444	0.796181
HOXA9_E252_R	HOXA9_E252_R	HOXA9	7	NM_002142.3	3205	Y	cg10604830	252	N	Y	Y	Y	0.0707218	0.985458	0.937272	0.986126	0.990302	0.985945	0.98839	0.984049	0.971825	0.885122	0.991877	0.984041	0.982568	0.986325	0.123768	0.871015	0.969734	0.615742	0.228014	0.940456	0.0735851	0.944818	0.823559	0.933875	0.10963	0.893475	0.960028	0.969082	0.67343	0.836649	0.952096	0.441903	0.928936	0.987224	0.572835	0.944731	0.961968
HOXA9_P1141_R	HOXA9_P1141_R	HOXA9	7	NM_002142.3	3205	Y	cg15262939	-1141	N	Y	Y	Y	0.0404089	0.989914	0.0848641	0.980591	0.97177	0.990783	0.980403	0.98783	0.218215	0.974148	0.993753	0.986777	0.980253	0.991746	0.0101186	0.856539	0.957018	0.588855	0.694876	0.928356	0.0250673	0.902155	0.171075	0.941514	0	0.883323	0.943889	0.959034	0.727992	0.299708	0.929306	0.131984	0.0596624	0.833023	0.566312	0.848989	0.822059
HOXA9_P303_F	HOXA9_P303_F	HOXA9	7	NM_002142.3	3205	Y	cg03715906	-303	N	N	Y	Y	0	0.938943	0.255387	0.970212	0.892595	0.981058	0.961319	0.978634	0.557289	0.683911	0.974467	0.97373	0.976857	0.982246	0.00234173	0.572777	0.879618	0.276162	0.312721	0.716557	0	0.773333	0.401723	0.705011	0.0141198	0.545892	0.766184	0.710257	0.327994	0.442101	0.755539	0.128264	0.16628	0.904563	0.256036	0.399576	0.712272
HOXB13_E21_F	HOXB13_E21_F	HOXB13	17	NM_006361.4	10481	Y	cg21160992	21	N	N	Y	Y	0.0172139	0.860903	0	0.0120214	0.241816	0.747252	0.0526355	0.0175392	0	0.0266181	0.333486	0.98071	0.338689	0.335773	0.00747456	0.00754695	0	0.000509518	0.00612596	0.606211	0.0439984	0.0235832	0.354217	0.728655	0.0254579	0.0120909	0.902395	0	0.0312792	0.0189572	0.0137298	0.0150014	0.0399793	0.000148837	0.0280044	0.037867	0.0224052
HOXB13_P17_R	HOXB13_P17_R	HOXB13	17	NM_006361.4	10481	Y	cg20726134	-17	N	N	Y	Y	0.0387735	0.940097	0.0309664	0.0702066	0.989317	0.866411	0.114108	0.0408372	0.0731158	0.0894301	0.497901	0.989003	0.531439	0.463311	0.0209747	0.0129859	0.0364646	0.0452721	0.0103902	0.653253	0.0685897	0.15432	0.677761	0.798278	0.0773207	0.0977158	0.894731	0.0385574	0.0691366	0.0363244	0.0104871	0.111463	0.130785	0.0247013	0.0438216	0.0971497	0.137606
HOXB2_P488_R	HOXB2_P488_R	HOXB2	17	NM_002145.2	3212	N	cg06811494	-488	N	N	N	N	0.984452	0.989442	0.0669501	0.990495	0.989292	0.365136	0.480637	0.98997	0.108648	0.973101	0.9868	0.987691	0.891851	0.142838	0.984658	0.625349	0.990947	0.838774	0.13998	0.858714	0.124525	0.32534	0.846428	0.987727	0.970585	0.504874	0.665246	0.857478	0.894218	0.884079	0.951561	0.921571	0.957466	0.950201	0.829108	0.499411	0.800116
HOXB2_P99_F	HOXB2_P99_F	HOXB2	17	NM_002145.2	3212	Y	cg09313705	-99	N	N	Y	Y	0.873209	0.968947	0.0414604	0.967101	0.04656	0.0551224	0.343889	0.904774	0.020561	0.898169	0.689022	0.0602274	0.0769272	0.0243153	0.935365	0.549435	0.955453	0.593962	0.0791055	0.400992	0.0440446	0.161799	0.36279	0.433829	0.653143	0.159165	0.174606	0.19837	0.552063	0.532054	0.918779	0.6021	0.412644	0.805543	0.667744	0.387614	0.482351
HOXC6_P456_R	HOXC6_P456_R	HOXC6	12	NM_153693.1	3223	Y	cg02491017	-293	N	N	Y	Y	0.134035	0.70421	0.137831	0.130933	0.160968	0.987405	0.817401	0.310377	0.149629	0.38501	0.45655	0.98781	0.768125	0.126692	0.224817	0.291843	0.610089	0.248548	0.0550711	0.601597	0.129126	0.802907	0.141352	0.167331	0.143329	0.175087	0.286189	0.14792	0.339778	0.248617	0.504731	0.229636	0.159625	0.257761	0.373783	0.147539	0.217314
HOXC6_P585_R	HOXC6_P585_R	HOXC6	12	NM_153693.1	3223	Y	cg22198132	-422	N	N	Y	Y	0.0890979	0.609126	0.0911601	0.0787409	0.103986	0.912934	0.710288	0.184865	0.0928996	0.341352	0.127244	0.963571	0.425922	0.0958786	0.0984657	0.364318	0.834561	0.348248	0.0726932	0.0932512	0.131395	0.174675	0.123173	0.271803	0.123068	0.122829	0.118998	0.152729	0.331884	0.0912555	0.104592	0.232125	0.179035	0.444255	0.240123	0.117526	0.197713
HPN_P374_R	HPN_P374_R	HPN	19	NM_182983.1	3249	N	cg03537100	-374	N	N	N	N	0.956205	0.946918	0.957052	0.972088	0.840012	0.967235	0.954927	0.974468	0.95816	0.923056	0.969828	0.959852	0.966133	0.961595	0.717124	0.731051	0.957186	0.626127	0.956214	0.66634	0.512483	0.104633	0.940173	0.841363	0.953138	0.32481	0.895915	0.0142808	0.498827	0.142795	0.183491	0.296743	0.0838405	0.529615	0.454832	0.218263	0.147571
HPN_P823_F	HPN_P823_F	HPN	19	NM_182983.1	3249	N	cg00566101	-823	N	N	N	N	0.986159	0.987054	0.984588	0.991075	0.342466	0.986534	0.960518	0.990852	0.984299	0.98284	0.989263	0.951322	0.988226	0.987547	0.490705	0.987144	0.98929	0.970791	0.963437	0.873376	0.656343	0.280724	0.988859	0.986357	0.977714	0.683397	0.987931	0.16706	0.90657	0.372244	0.372288	0.568414	0.263209	0.734896	0.854541	0.490226	0.405846
HPSE_P29_F	HPSE_P29_F	HPSE	4	NM_006665.2	10855	Y	cg01935492	-29	N	Y	Y	Y	0.00201354	0.0337915	0.0230338	0.0167947	0.0931451	0.043975	0.00605194	0.00511781	0.0564602	0.0390889	0.0134798	0.0279326	0.00974148	0.0512265	0.00218655	0.0311665	0.00819203	0.0211773	0.0315875	0.0337516	0.00934102	0.0181187	0	0.00429436	0.00929973	0.030288	0.00961048	0.0638885	0.0453981	0.0389167	0.0254385	0.0369717	0.0447317	0	0.0472506	0.0717444	0.0471229
HPSE_P93_F	HPSE_P93_F	HPSE	4	NM_006665.2	10855	Y	cg09221015	-93	N	Y	Y	Y	0	0.0125853	0.00387377	0.00550653	0.0134425	0.0288655	0.00791883	0.0202193	0.0355955	0.0105586	0.0135768	0.00822581	0.0128448	0.00922707	0.0112698	0.010253	0	0.00483843	0.00384577	0.0130959	0	0.00570024	0.00234116	0	0	0.0133857	0.00354971	0	0.0122393	0.0169706	0.00418297	0.00889976	0.0138347	0	0.0141702	0.0201774	0.0173518
HRASLS_E72_R	HRASLS_E72_R	HRASLS	3	NM_020386.2	57110	Y	cg06932759	72	N	Y	Y	Y	0.033775	0.0304117	0.784661	0.0232947	0.0685851	0.0405806	0.0553616	0.0330358	0.353666	0.0447928	0.031193	0.023562	0.0518441	0.0336787	0.0355255	0.00724307	0.0625473	0.0200825	0.0127427	0.0182278	0.0257747	0.0517594	0.0572015	0.0581742	0.0606009	0.0310118	0.0340784	0.0229492	0.0264873	0.0120622	0.0111187	0.0341793	0.0207707	0.0222645	0.0120559	0.0324178	0.0225946
HRASLS_P353_R	HRASLS_P353_R	HRASLS	3	NM_020386.2	57110	Y	cg14777903	-353	N	Y	Y	Y	0.237801	0.172795	0.915316	0.343706	0.190819	0.18386	0.90998	0.717188	0.846774	0.431494	0.110194	0.226512	0.933772	0.963902	0.963017	0.34402	0.499858	0.453785	0.798006	0.681543	0.496204	0.410715	0.566886	0.582918	0.697541	0.801117	0.908591	0.376153	0.852936	0.610066	0.781523	0.620753	0.394981	0.326452	0.609306	0.492607	0.741093
HS3ST2_E145_R	HS3ST2_E145_R	HS3ST2	16	NM_006043.1	9956	Y	cg22228897	145	N	Y	Y	Y	0.986032	0.986884	0.986036	0.0101358	0.987246	0.987241	0.988817	0.986666	0.988231	0.5449	0.98938	0.986985	0.92509	0.0171911	0.987619	0.828196	0.801049	0.549917	0.29165	0.952374	0	0.956669	0.990001	0.961154	0.822822	0.785409	0.964094	0.0375885	0.735055	0.190722	0.935304	0.065266	0.0168801	0.951418	0.182999	0.435103	0.910058
HS3ST2_P171_F	HS3ST2_P171_F	HS3ST2	16	NM_006043.1	9956	Y	cg03823653	-171	N	Y	Y	Y	0.964485	0.973047	0.765734	0.446791	0.526392	0.950794	0.963945	0.832073	0.962678	0.423318	0.958387	0.979885	0.27543	0.0802459	0.865345	0.363147	0.705513	0.404399	0.444981	0.85958	0.0354874	0.715595	0.94465	0.873714	0.621286	0.154542	0.928726	0.0225518	0.563755	0.129653	0.89374	0.113187	0.0982903	0.857048	0.15427	0.702865	0.818402
HS3ST2_P546_F	HS3ST2_P546_F	HS3ST2	16	NM_006043.1	9956	Y	cg23911889	-546	N	Y	Y	Y	0.868015	0.636424	0.345951	0.147161	0.416183	0.84889	0.749133	0.411946	0.68499	0.383087	0.809131	0.883561	0.81104	0.0655792	0.261873	0.279031	0.508396	0.424952	0.113066	0.728775	0.00468534	0.684578	0.785038	0.659029	0.44896	0.34148	0.745246	0.0979808	0.387796	0.110298	0.518491	0.112881	0.0947786	0.626967	0.190183	0.320327	0.437353
HSD17B12_E145_R	HSD17B12_E145_R	HSD17B12	11	NM_016142.1	51144	Y	cg23745162	145	N	Y	Y	Y	0	0.00313841	0.625908	0.00471985	0.00672438	0.234696	0.00394908	0	0.770589	0.0079348	0.00556972	0.00108745	0.00294984	0.00403321	0.00280169	0.0321215	0	0.000835928	0.0315986	0.0328908	0	0	0	0	0	0.00160232	0.0021845	0	0.0196197	0.0364765	0.0336353	0.00584164	0.00333874	0	0.0340676	0.0363691	0.0380332
HSD17B12_P97_F	HSD17B12_P97_F	HSD17B12	11	NM_016142.1	51144	Y	cg12574690	-97	N	Y	Y	Y	0.0750366	0.0672728	0.572903	0.0254978	0.0732554	0.329236	0.0492218	0.00846692	0.777331	0.0509933	0.0121528	0.0663418	0.0525007	0.034147	0.0651515	0.0227529	0.0901468	0.0355243	0.030762	0.0324886	0.061806	0.0255857	0.0166167	0.0295897	0.0292645	0.0107348	0.0416844	0.0274514	0.0337013	0.0248798	0.0216481	0.0364896	0.0212599	0.0485765	0.0257871	0.0177136	0.0282922
HSPA2_P162_R	HSPA2_P162_R	HSPA2	14	NM_021979.2	3306	N	cg05316932	-162	N	N	N	N	0.986832	0.990458	0.974172	0.990376	0.877785	0.967553	0.863982	0.789087	0.986338	0.976236	0.683287	0.989069	0.970977	0.958162	0.990569	0.931965	0.932763	0.96992	0.80649	0.688604	0.796857	0.779219	0.729039	0.837872	0.959157	0.879544	0.810448	0.989029	0.985596	0.948152	0.985722	0.975426	0.991485	0.94493	0.954135	0.879737	0.991323
HTR1B_E232_R	HTR1B_E232_R	HTR1B	6	NM_000863.1	3351	Y	cg26034501	232	N	N	Y	Y	0.647227	0.947718	0.928558	0.437385	0.605663	0.920846	0.871937	0.0377635	0.908904	0.66438	0.0403399	0.480803	0.617726	0.0930022	0.925056	0.633217	0.726624	0.28472	0.0589658	0.913615	0.0858127	0.766502	0.795571	0.545374	0.613337	0.715837	0.846312	0.0394552	0.649827	0.540161	0.886622	0.106641	0.0572146	0.384657	0.42858	0.70568	0.663111
HTR1B_P107_F	HTR1B_P107_F	HTR1B	6	NM_000863.1	3351	Y	cg23424273	-107	N	N	Y	Y	0.952284	0.978534	0.95911	0	0.268757	0.970487	0.697371		0.965887				0.368178	0.070421	0.974038	0.370028	0.459197	0.124357	0.284325	0.213419		0.744888	0.97634	0.297557	0.766309	0.246745	0.966675		0.703719	0.242405	0.383146	0.0669657	0.0832757		0.388546	0.407168	0.525482
HTR1B_P222_F	HTR1B_P222_F	HTR1B	6	NM_000863.1	3351	Y	cg06824029	-222	N	N	N	Y	0.987062	0.99085	0.986786	0.0182278	0.531906	0.987417	0.986655	0	0.988573	0.112014	0.0220388	0.461133	0.878163	0.0928197	0.989634	0.411674	0.988621	0.144472	0.0381101	0.143933	0.984911	0.853252	0.990417	0.950117	0.882517	0.842987	0.987815	0.00766403	0.830599	0.0602086	0.959127	0.119164	0.0606327	0	0.31579	0.188328	0.49765
HTR2A_E10_R	HTR2A_E10_R	HTR2A	13	NM_000621.2	3356	N	cg05011937	10	N	N	N	N	0.663116	0.982449	0.551521	0.941917	0.973122	0.807411	0.0861974	0.61421	0.0973421	0.850545	0.888379	0.730711	0.737411	0.752783	0.823007	0.683151	0.251301	0.823514	0.840382	0.834841	0.93351	0.661487	0.478432	0.660938	0.411545	0.724826	0.338416	0.693291	0.873195	0.871787	0.610348	0.834528	0.458362	0.876367	0.912567	0.943587	0.756541
HTR2A_P853_F	HTR2A_P853_F	HTR2A	13	NM_000621.2	3356	N	cg15268261	-853	N	N	N	N	0.76498	0.987028	0.711856	0.919553	0.778088	0.103275	0.074849	0	0.274193	0.247307	0.796522	0.460152	0.0415082	0	0	0.00635221	0	0	0.00267464	0.0239333	0	0	0	0	0	0.00914261	0	0	0.0431114	0.0135698	0.0107921	0	0	0	0.0295889	0.0339631	0.0380387
IAPP_E280_F	IAPP_E280_F	IAPP	12	NM_000415.1	3375	N	cg18727468	280	N	N	N	N	0.0502837	0.948358	0.936698	0.981166	0.436598	0.893527	0.393657	0.987301	0.258229	0.849026	0.983708	0.954076	0.348111	0.337174	0.984648	0.929855	0.98251	0.979005	0.8656	0.979066	0.36767	0.980291	0.507817	0.843668	0.979828	0.984376	0.610787	0.98682	0.968672	0.974595	0.986801	0.983502	0.987422	0.986792	0.965464	0.987186	0.948533
ICA1_P61_F	ICA1_P61_F	ICA1	7	NM_004968.1	3382	Y	cg18085299	-61	N	Y	Y	Y		0.191783				0.150527					0	0			0	0	0		0	0	0	0	0			0	0		0	0.0123679	0			0	0	0.0116644	0.0805734
ICA1_P72_R	ICA1_P72_R	ICA1	7	NM_004968.1	3382	Y	cg20977170	-72	N	Y	Y	Y	0.67323	0.584791	0.226535	0.0673361	0.88288	0.323483	0.562737	0.0363257	0.986596	0.0790083	0.0386248	0.0592423	0.0755758	0.0924028	0.191026	0.0517543	0.0468013	0.122451	0.0178934	0.0173948	0.0292684	0.0509693	0.0367787	0.03984	0.0274933	0.0395402	0.0294866	0.09406	0.0478105	0.0415003	0.00805059	0.0631216	0.057392	0.0317397	0.0642884	0.106576	0.140634
ICAM1_E242_F	ICAM1_E242_F	ICAM1	19	NM_000201.1	3383	Y	cg20539223	242	N	Y	Y	Y	0.378981	0.00703521	0.917282	0.0084708	0.180712	0.152301	0.731763	0.528368	0.948402	0.0674977	0.0422858	0.410963	0.336554	0.937671	0.00787165	0.0416218	0.00460731	0.0341145	0.0831678	0.050826	0.0132742	0.0175265	0.00751717	0.050242	0.0156848	0.00935036	0.0193409	0.0390631	0.0447096	0.0300646	0.0192134	0.0348419	0.0231834	0.00585984	0.0529952	0.0409221	0.0399683
ICAM1_P119_R	ICAM1_P119_R	ICAM1	19	NM_000201.1	3383	Y	cg03117925	-119	N	Y	Y	Y	0.00265787	0.00223762	0.884823	0.00496779	0.0120444	0.022627	0.633988	0.0203319	0.884255	0.0315275	0.0218087	0.00846148	0.0144031	0.96951	0.00755349	0.00873918	0.000380443	0	0.00849599	0.013303	0.00426774	0.00267138	0.00102402	0.00235057	0	0.00920108	0.00507562	0	0.0150534	0.0147034	0.00585308	0.00810936	0.00713241	0.000197964	0.0159016	0.0169605	0.0172413
ICAM1_P386_R	ICAM1_P386_R	ICAM1	19	NM_000201.1	3383	Y	cg05106269	-386	N	Y	Y	Y	0.984144	0	0.988835	0.00303659	0.0132672	0.262503	0.988149	0.983907	0.988332	0.730402	0.00176435	0.315043	0.159452	0.988861	0.378016	0.129666	0.0674528	0.0909399	0.430132	0.002027	0.0146043	0.0047063	0	0.048356	0.0481294	0	0.0312968	0	0.0100144	0.0107925	0.366367	0.18022	0.0134787	0.104988	0.0676237	0.0140702	0.01395
ID1_P659_R	ID1_P659_R	ID1	20	NM_002165.2	3397	Y	cg09569033	-659	N	N	Y	Y	0.0191197	0.0167116	0.0252132	0.0226809	0.0814753	0.0524781	0.0539724	0.458898	0.0210492	0.0354658	0.0445179	0.494816	0.0553575	0.428629	0.045121	0.0139397	0.0248825	0.0344362	0.00469259	0.0231195	0.0205226	0.0288288	0.0421157	0.0304821	0.0377931	0.0478208	0.0427457	0.0223346	0.0516625	0.0539883	0.0601931	0.0470342	0.0369464	0.028692	0.0545794	0.060356	0.0881897
ID1_P880_F	ID1_P880_F	ID1	20	NM_002165.2	3397	Y	cg22503909	-880	N	N	Y	Y	0.0582837	0.046713	0.0793672	0.0487969	0.0769959	0.0539876	0.0503601	0.061227	0.128897	0.0518028	0.081928	0.06965	0.0516047	0.0979196	0.0943573	0.0679415	0.109939	0.119672	0.0382024	0.0820649	0.101095	0.133556	0.148671	0.136709	0.113018	0.0949557	0.0977242	0.0687267	0.10954	0.0724382	0.0416756	0.1265	0.107882	0.0604043	0.0917861	0.118976	0.0483136
IFNG_E293_F	IFNG_E293_F	IFNG	12	NM_000619.2	3458	N	cg23001963	293	N	N	N	N	0.821834	0.551993	0.172354	0.895848	0.422288	0.754514	0.350409	0.203244	0.175595	0.758701	0.640876	0.238879	0.140452	0.221042	0.342748	0.490125	0.252184	0.661785	0.414513	0.16645	0.531972	0.576552	0.225576	0.34399	0.393805	0.595539	0.316116	0.379976	0.545213	0.127762	0.349853	0.407935	0.364208	0.625033	0.649714	0.688011	0.515531
IFNG_P188_F	IFNG_P188_F	IFNG	12	NM_000619.2	3458	N	cg09711238	-188	N	N	N	N	0.7883	0.703083	0.976127	0.971395	0.0766499	0.062939	0.982356	0.363329	0.658622	0.946351	0.831279	0.937736	0.647449	0.0303971	0.610137	0.959571	0.977381	0.915813	0.987881	0.932632	0.98168	0.976101	0.233552	0.540127	0.972504	0.981904	0.336926	0.983082	0.769681	0.829545	0.776713	0.494426	0.945728	0.979263	0.887584	0.948414	0.426795
IFNG_P459_R	IFNG_P459_R	IFNG	12	NM_000619.2	3458	N	cg03628117	-459	N	N	N	N	0.979741	0.98108	0.930283	0.981457	0.900496	0.982949	0.837788	0.528634	0.827227	0.952924	0.98281	0.982845	0.649787	0.0852226	0.984733	0.825842	0.755631	0.938892	0.841698	0.850427	0.98411	0.979464	0.984174	0.547734	0.879912	0.984186	0.263443	0.984326	0.83478	0.615206	0.792277	0.836417	0.928442	0.984047	0.826632	0.89393	0.769016
IFNGR1_P307_F	IFNGR1_P307_F	IFNGR1	6	NM_000416.1	3459	Y	cg26668632	-307	N	Y	Y	Y	0.0437292	0.0848988	0.0754019	0.0364664	0.15895	0.117799	0.0650529	0.0401597	0.0585593	0.0714783	0.0495234	0.0575076	0.0622741	0.769556	0.0466593	0.0150264	0.0360501	0.0475136	0.0114744	0.0169379	0.048507	0.0352675	0.0465301	0.0325826	0.0282967	0.0504409	0.0501508	0.0700311	0.0387505	0.0331033	0.0127375	0.0837588	0.0556578	0.0450568	0.0334673	0.0210466	0.0114625
IFNGR2_E164_F	IFNGR2_E164_F	IFNGR2	21	NM_005534.2	3460	Y	cg23375271	164	N	Y	Y	Y	0.20606	0.0419129	0.034737	0.587153	0.045898	0.478082	0.149477	0.0557991	0.0305311	0.281479	0.0557532	0.437182	0.179798	0.0378937	0.0468084	0.0654913	0.222116	0.0312595	0.126506	0.0692901	0.157777	0.0248671	0.0362246	0.0419693	0.0231664	0.0540043	0.0369696	0.0231784	0.0504467	0.0677845	0.0802793	0.0580201	0.0543458	0.0583057	0.108694	0.0708405	0.0786669
IFNGR2_P377_R	IFNGR2_P377_R	IFNGR2	21	NM_005534.2	3460	Y	cg21449657	-377	N	N	N	Y	0.887511	0.0111464	0.155921	0.946964	0.122509	0.955611	0.897736	0.98606	0.0228509	0.93573	0.756301	0.843497	0.801522	0.632278	0.237936	0.0580116	0.580904	0.15207	0.974415	0.80647	0.793792	0.0697312	0.854027	0.415536	0.217176	0.0297951	0.184999	0.423674	0.506161	0.457597	0.836442	0.704803	0.0989846	0.908071	0.612929	0.344549	0.46462
IGF1_E394_F	IGF1_E394_F	IGF1	12	NM_000618.2	3479	N	cg17084217	394	N	N	N	N	0.449594	0.894819	0.10481	0.938647	0.028426	0.312319	0.506045	0.0367079	0.0119685	0.836549	0.173561	0.827696	0.546803	0.0123349	0.0250884	0.45969	0.307484	0.446399	0.0424562	0.211953	0.0349335	0.205144	0.184105	0.276694	0.167177	0.30422	0.363596	0.719297	0.540521	0.900017	0.90754	0.851192	0.361725	0.87915	0.352668	0.325573	0.756838
IGF1_P933_F	IGF1_P933_F	IGF1	12	NM_000618.2	3479	N	cg20581381	-933	N	N	N	N	0.00767387	0.348162	0.0278023	0.587102	0	0.0291772	0.0931027	0	0	0.69929	0.0840519	0.304892	0.114213	0	0	0.160408	0.00915983	0.215511	0.15802	0.0488575	0	0.0475362	0.00584424	0.0778776	0.13377	0.152028	0.0454591	0.715347	0.231003	0.5531	0.702531	0.647604	0.515119	0.753221	0.13752	0.397989	0.418934
IGF1R_E186_R	IGF1R_E186_R	IGF1R	15	NM_000875.2	3480	Y	cg20742855	186	N	Y	Y	Y	0.00218277	0.0153004	0.0285389	0.0385652	0.0310301	0.0349362	0.0186667	0.00373509	0.0164831	0.0221941	0.0292249	0.242515	0.0186564	0.00786797	0.0217722	0.0126371	0.00332452	0.0221314	0.010673	0.012356	0.0196974	0.0218714	6.89449e-06	0.0221705	0.0227077	0.02123	0.0115692	0.0200182	0.0489029	0.0170599	0.0100849	0.0245009	0.0422694	0.0261599	0.0242588	0.0463927	0.0256895
IGF1R_P325_R	IGF1R_P325_R	IGF1R	15	NM_000875.2	3480	Y	cg19714640	-325	N	N	Y	Y	0	0	0	0	0	0	0	0	0	0	0	0	0	0	0	0.021728	0	0	0.014192	0.0210374	0	0	0	0	0	0	0	0	0.0104944	0.0202726	0.0227982	0	0	0	0.0286187	0.0240782	0.0257354
IGF2_E134_R	IGF2_E134_R	IGF2	11	NM_000612.2	3481	Y	cg10649864	134	N	Y	Y	Y	0.02613	0.188769	0.0405742	0.0586466	0.937891	0.870293	0.0254727		0.00334425	0.0684013	0.0119599	0.839039	0.07389	0.0168992	0.0594711	0.0750208	0	0.0342282	0.040214	0.219952	0.0142474	0.0401062	0.0642549	0.0122945	0.0163633	0.0308213	0	0.0226968	0.0487924	0.0232963	0	0.0702609	0.0252928	0.153947	0.167339	0.10108	0.0515102
IGF2_P1036_R	IGF2_P1036_R	IGF2	11	NM_000612.2	3481	Y	cg04741015	-709	N	Y	Y	Y	0.308379	0.434848	0.0284391	0.0401894	0.0449792	0.22134	0.0230437	0.124387	0.0305786	0.063209	0.531559	0.144058	0.0373425	0.0243828	0.0299813	0.397338	0.0192868	0.111137	0.0382142	0.0622434	0.0207587	0.028686	0.219461	0.143044	0.0348063	0.0305076	0.236271	0.0148222	0.0851766	0.318586	0.0373146	0.0331246	0.043134	0.0176996	0.0538231	0.0708397	0.057739
IGF2_P36_R	IGF2_P36_R	IGF2	11	NM_000612.2	3481	Y	cg17626526	-36	N	Y	Y	Y	0.104417	0.787886	0.059128	0.0815025	0.667152	0.0545153	0.0357728	0	0.0104172	0.0914596	0.0275152	0.308185	0.031531	0	0.0289466	0.119931	0	0	0.115876	0.178373	0.055685	0.119868	0	0.0271459	0.0719562	0.00847107	0.380176	0.0515115	0.083272	0.127474	0.0203304	0.0116552	0.0484081	0.0501706	0.0748882	0.0978702	0.126975
IGF2AS_E4_F	IGF2AS_E4_F	IGF2AS	11	NM_016412.1	51214	Y	cg16130058	4	N	Y	Y	Y	0.381165	0.597479	0.141351	0.315443	0.411498	0.527691	0.238782	0.698884	0.113315	0.229091	0.706753	0.0678969	0.411621	0.173621	0.245625	0.0922824	0.37115	0.259412	0.0867386	0.120421	0.29222	0.244708	0.58092	0.232056	0.251049	0.21314	0.109866	0.0830264	0.242282	0.0868217	0.165016	0.298459	0.257576	0.165315	0.16351	0.142239	0.337137
IGF2AS_P203_F	IGF2AS_P203_F	IGF2AS	11	NM_016412.1	51214	Y	cg14188639	-203	N	Y	Y	Y	0.981401	0.979964	0.04793	0	0.950373	0.972337	0.851454	0.977077	0.779196	0.541697	0.985336	0.704463	0.8963	0.84675	0.236684	0.919771	0.873757	0.434159	0.0572459	0.977085	0.973563	0.968279	0.982969	0.397446	0	0.120453	0.900133	0.069229	0.836129	0.221838	0.259087	0.180999	0.130968	0.0707232	0.401872	0.815601	0.96424
IGF2R_P396_R	IGF2R_P396_R	IGF2R	6	NM_000876.1	3482	Y	cg10401981	-396	N	Y	Y	Y	0.0730269	0.0545376	0.0355881	0.0556123	0.330345	0.33402	0.0338736	0.055929	0.0217614	0.0825789	0.0716168	0.0578846	0.113581	0.0234374	0.0493651	0.0839605	0.0126236	0.0303916	0.146361	0.117135	0.0260139	0.0330276	0.0328446	0.0317795	0.0346272	0.0284452	0.0153062	0.0321022	0.0996981	0.0833547	0.0451309	0.0264421	0.0142969	0.026744	0.16441	0.148583	0.12959
IGFBP1_E48_R	IGFBP1_E48_R	IGFBP1	7	NM_001013029.1	3484	Y	cg20666158	48	N	Y	Y	Y	0.988771	0.144848	0.988273	0.603554	0.992316	0.0501911	0.249127	0.166162	0.991646	0.948194	0.99301	0.433081	0.0495725	0.931772	0.0412264	0.0601493	0.0513883	0.143365	0.0610948	0.307702	0.104871	0.0513786	0.0339433	0.0795616	0.00342148	0.132823	0.042624	0.107656	0.294595	0.292762	0.161165	0.316861	0.289645	0.035734	0.455798	0.886687	0.24506
IGFBP1_P12_R	IGFBP1_P12_R	IGFBP1	7	NM_001013029.1	3484	Y	cg00110785	-12	N	Y	Y	Y	0.985628	0.340436	0.984805	0.649829	0.98805	0.0495311	0.163086	0.143783	0.987166	0.958329	0.990297	0.130894	0.02066	0.670349	0.132808	0.0959063	0.00692674	0.237228	0.0798733	0.160234	0.144652	0.0816637	0.0741265	0.146483	0.0544155	0.138021	0.105357	0.107572	0.31251	0.339819	0.130195	0.304491	0.253089	0.00157782	0.37595	0.754626	0.344691
IGFBP2_P306_F	IGFBP2_P306_F	IGFBP2	2	NM_000597.2	3485	Y	cg20018535	-306	N	Y	Y	Y	0.592052	0.946011	0.69027	0.0611601	0.646692	0.58934	0.180968	0.0731635	0.849081	0.498696	0.568212	0.673826	0.155233	1.2926e-05	0.0286833	0	0	0.00685443	0.00333585	0.0222128	0	0	0.301078	0.00683173	0	0	0	0	0.154808	0.0325932	0	0.00632853	0	0	0.0641225	0.0492584	0.0292339
IGFBP2_P353_R	IGFBP2_P353_R	IGFBP2	2	NM_000597.2	3485	Y	cg07828219	-353	N	Y	Y	Y	0.597359	0.903238	0.462873	0.17773	0.740638	0.519803	0.0806422	0.211813	0.726437	0.479037	0.379736	0.646949	0.306878	0.0257462	0.118006	0.0309724	0.0670786	0.0392417	0.0654875	0.0503987	0.028851	0.0732438	0.181185	0.088271	0.0744338	0.034999	0.0114385	0.0787545	0.292683	0.159032	0.0807903	0.139228	0.11758	0.0301533	0.13935	0.132867	0.112444
IGFBP3_E65_R	IGFBP3_E65_R	IGFBP3	7	NM_000598.4	3486	Y	cg14625938	65	N	Y	Y	Y	0.14229	0.139382	0.0841986	0.161414	0.170842	0.115508	0.115387	0.982145	0.467556	0.191893	0.991205	0.118234	0.234282	0.160425	0.139806	0.017714	0.126328	0.138922	0.0197247	0.0384076	0.143816	0.101352	0.0950837	0.103443	0.0908246	0.149441	0.137908	0.124857	0.0823571	0.0179281	0.0189162	0.142404	0.173766	0.107273	0.0299451	0.0473821	0.0385761
IGFBP3_P1035_F	IGFBP3_P1035_F	IGFBP3	7	NM_000598.4	3486	Y	cg05094933	-1035	N	N	Y	Y	0.868192	0	0	0.960146	0.0837975	0	0.397389		0.00526826	0.28705	0	0	0	0	0	0	0	0	0	0.00614919	0	0	0	0	0	0	0	0	0.00420034	0.00901312	0	0	0	0	0.0163325	0.0170824	0.0180872
IGFBP3_P423_R	IGFBP3_P423_R	IGFBP3	7	NM_000598.4	3486	Y	cg12826145	-423	N	Y	N	Y	0.989467	0.0408248	0.179395	0.942002	0.991511	0.989947	0.989858	0.985193	0.668187	0.903039	0.994194	0.990382	0.826886	0.0322769	0.0987309	0.0231997	0.0020326	0.0145699	0.112406	0.0649151	0.000335197	0.0038318	0.0225916	0.0327772	0.00858721	0.0861883	0.889476	0.000755699	0.383889	0.0768474	0.0366941	0.0598721	0.0417825	0.0410891	0.0940221	0.807871	0.0734278
IGFBP5_E144_F	IGFBP5_E144_F	IGFBP5	2	NM_000599.2	3488	Y	cg05007802	144	N	N	Y	Y		0.235584	0.109456	0.0235072	0.184289	0.139359	0.175148	0.078314	0.144899	0	0.10666	0.0516257	0.252395	0.0371571	0.27725	0.0128109	0.241951	0.036745	0.0100586	0.0322026	0	0.0261629	0.0158687	0.13338	0.00331221	0.02168	0.0209004	0.0101223	0.087557	0.0507756	0.00706194	0.0278702	0.0304512	0	0.0454568	0.0241223	0.0454177
IGFBP5_P9_R	IGFBP5_P9_R	IGFBP5	2	NM_000599.2	3488	Y	cg20419545	-9	N	N	Y	Y	0	0.836938	0.0335827	0	0.236088	0.0142045	0.0478387	0.137262	0.4738	0.00833019	0.00145697	0.029431	0.763344	0.0404368	0.173383	0.0156788	0.507558	0.0531148	0.00777369	0.128251	0	0	0	0	0	0.00507102	0	0.0179002	0.140644	0.217025	0.0161862	0.12471	0.0153413	0	0.104652	0.0983724	0.22803
IGFBP6_E47_F	IGFBP6_E47_F	IGFBP6	12	NM_002178.2	3489	N	cg07927839	-1083	N	N	N	N	0.142705	0.318209	0.403267	0.339247	0.241082	0.184637	0.86055	0.777222	0.520572	0.220798	0.29405	0.22671	0.299291	0.56548	0.229813	0.235096	0.271162	0.366112	0.150909	0.157476	0.291633	0.173801	0.129367	0.200829	0.123758	0.204735	0.210195	0.319349	0.305355	0.205198	0.151463	0.294502	0.298254	0.211155	0.282928	0.248074	0.323662
IGFBP6_P328_R	IGFBP6_P328_R	IGFBP6	12	NM_002178.2	3489	Y	cg00122038	-328	N	N	Y	Y	0	0	0.162914	0	0.00308318	0.0046847	0.847337	0.17299	0.0537302	0.125787	0.00258743	0.0895919	0.0189801	0.127648	0.00871958	0.0134728	0	0.00654726	0.0126969	0.082632	0.0150412	0.0190103	0	0.0593694	0	0.00184986	0.00995169	0.0940397	0.101496	0.107068	0.00401242	0.109765	0.00760042	0	0.0737021	0.115738	0.140938
IGFBP7_P297_F	IGFBP7_P297_F	IGFBP7	4	NM_001553.1	3490	Y	cg10799769	-297	N	Y	Y	Y	0.96074	0.990555	0.979233	0.790486	0.288347	0.149245	0.990081	0.62076	0.965837	0.925674	0.960421	0.988341	0.957094	0.262512	0.147958	0.0859601	0.870227	0.521324	0.0242227	0.0669836	0.444098	0.411469	0.510345	0.399187	0.189913	0.190617	0.269069	0.186815	0.128978	0.0639474	0.0587759	0.202281	0.336585	0.494378	0.0581773	0.0748551	0.0758976
IGFBP7_P371_F	IGFBP7_P371_F	IGFBP7	4	NM_001553.1	3490	Y	cg16546204	-371	N	Y	Y	Y	0.98745	0.990589	0.988608	0.27629	0.109685	0.0297691	0.990583	0.0511301	0.99027	0.979051	0.989886	0.781016	0.509095	0.0231218	0.00337369	0.0123633	0.384138	0.234485	0.00649631	0.00892199	0.00484245	0.054413	0.0104192	0.0473778	0.000306955	0.0071619	0.00964584	0.00679201	0.0102201	0.0168899	0.00532696	0.00366208	0.0209192	0.163111	0.0160086	0.0216513	0.0316453
IGSF4_P454_F	IGSF4_P454_F	IGSF4	11	NM_014333.2	23705	Y	cg05357252	-454	N	Y	Y	Y	0.371361	0.960222	0.13912	0.0106562	0.601563	0.12182	0.0175307	0.00712353	0.464636	0.000138368	0.884749	0.00653413	0.0320465	0.0446673	0.0273907	0.00990287	0	0.00166163	0.00867824	0.0281688	0	0	0	0.00927604	0.00400845	0.0127242	0.0148105	0.00283735	0.0187637	0.0145259	0.00844972	0.0116203	0.00146238	0	0.0170405	0.0326875	0.0233165
IGSF4_P86_R	IGSF4_P86_R	IGSF4	11	NM_014333.2	23705	Y	cg21658836	-86	N	Y	Y	Y	0.926481	0.893496	0.839815	0.0214288	0.933038	0.113219	0.0334853	0.0720776	0.950124	0.0166935	0.989591	0.0220325	0.0403264	0.0909572	0.0309129	0.0242724	0.00549995	0.0115699	0.0211267	0.184495	0.0143877	0.0158759	0.00238989	0.0241746	0.00942674	0.0233176	0.0267841	0.0204239	0.04919	0.039984	0.0300617	0.0687518	0.0118264	0	0.0693992	0.0904279	0.0466116
IGSF4C_E65_F	IGSF4C_E65_F	IGSF4C	19	NM_145296.1	199731	Y	cg11412242	65	N	Y	Y	Y	0.355707	0.290552	0.138879	0.301491	0.277636	0.199545	0.185003	0.214073	0.372162	0.298714	0.294926	0.307995	0.28726	0.364956	0.458072	0.245478	0.349729	0.466296	0.362977	0.441271	0.585818	0.678513	0.511845	0.531053	0.544025	0.367283	0.338228	0.494728	0.415971	0.339521	0.458638	0.521432	0.375262	0.529682	0.389957	0.403088	0.623864
IGSF4C_P533_R	IGSF4C_P533_R	IGSF4C	19	NM_145296.1	199731	Y	cg22436852	-533	N	Y	Y	Y	0.0592714	0.0543599	0.599918	0.0427705	0.0885219	0.746929	0.504464	0.034672	0.904736	0.0154138	0.159605	0.0799563	0.141587	0.0713782	0.0377328	0.0678329	0.340122	0.0716802	0.025707	0.0396434	0	0.0469901	0.0293714	0.0393414	0.0289399	0.0281807	0.0220816	0.0281805	0.03779	0.0325155	0.0263748	0.0249959	0.030533	0.0408664	0.037924	0.0465784	0.0401027
IHH_E186_F	IHH_E186_F	IHH	2	NM_002181.1	3549	Y	cg27171516	186	N	Y	Y	Y	0.980318	0.98342	0.738123	0.329831	0.820496	0.850507	0.606262	0.0683748	0.157352	0.234278	0.0148036	0.527289	0.0168738	0.0142326	0.983687	0.00909548	0	0.0159882	0.0109129	0.0450796	0	0	0	0	0	0	0	0	0.0258949	0.0492445	0.456914	0.027328	0.236552	0	0.0869494	0.110012	0.0967659
IHH_P246_R	IHH_P246_R	IHH	2	NM_002181.1	3549	Y	cg06266124	-246	N	Y	Y	Y	0.0562144	0.981673	0.0340144	0.0618205	0.681661	0.764505	0.0351092	0.0417874	0.069546	0.050542	0.0523793	0.462564	0.0351139	0.0814565	0.0889717	0.0418466	0.00694274	0.0427432	0.0341798	0.049828	0.0518912	0.0613973	0.0312038	0.0796453	0.0523028	0.0410979	0.0285823	0.0390959	0.0383485	0.0431853	0.0351279	0.0635596	0.0701243	0.0277987	0.238114	0.0937701	0.0623658
IHH_P529_F	IHH_P529_F	IHH	2	NM_002181.1	3549	Y	cg11512176	-529	N	Y	Y	Y	0.0291432	0.971946	0.0302815	0.0620448	0.169991	0.26794	0.0671628	0.0676384	0.118351	0.0525022	0.0386702	0.184539	0.0895223	0.0437662	0.205812	0.0382555	0	0	0.023346	0.0315224	0.00356109	0.0195011	0.0206922	0.0190536	0.0186858	0.0315638	0.0219015	0.0579921	0.0327485	0.0316511	0.0300374	0.0565543	0.0248095	0.0105322	0.181389	0.0559523	0.0621648
IL10_P348_F	IL10_P348_F	IL10	1	NM_000572.2	3586	N	cg14180511	-348	N	N	N	N	0.985243	0.984676	0.989197	0.98939	0.988968	0.985762	0.989611	0.987512	0.990925	0.982128	0.989567	0.985485	0.989286	0.990847	0.988949	0.988171	0.989243	0.974975	0.909553	0.959633	0.992105	0.987203	0.919575	0.918546	0.987003	0.851238	0.987186	0.99144	0.918936	0.913188	0.991256	0.990549	0.990948	0.990773	0.966917	0.981854	0.987656
IL10_P85_F	IL10_P85_F	IL10	1	NM_000572.2	3586	N	cg10978799	-85	N	N	N	N	0.983172	0.980731	0.988222	0.986694	0.515935	0.984049	0.961767	0.673297	0.945321	0.972023	0.949997	0.983399	0.969935	0.563587	0.697366	0.783085	0.963881	0.787448	0.328029	0.5646	0.982538	0.939521	0.919326	0.631847	0.920024	0.697175	0.916317	0.990214	0.563437	0.662975	0.824947	0.877839	0.974448	0.941979	0.683325	0.854454	0.855957
IL11_E232_F	IL11_E232_F	IL11	19	NM_000641.2	3589	Y	cg11932022	232	N	Y	N	Y																0.118956				0.104561									0.157107	0.0893199					0.144946	0.106035	0.08568
IL11_P11_R	IL11_P11_R	IL11	19	NM_000641.2	3589	Y	cg16546221	-11	N	N	Y	Y	0	0.00695261	0.222575	0.0204724	0.0191623	0.0352376	0.120767	0.957833	0.313756	0.0700769	0.0299167	0	0.0137096	0.790027	0.00572175	0.05619	0.0534742	0.0195499	0.0197393	0.0439937	0	0	0.343341	0.0110022	0	0.0181972	0.0177457	0	0.0275051	0.0396626	0.0257004	0.00772369	0.0489258	0	0.0598302	0.0537519	0.0536006
IL12A_E287_R	IL12A_E287_R	IL12A	3	NM_000882.2	3592	Y	cg03993981	287	N	Y	Y	Y	0.0452323	0.0132347	0.0169088	0.0195342	0.170893	0.0333645	0.0139858	0.0212715	0.0117887	0.0275344	0.0203544	0.0373042	0.0158431	0.0382964	0.0381402	0.0080266	0.00512438	0.00213769	0.00541801	0.017814	0.00133686	0	0.00466757	0.00381278	7.65641e-07	0.00542547	0.00121797	0.00138798	0.0147353	0.0360545	0.00746234	0.0126124	0.00811072	0.00252651	0.0190227	0.0286234	0.0206821
IL12B_E25_F	IL12B_E25_F	IL12B	5	NM_002187.2	3593	N	cg18307303	25	N	N	N	N	0.98196	0.963947	0.885153	0.98727	0.358388	0.839104	0.976432	0.477634	0.927372	0.925699	0.760912	0.98675	0.987154	0.681897	0.909041	0.82134	0.983146	0.881644	0.852057	0.844908	0.988904	0.867436	0.829805	0.879561	0.9752	0.922218	0.512406	0.987301	0.952843	0.89933	0.883488	0.958325	0.986717	0.982925	0.907345	0.953046	0.950334
IL12B_P1453_F	IL12B_P1453_F	IL12B	5	NM_002187.2	3593	Y	cg11461541	-1453	N	Y	Y	Y	0.396589	0.54423	0.547389	0.858725	0.610145	0.547196	0.911685	0.893848	0.734615	0.669884	0.304779	0.454248	0.952195	0.861008	0.586781	0.709591	0.600502	0.800479	0.883372	0.736094	0.574864	0.887181	0.430814	0.856521	0.768532	0.845398	0.718889	0.880118	0.843764	0.717799	0.738946	0.820255	0.776281	0.80324	0.740323	0.562738	0.785154
IL12B_P392_R	IL12B_P392_R	IL12B	5	NM_002187.2	3593	N	cg22428246	-392	N	N	N	N	0.37426	0.831135	0.0848816	0.813316	0.329279	0.857448	0.511885	0.0251607	0.05502	0.242054	0.590795	0.801893	0.904262	0.110398	0.299844	0.367543	0.181637	0.706231	0.781294	0.467591	0.771802	0.838194	0.295289	0.387793	0.299419	0.58515	0.679764	0.671781	0.732677	0.576852	0.878246	0.731002	0.393481	0.822012	0.691479	0.624864	0.36187
IL13_E75_R	IL13_E75_R	IL13	5	NM_002188.2	3596	N	cg20391122	75	N	N	N	N	0.986824	0.98959	0.983847	0.977936	0.882785	0.896082	0.969101	0.989804	0.987507	0.965875	0.970579	0.984874	0.99128	0.989962	0.981655	0.992741	0.989537	0.991806	0.991593	0.932686	0.991579	0.986448	0.814067	0.933164	0.985081	0.991334	0.963534	0.990799	0.980905	0.97811	0.980171	0.986675	0.99146	0.988646	0.982036	0.992304	0.951971
IL16_P226_F	IL16_P226_F	IL16	15	NM_004513.3	3603	N	cg12993983	-226	N	N	N	N	0.956761	0.947467	0.932534	0.861521		0.778825					0.901517				0.121612	0.226192	0.802764	0.493878	0.411921	0.345022	0.900493					0.513833	0.173373		0.411986	0.166044	0.955933	0.894656	0.969491		0.607454	0.346186	0.853843
IL16_P93_R	IL16_P93_R	IL16	15	NM_004513.3	3603	N	cg13639030	-93	N	N	N	N	0.981572	0.97398	0.875156	0.86991	0.0772389	0.534934	0.0914178	0.0226466	0.430053	0.103148	0.327924	0.659863	0.0647398	0.0473029	0.927569	0.269482	0.514858	0.540195	0.685241	0.521628	0.96896	0.395142	0.151714	0.197713	0.130692	0.708475	0.935723	0.265171	0.395311	0.541296	0.922064	0.8982	0.969519	0.0662299	0.576002	0.389226	0.722427
IL17RB_E164_R	IL17RB_E164_R	IL17RB	3	NM_018725.2	55540	Y	cg26793386	-560	N	Y	Y	Y	0.981139	0.0111032	0.862466	0.211886	0.953035	0.980841	0.0762301	0.0249006	0.983504	0.487099	0.0133029	0.937003	0.0520673	0.344459	0.0194656	0.080977	0	0.0450311	0.035826	0.0373935	0	0	0.0295878	0.0248998	0	0.0157322	0.00962902	0.10979	0.0594925	0.157209	0.0340473	0.0471252	0.0181568	0.0143484	0.301775	0.153087	0.117754
IL17RB_P788_R	IL17RB_P788_R	IL17RB	3	NM_018725.2	55540	Y	cg16868427	392	N	Y	Y	Y	0.975367	0.0216231	0.123715	0.00284761	0.981358	0.176977	0.00636101	0	0.841918	0	0.0715558	0	0.265542	0.287627	0.0140069	0.000899772	0	0	0	0.011904	0	0	0	0	0	0	0	0	0.0101329	0.00450369	0	0	0	0	0.00244781	0.0148209	0.0207652
IL18BP_E285_F	IL18BP_E285_F	IL18BP	11	NM_005699.2	10068	N	cg24976110	285	N	N	N	N	0.908216	0.953649	0.943378	0.966315	0.960678	0.977541	0.901842	0.9325	0.831142	0.944022	0.908289	0.974563	0.986106	0.967222	0.972374	0.881317	0.954662	0.844446	0.947637	0.849828	0.895698	0.871499	0.870934	0.885381	0.914254	0.933658	0.912852	0.97606	0.886601	0.8771	0.920744	0.883626	0.932258	0.94366	0.849745	0.732169	0.934871
IL18BP_P51_R	IL18BP_P51_R	IL18BP	11	NM_005699.2	10068	N	cg08430407	-51	N	N	N	N	0.92509	0.966649	0.968636	0.977819	0.928635	0.97663	0.873308	0.983202	0.829431	0.958967	0.589105	0.984868	0.966748	0.971333	0.965836	0.867333	0.938227	0.73312	0.868212	0.487326	0.893553	0.834014	0.572435	0.655078	0.933905	0.602213	0.921675	0.980858	0.528692	0.695304	0.927664	0.729011	0.939086	0.964411	0.562281	0.552544	0.874371
IL1A_E113_R	IL1A_E113_R	IL1A	2	NM_000575.3	3552	N	cg03970341	113	N	N	N	N	0.986854	0.991051	0.986318	0.991098	0.991034	0.990216	0.988621	0.989589	0.988726	0.974012	0.9893	0.988491	0.991127	0.991892	0.988947	0.993347	0.988226	0.990799	0.992648	0.993384	0.991166	0.985156	0.992077	0.989456	0.986709	0.992127	0.988095	0.989363	0.990971	0.993267	0.992354	0.991587	0.991453	0.988307	0.990713	0.994325	0.994412
IL1B_P582_R	IL1B_P582_R	IL1B	2	NM_000576.2	3553	N	cg12992979	-582	N	N	N	N	0.985437	0.980419	0.977242	0.953405	0.75232	0.890178	0.984108	0.928718	0.989377	0.939126	0.775318	0.96976	0.982286	0.875609	0.984563	0.869506	0.977242	0.847425	0.977558	0.90821	0.989668	0.945977	0.967393	0.933743	0.980727	0.907343	0.967034	0.932401	0.947607	0.919315	0.943308	0.974032	0.93283	0.976269	0.923865	0.858596	0.967981
IL1B_P829_F	IL1B_P829_F	IL1B	2	NM_000576.2	3553	N	cg14658384	-829	N	N	N	N	0.582337	0.669376	0.5949	0.646779	0.678447	0.845109	0.621485	0.281168	0.520463	0.678975	0.61861	0.622003	0.66369	0.66714	0.638516	0.810293	0.59059	0.684056	0.852785	0.745125	0.46284	0.684439	0.680755	0.722141	0.722805	0.686472	0.707577	0.706745	0.718235	0.566347	0.781421	0.664678	0.679584	0.681736	0.682903	0.714803	0.782248
IL1RN_E42_F	IL1RN_E42_F	IL1RN	2	NM_173843.1	3557	N	cg17669033	42	N	N	N	N	0.0339478	0.939366	0.938267	0.317385	0.18038	0.488914	0.885463	0.307939	0.908122	0.707773	0.408878	0.654814	0.623985	0.953048	0.93105	0.922388	0.959011	0.932084	0.109308	0.494163	0.0932135	0.720711	0.228081	0.556698	0.410951	0.645056	0.417482	0.292555	0.95325	0.67434	0.16348	0.547697	0.251434	0.105241	0.772594	0.546253	0.372532
IL1RN_P93_R	IL1RN_P93_R	IL1RN	2	NM_173843.1	3557	N	cg14497465	-93	N	N	N	N	0.0254591	0.959861	0.938667	0.186625	0.0620526	0.251823	0.925717	0.720508	0.923813	0.629472	0.437495	0.58674	0.436658	0.945311	0.948754	0.822387	0.968122	0.817166	0.0660165	0.333986	0.0561057	0.567377	0.143684	0.385771	0.206479	0.542634	0.290016	0.176732	0.918149	0.553683	0.107742	0.411583	0.196226	0.0428672	0.653707	0.395045	0.26233
IL2_P607_R	IL2_P607_R	IL2	4	NM_000586.2	3558	N	cg24372185	-607	N	N	N	N	0.0640702	0.81926	0.509636	0.206827	0.922424	0.442596	0.294405	0.265485	0.735459	0.271399	0.229033	0.474993	0.184035	0	0.676071	0.507152	0.146021	0.703795	0.0877265	0.4169	0.426752	0.509446	0.154848	0.361138	0.562234	0.836032	0.310325	0.648785	0.867092	0.638016	0.510424	0.744667	0.460729	0.0911791	0.889599	0.68535	0.217955
IL3_P556_F	IL3_P556_F	IL3	5	NM_000588.3	3562	N	cg17175013	-556	N	N	N	N	0.985163	0.985713	0.985375	0.988092	0.709603	0.985554	0.985259	0.7391	0.986631	0.964676	0.987156	0.98122	0.985941	0.987365	0.985851	0.99042	0.98672	0.990867	0.989028	0.990963	0.988386	0.984319	0.989306	0.986843	0.98268	0.988376	0.98623	0.989583	0.988535	0.992492	0.985871	0.988238	0.98668	0.98707	0.987903	0.991677	0.988048
IL4_P262_R	IL4_P262_R	IL4	5	NM_000589.2	3565	N	cg23943829	-262	N	N	N	N	0.744383	0.810581	0.513052	0.860429	0.401799	0.744701	0.510799	0.716741	0.292674	0.761532	0.738026	0.81937	0.725416	0.201319	0.297724	0.90961	0.875441	0.89229	0.969479	0.914677	0.881182	0.86368	0.71927	0.852285	0.883286	0.883936	0.863589	0.903702	0.906087	0.921741	0.964056	0.894844	0.90579	0.86267	0.899431	0.939648	0.943388
IL6_E168_F	IL6_E168_F	IL6	7	NM_000600.1	3569	N	cg05401786	168	N	N	N	N	0.884215	0.0705643	0.908589	0.0983446	0.0835811	0.114857	0.943077	0.14229	0.117713	0.10498	0.0671703	0.0994987	0.111245	0.500739	0.0375455	0.0267789	0.0288996	0.0812346	0.0310133	0.121714	0.0545705	0.0771946	0.10664	0.0943384	0.0770329	0.0715011	0.0456503	0.0897558	0.154273	0.191326	0.0298417	0.181652	0.141536	0.0561085	0.144914	0.107218	0.177703
IL6_P213_R	IL6_P213_R	IL6	7	NM_000600.1	3569	N	cg13802710	-213	N	N	N	N	0.136658	0	0.985624	0	0.00923405	0.0155864	0.297285	0.186637	0.985584	0	0.0145743	0	0	0.495542	0	0.0243225	0	0.00360621	0.0369867	0.0598826	0	0	0.00911016	0	0	0	0	0	0.0839132	0.0816451	0.0413719	0.0529181	0.0164708	0	0.0765556	0.0749899	0.0712606
IL6_P611_F	IL6_P611_F	IL6	7	NM_000600.1	3569	N	cg26061582	-611	N	N	N	N	0.7908	0	0.0155502	0.00104173	0.00509852	0.0104987	0.552112	0.0406499	0	0	0.0026425	0	0	0.0253184	0	0.0165677	0	0.00333145	0.00427827	0.0338953	0	0.00570549	0	0.00770238	0	0	0	0.0162116	0.00836397	0.0294145	0.00343329	0.0335484	0.0082232	0.00814758	0.0294952	0.0475752	0.0197059
IL8_E118_R	IL8_E118_R	IL8	4	NM_000584.2	3576	N	cg01548201	118	N	N	N	N	0.0472912	0.0249161	0.367022	0.0420153	0.0588474	0.0734582	0.77811	0.0389096	0.670204	0.146755	0.051553	0.127247	0.0215526	0.0378487	0.988948	0.0868691	0.984941	0.707784	5.46552e-05	0.0208859	0.0655665	0.241622	0.0782144	0.0826802	0.0839584	0.0561964	0.0406108	0.938094	0.0890975	0.0868682	0.041168	0.153519	0.267793	0.142589	0.0779311	0.0505366	0.0253659
IL8_P83_F	IL8_P83_F	IL8	4	NM_000584.2	3576	N	cg18302652	-83	N	N	N	N	0	0	0.392545	0.00502778	0	0.0585971	0.44824		0.475723	0.605756	0	0.238436	0.0220819	0.0440824	0.982617	0.250893	0.975666	0.713441	0.0896439	0.0578261		0.72949	0.192056	0.287394	0.503765	0.812617	0.433333	0.972931	0.180281	0.165684	0.2184	0.496279	0.839289	0.973138	0.300361	0.723814	0.533768
IMPACT_P186_F	IMPACT_P186_F	IMPACT	18	NM_018439.1	55364	Y	cg18332806	-186	N	Y	Y	Y	0.0172387	0	0.019181	0	0.146496	0	0.011071	0	0.114923	0	0	0	0	0.0248162	0.0296675	0	0.0184943	0	0	0	0	0	0	0	0	0	0.0597456	0	0	0	0	0	0	0	0	0	0
IMPACT_P234_R	IMPACT_P234_R	IMPACT	18	NM_018439.1	55364	Y	cg26974425	-234	N	Y	Y	Y	0.0369782	0.0358627	0.014429	0.0142554	0.0328241	0.0483369	0.0121305	0.0394054	0.000181332	0.491579	0.0741208	0.0154862	0.0297546	0.0410209	0.0115355	0.0100462	0.015453	0.0195289	0.00947259	0.00493607	0	0.0173858	0.0115535	0	0	0.48475	0.790985	0	0.0333981	0.0381276	0.00344902	0.00912523	0.00528184	0.0263281	0.0330627	0.0759383	0.0337283
INHA_P1144_R	INHA_P1144_R	INHA	2	NM_002191.2	3623	Y	cg01858402	.	N	Y	Y	Y	0.0129389	0.0192591	0.0304934	0.0244907	0.0245456	0.0332703	0.023963	0.0157122	0.0402054	0.0160714	0.0275654	0.0285091	0.135243	0.0472032	0.0170034	0.0280505	0.0110264	0.0150157	0.0196248	0.0345025	0.023841	0.0273219	0.0102716	0.0247871	0.026208	0.0236294	0.0108559	0.0191383	0.0340761	0.0693053	0.0293568	0.0244712	0.0461094	0.00264101	0.0439603	0.0670686	0.0665107
INHA_P1189_F	INHA_P1189_F	INHA	2	NM_002191.2	3623	Y	cg16613202	.	N	Y	Y	Y	0.04662	0.041701	0.0305808	0.0408091	0.0382157	0.052849	0.029392	0.0355594	0.0556611	0.0509046	0.038823	0.0351248	0.0475691	0.0404497	0.0670217	0.0309764	0.0245307	0.0432657	0.0348174	0.0468623	0.0354086	0.0906652	0.0550701	0.0634058	0.0436146	0.0508074	0.0286637	0.0283776	0.0444713	0.0398122	0.0292346	0.0493453	0.0648449	0.0231186	0.0582898	0.0650097	0.0741608
INS_P248_F	INS_P248_F	INS	11	NM_000207.1	3630	N	cg24338752	-248	N	N	N	N	0.91679	0.975608	0.391415	0.961489	0.185505	0.660261	0.304148	0.200004	0.624333	0.809302	0.65683	0.342799	0.261311	0.240427	0.0884934	0.529425	0.511542	0.727912	0.811218	0.370101	0.316933	0.494363	0.224337	0.478038	0.274768	0.46248	0.229059	0.679879	0.661216	0.543859	0.586645	0.67735	0.335586	0.82313	0.870356	0.501016	0.29444
INS_P804_R	INS_P804_R	INS	11	NM_000207.1	3630	N	cg13349859	-804	N	N	N	N	0.980707	0.983234	0.612086	0.97749	0.173601	0.80736	0.663488	0.84041	0.896392	0.950829	0.985601	0.973786	0.777124	0.866024	0.0554339	0.989089	0.985578	0.986463	0.952658	0.587806	0.982244	0.958742	0.737097	0.708225	0.97604	0.760071	0.842686	0.45334	0.98457	0.841921	0.767201	0.977065	0.573375	0.984038	0.985942	0.988902	0.981528
INSR_E97_F	INSR_E97_F	INSR	19	NM_000208.1	3643	Y	cg19110381	97	N	Y	Y	Y	0.062414	0.0367514	0.0589647	0.103764	0.531996	0.136528	0.0588146	0.0377679	0.0664208	0.0562268	0.08413	0.0566676	0.0702152	0.0540366	0.0851986	0.118849	0.102749	0.153924	0.146333	0.134921	0.119159	0.0818182	0.086075	0.0584483	0.0577218	0.113524	0.05889	0.14436	0.148442	0.157974	0.0828661	0.0754053	0.106897	0.0766029	0.127217	0.174822	0.205779
INSR_P1063_R	INSR_P1063_R	INSR	19	NM_000208.1	3643	Y	cg00650214	-1063	N	N	Y	Y	0.68288	0.0973902	0.172709	0.0198168	0.250053	0.968854	0.983917	0.978943	0.369105	0.690622	0.0524367	0.981592	0.651912	0.918918	0.776624	0.0177548	0	0	0.0180381	0.0448047	0	0.0234803	0.048376	0.0478749	0	0.0696093	0.0150045	0.019853	0.13469	0.0666328	0.0362838	0.0970581	0.0710296	0.00830995	0.164153	0.143989	0.0725668
IPF1_P234_F	IPF1_P234_F	IPF1	13	NM_000209.1	3651	Y	cg20815612	-234	N	Y	Y	Y	0.032853	0.125215	0.0523289	0.345687	0.959503	0.924522	0.0781626	0.181788	0.0236726	0.0989215	0.347014	0.0529059	0.158464	0.11827	0.0967603	0.187078	0.0816525	0.253797	0.719204	0.273776	0.0387936	0.335319	0.95037	0.172521	0.0539972	0.117696	0.950239	0.241225	0.375837	0.229908	0.176986	0.322121	0.172	0.262066	0.4876	0.373354	0.393296
IPF1_P750_F	IPF1_P750_F	IPF1	13	NM_000209.1	3651	Y	cg14584091	-750	N	N	Y	Y	0.984738	0.986284	0.230707	0.987425	0.971703	0.967677	0.955284	0.989507	0.287782	0.946622	0.988533	0.986023	0.960226	0.513676	0.988958	0.268077	0.979935	0.840571	0.980012	0.872641	0.98784	0.914378	0.990857	0.988232	0.834633	0.312561	0.989187	0.967492	0.864612	0.484256	0.963978	0.861955	0.471882	0.983776	0.617258	0.870989	0.957217
IRAK1_P312_F	IRAK1_P312_F	IRAK1	X	NM_001569.3	3654	Y	cg03050491	-312	Y	Y	Y	Y	0.814857	0.0467836	0.615324	0.0483216	0.123326	0.222865	0.675359	0.480088	0.0419762	0.0434972	0.0673931	0.738214	0.411885	0.0530397	0.786771	0.322632	0.813881	0.69638	0.690635	0.833102	0.848912	0.806038	0.523669	0.797793	0.804974	0.806913	0.816632	0.302391	0.762744	0.633084	0.208559	0.743078	0.909151	0.0491091	0.723496	0.449356	0.844638
IRAK1_P455_R	IRAK1_P455_R	IRAK1	X	NM_001569.3	3654	Y	cg15882145	-455	Y	Y	Y	Y	0.635119	0.00638381	0.467529	0.0138413	0.0182323	0.140016	0.458466	0.590359	0	0.115567	0.0220848	0.520539	0.30011	0.027457	0.338314	0.154856	0.619473	0.442803	0.438074	0.390889	0.602295	0.474239	0.462879	0.112351	0.0447492	0.420624	0.453154	0.090391	0.460452	0.290446	0.117781	0.466023	0.803166	0.0145582	0.516376	0.350421	0.680029
IRAK3_E130_F	IRAK3_E130_F	IRAK3	12	NM_007199.1	11213	Y	cg06323619	130	N	Y	Y	Y	0.953048	0.0173096	0.963955	0.0239778	0.786604	0.944159	0.803125	0.877439	0.970475	0.841562	0.0318336	0.875219	0.430094	0.978088	0.0238964	0.0171372	0.0178948	0.0245171	0.140647	0.0340508	0.0157376	0.00788473	0.0138873	0.0152555	0.00911329	0.0187656	0.894844	0.619144	0.0386647	0.023304	0.0181924	0.0114779	0.0163768	0.97813	0.0349733	0.0389016	0.0353023
IRAK3_P13_F	IRAK3_P13_F	IRAK3	12	NM_007199.1	11213	Y	cg22778955	-13	N	Y	Y	Y	0.98983	0.017589	0.989167	0.022734	0.30767	0.974565	0.961196	0.972084	0.989704	0.942808	0.031731	0.985178	0.0507437	0.993057	0.0174094	0.0211988	0	0	0.181922	0.0212483	0.00671447	0.00152049	0	0.0130178	0.00313498	0.00797094	0.973805	0.804558	0.0432962	0.0200199	0.0135948	0.00423125	0.0191445	0.994619	0.0251886	0.0393683	0.0377629
IRAK3_P185_F	IRAK3_P185_F	IRAK3	12	NM_007199.1	11213	Y	cg24003063	-185	N	Y	Y	Y	0.987709	0.348616	0.988081	0.305436	0.893681	0.98966	0.977771	0.991072	0.989791	0.975722	0.547279	0.981244	0.989147	0.992903	0.0868671	0.128247	0.729555	0.408085	0.624057	0.100218	0.989123	0.399032	0.474164	0.227137	0.803411	0.53732	0.956428	0.759185	0.309367	0.0666261	0.126328	0.366047	0.10453	0.993871	0.23872	0.357186	0.791912
IRF5_E101_F	IRF5_E101_F	IRF5	7	NM_032643.3	3663	Y	cg02343258	101	N	Y	Y	Y	0.262004	0.272779	0.644696	0.341253	0.72972	0.323582	0.327628	0.384476	0.846625	0.314017	0.262729	0.256606	0.292809	0.56799	0.304524	0.273129	0.346157	0.239865	0.463606	0.420091	0.434407	0.419567	0.411882	0.43731	0.377257	0.293574	0.27822	0.498516	0.181641	0.47941	0.436226	0.411222	0.505881	0.404302	0.309387	0.445879	0.444309
IRF5_P123_F	IRF5_P123_F	IRF5	7	NM_032643.3	3663	Y	cg20139768	-123	N	Y	Y	Y	0.116233	0.105674	0.545652	0.107359	0.141899	0.140177	0.0979599	0.248206	0.640522	0.177243	0.124785	0.11877	0.159409	0.36685	0.108835	0.0311475	0.0850512	0.0852162	0.0251002	0.0391131	0.0258677	0.0601572	0.0617394	0.122357	0.086499	0.114653	0.076345	0.116406	0.0828911	0.0331883	0.0218272	0.0923259	0.107008	0.0321867	0.0421261	0.061525	0.0482158
IRF7_E236_R	IRF7_E236_R	IRF7	11	NM_004029.1	3665	Y	cg11519262	236	N	Y	Y	Y	0.0874881	0.0546619	0.723097	0.0620006	0.0539749	0.0690667	0.0494313	0.0591068	0.860376	0.173343	0.0987974	0.15081	0.0481982	0.905115	0.0768981	0.0365828	0.0417836	0.110677	0.0403472	0.0308987	0.0341723	0.125428	0.136443	0.162709	0.0980713	0.058484	0.0673877	0.0526803	0.0816327	0.0757363	0.028171	0.0890768	0.0909955	0.0401011	0.0972056	0.0833911	0.11786
IRF7_P277_R	IRF7_P277_R	IRF7	11	NM_004029.1	3665	Y	cg01030720	-277	N	Y	Y	Y	0.0807699	0.111098	0.917291	0.0147432	0.0300365	0.119926	0.00670881	0.0241891	0.930748	0.148941	0.0171141	0.269567	0.0236172	0.950621	0.0132377	0.0117052	0.0048623	0.0145748	0.0316707	0.0182079	0.0143423	0.00697438	0.00220889	0.0096022	0.0048769	0.005656	0.00936602	0.00574241	0.0108263	0.0146457	0.0499522	0.00858341	0.012189	0.0455452	0.0178414	0.0206199	0.0355098
ISL1_E87_R	ISL1_E87_R	ISL1	5	NM_002202.1	3670	Y	cg13836786	132	N	Y	Y	Y	0.0472881	0.022598	0.0671155	0.0335395	0.325564	0.719016	0.048774	0.103777	0.0600352	0.043631	0.944412	0.0659961	0.0278679	0.0713552	0.0252144	0.0986562	0.0898594	0.0222079	0.0679348	0.142109	0.072816	0.629137	0.877115	0.884382	0.0539837	0.838156	0.939043	0.00624881	0.0792558	0.0551193	0.0334943	0.038452	0.0557739	0.0324082	0.102685	0.0773826	0.0572849
ISL1_P379_F	ISL1_P379_F	ISL1	5	NM_002202.1	3670	Y	cg14024101	-379	N	Y	Y	Y	0.0225326	0.00857551	0.0239606	0.0448268	0.374811	0.633967	0.07179	0.00474513	0.0158733	0.0551164	0.990714	0.0205661	0.0173014	0.0350032	0.0141903	0.0875394	0.0406357	0.0611869	0.470629	0.469669	0.0481533	0.648528	0.946273	0.845362	0.0919221	0.777805	0.922726	0.0130139	0.0750789	0.0600983	0.15463	0.0544263	0.0416422	0.0408733	0.0897057	0.155605	0.0427311
ISL1_P554_F	ISL1_P554_F	ISL1	5	NM_002202.1	3670	Y	cg16203270	-554	N	Y	Y	Y	0.0766415	0.0220005	0.0182074	0	0.265515	0.911893	0.130784	0	0.300409	0.315912	0.986029	0	0.103165	0.0397755	0	0.0430856	0.831747	0.00951755	0.637532	0.477453	0	0.761174	0.960091	0.423452	0	0.924327	0.656274	0.00939374	0.0296366	0.103884	0.418967	0	0.0199893	0	0.099851	0.0608825	0.0317188
ITGA2_E120_F	ITGA2_E120_F	ITGA2	5	NM_002203.2	3673	Y	cg02729277	120	N	Y	Y	Y	0.00943948	0.0153673	0.0176448	0.0191851	0.0297378	0.032547	0.0116739	0.00797751	0.190036	0.0263837	0.0258955	0.0326351	0.0167819	0.0192282	0.0108355	0.0160352	0.00029361	0	0.0155944	0.0182665	0	0.00150106	0.000239933	0.00750576	0	0.0144308	0.00775601	0	0.0186868	0.0282546	0.0146407	0.00952504	0.0116254	0.000185887	0.0242568	0.0315888	0.037789
ITGA2_P26_R	ITGA2_P26_R	ITGA2	5	NM_002203.2	3673	Y	cg15676241	-26	N	Y	Y	Y	0	0	0	0.00227469	0.0147881	0.00482513	0	0	0.0430565	0	0.00282934	0.00230487	0	0.00166714	0	0.000290674	0	0	0.00342723	0.0180908	0	0	0	0.00195889	0	0	0	0	0.00152056	0.0227002	0	0.0121205	0	0.012619	0.0124389	0.0137222	0.0162855
ITGA6_P298_R	ITGA6_P298_R	ITGA6	2	NM_000210.1	3655	Y	cg11435793	-298	N	Y	N	Y	0.0343581	0.0173481	0.0131064	0.0579226	0.112385	0.0641194	0.0289628	0.0747887	0.0315152	0.0257495	0.0386508	0.0346838	0.0241102	0.00146774	0.0278757	0.00543819	0	0.0197178	0.00595201	0.00293095	0.0296776	0.146059	0.032899	0.0419328	0.0293469	0.0214108	0.0208371	0.0140399	0.0191611	0.00321966	0.0235537	0.0504432	0.0457863	0.0043607	0.0227576	0.0298046	0.0100212
ITGA6_P718_R	ITGA6_P718_R	ITGA6	2	NM_000210.1	3655	Y	cg03085296	-718	N	N	Y	Y	0.981196	0.984918	0.985234	0.988465	0.98933	0.987663	0.98769	0.9905	0.986287	0.962507	0.984777	0.986355	0.988336	0.989387	0.987264	0.97977	0.984967	0.989849	0.990498	0.973953	0.698098	0.983576	0.989672	0.985944	0.98323	0.989639	0.986287	0.989772	0.989396	0.98851	0.990378	0.988731	0.990638	0.988428	0.98614	0.965659	0.992634
ITGB1_P451_F	ITGB1_P451_F	ITGB1	10	NM_033667.1	3688	Y	cg03222924	-451	N	Y	Y	Y	0.0964659	0.0359363	0.0451062	0.0827574	0.0425876	0.0574774	0.0433543	0.105238	0.0423152	0.0745418	0.0947198	0.0548905	0.0543325	0.0283216	0.0487777	0.0392278	0.0753148	0.0620373	0.0537923	0.0639161	0.0830107	0.0707186	0.0517375	0.109686	0.0993833	0.0576698	0.0762433	0.0405752	0.0714638	0.0470238	0.0510244	0.0773512	0.103122	0.0558946	0.0731153	0.0724086	0.0601831
ITGB4_E144_F	ITGB4_E144_F	ITGB4	17	NM_000213.3	3691	Y	cg25109886	144	N	Y	Y	Y	0.019643	0.067037	0.0746277	0.0184107	0.087761	0.161467	0.018764	0.0424357	0.694273	0.0265181	0.0309653	0.0176904	0.0199391	0.112517	0.0189449	0.0176518	0.00850315	0.0144107	0.0186662	0.0249515	0.0102572	0.00467955	0.0085617	0.0101052	0.0079232	0.0148095	0.00702806	0.00421555	0.0175739	0.0236145	0.0154109	0.0137031	0.0264319	0	0.0286193	0.0346469	0.0363549
ITGB4_P517_F	ITGB4_P517_F	ITGB4	17	NM_000213.3	3691	Y	cg24018755	-517	N	Y	Y	Y	0.02557	0.163388	0.876291	0.0313595	0.376452	0.162812	0.430921	0.369959	0.986765	0.0523665	0.0517448	0.48706	0.576214	0.828906	0.324972	0.0354781	0.0674038	0.150126	0.0122848	0.116644	0.110884	0.0490396	0.0225963	0.0544167	0	0.0378579	0.0749768	0.0492504	0.10761	0.0906117	0.0382331	0.119605	0.0968984	0.0533119	0.111695	0.110919	0.0721893
ITK_E166_R	ITK_E166_R	ITK	5	NM_005546.3	3702	N	cg09489988	166	N	N	N	N	0.983525	0.985073	0.98038	0.960364	0.386469	0.985783	0.911796	0	0.694089	0.940181	0.831967	0.982541	0.980028	0.897255	0.987263	0.924071	0.984256	0.98563	0.989002	0.769089	0.98808	0.981597	0.983456	0.983546	0.978525	0.988507	0.981187	0.978617	0.890596	0.461305	0.983611	0.955768	0.491249	0.983496	0.928177	0.946932	0.836072
ITK_P114_F	ITK_P114_F	ITK	5	NM_005546.3	3702	N	cg18953183	-114	N	N	N	N	0.179546	0.571255	0.53273	0.282274	0.017662	0.0830319	0.587893	0	0.0327586	0.490235	0.34409	0.668443	0.267744	0.0260155	0.508401	0.783179	0.938364	0.925064	0.675381	0.324083	0.820896	0.981595	0.175573	0.602369	0.977724	0.880524	0.294658	0.225618	0.727929	0.35463	0.314686	0.507869	0.42616	0.908716	0.87858	0.795112	0.164965
ITPR2_P804_F	ITPR2_P804_F	ITPR2	12	NM_002223.1	3709	Y	cg06767844	-804	N	N	Y	Y	0.952812	0.776283	0.0750368	0.0598642	0.981271	0.330636	0.0450008	0.0695408	0.106078	0.0898263	0.0516173	0.063097	0.178673	0.787946	0.0301508	0.0444223	0.0407383	0.0319197	0.0316038	0.0548063	0.0476607	0.0437138	0.0390795	0.0330605	0.0133346	0.0309619	0.0331452	0.0269714	0.0524615	0.0469577	0.0327228	0.0422393	0.0394263	0.0214067	0.0479143	0.0507119	0.0517324
ITPR3_E86_R	ITPR3_E86_R	ITPR3	6	NM_002224.1	3710	Y	cg26541279	86	N	Y	Y	Y	0.0571284	0.0539713	0.165435	0.0600991	0.082293	0.0787585	0.0688257	1.94527e-05	0.114442	0.115808	0.0519747	0.0761063	0.0710706	0.194139	0.0719533	0.00464818	0	0	0	0.00288173	0	4.66138e-05	0	0	0	0.0107563	0.00974011	0	0.011896	0.00390329	6.35422e-05	0	0	0	0.00400655	0.0108233	0.0094835
ITPR3_P1112_F	ITPR3_P1112_F	ITPR3	6	NM_002224.1	3710	Y	cg25867695	-1112	N	N	Y	Y	0.00638443	0.0130656	0.0158195	0.0306063	0.0343281	0.0340463	0.0097424	0	0.00564998	0.0349078	0.0196767	0.0148296	0.0139489	0.0179627	0.0241219	0.00352118	0.0109029	0.00263985	0	0.00566332	0	0.0129087	0.00843151	0.0117521	0.00769558	0.0116746	0.0178096	0	0.00434918	0.0042581	0.00262706	0.00979333	0.0170343	0	0.00662117	0.0130986	0.0116608
JAG1_P66_F	JAG1_P66_F	JAG1	20	NM_000214.1	182	Y	cg24801688	-66	N	N	Y	Y	0.0479938	0.0357199	0.0519746	0.0425989	0.0416551	0.0558363	0.0239304	0.0193902	0.0408777	0.0492936	0.0439832	0.0372925	0.0352526	0.0420737	0.03098	0.023843	0.0392734	0.0478449	0.0180629	0.030494	0.0492512	0.0605163	0.0348507	0.0465532	0.0290534	0.0264241	0.0232468	0.0382636	0.0304318	0.0163981	0.022824	0.0536468	0.0377415	0.041329	0.0443793	0.0409229	0.0315046
JAG2_E54_F	JAG2_E54_F	JAG2	14	NM_145159.1	3714	Y	cg05426823	54	N	Y	Y	Y	0.0218026	0.0226539	0.0336596	0.0305852	0.321185	0.0371396	0.0232769	0.0135588	0.0156294	0.0361747	0.0355179	0.0229527	0.0277583	0.0192191	0.0403624	0.0265819	0.0100584	0.0124102	0.0142738	0.0181761	0.0168567	0.0233245	0.00864694	0.0173929	0.0185307	0.0175487	0.00969222	0.0052802	0.0202668	0.0183697	0.0405941	0.0146941	0.0231287	0.0180201	0.027473	0.0433994	0.0400128
JAG2_P264_F	JAG2_P264_F	JAG2	14	NM_145159.1	3714	Y	cg11194060	-264	N	Y	Y	Y	0.0224121	0.0248499	0.0379304	0.0309355	0.0798369	0.077354	0.0320953	0.0572401	0.0164987	0.0361401	0.0341299	0.0346521	0.0311961	0.0332685	0.0298783	0.0230625	0.0172087	0.00622941	0.0383583	0.0264052	0.0011592	0.015431	0.00934553	0.0170674	0.00588086	0.0143675	0.0103389	0.00265095	0.0234063	0.0318828	0.0227344	0.0261525	0.0291529	0.00230977	0.0336368	0.0416939	0.0422924
JAK2_P772_R	JAK2_P772_R	JAK2	9	NM_004972.2	3717	Y	cg25899328	-772	N	Y	Y	Y	0.0203664	0.0221751	0.0419712	0.04722	0.0444019	0.0391896	0.0551074	0.0117955	0.0116893	0.0189626	0.0521024	0.0213486	0.023483	0.0382861	0.0397431	0.0294848	0.0198803	0.0143488	0.0318144	0.0355871	0.0527541	0.00480654	0.0604158	0.00210036	0	0.0195689	0.0276145	0	0.0383862	0.0315661	0.0355582	0.0177204	0.0246861	0	0.0467181	0.0609371	0.0534299
JAK3_E64_F	JAK3_E64_F	JAK3	19	NM_000215.2	3718	Y	cg05635754	64	N	N	Y	Y	0.962751	0.0491228	0.424695	0.978599	0.925789	0.878352	0.938311	0.982009	0.951257	0.936535	0.83212	0.921406	0.774344	0.924144	0.902812	0.671478	0.931393	0.147349	0.472052	0.807923	0.928152	0.682255	0.0857107	0.409828	0.0294553	0.338327	0.902693	0.00607187	0.0534668	0.0322649	0.0286908	0.0164538	0.0381256	0.802423	0.0366057	0.0497535	0.0295299
JAK3_P1075_R	JAK3_P1075_R	JAK3	19	NM_000215.2	3718	N	cg05244380	-1075	N	N	N	N	0.220641	0.98756	0.557556	0.500153	0.252076	0.971782	0.801427	0.674336	0.40098	0.876898	0.971665	0.98836	0.955965	0.950711	0.955302	0.721609	0.862854	0.684046	0.327726	0.411943	0.740854	0.441931	0.113771	0.369482	0.179607	0.342492	0.209701	0.961041	0.884885	0.804385	0.483961	0.684223	0.886566	0.652767	0.877817	0.528556	0.217935
JAK3_P156_R	JAK3_P156_R	JAK3	19	NM_000215.2	3718	N	cg02285920	-156	N	N	N	N	0.988942	0.819163	0.96146	0.98539	0.854583	0.985695	0.991456	0.988328	0.992516	0.964032	0.988106	0.991854	0.964762	0.991503	0.975572	0.835428	0.984511	0.477409	0.963044	0.914127	0.990517	0.926195	0.963936	0.895075	0.718932	0.849384	0.962329	0.678019	0.141666	0.111709	0.718514	0.356477	0.553249	0.993922	0.171351	0.138463	0.688148
JUNB_P1149_R	JUNB_P1149_R	JUNB	19	NM_002229.2	3726	Y	cg00546267	-1149	N	Y	Y	Y	0.0548027	0.046138	0.0540639	0.0433745	0.0824025	0.064008	0.102526	0.0616493	0.0738781	0.0412034	0.0966782	0.0366374	0.0450006	0.0485549	0.0886373	0.0631917	0.0320541	0.0395565	0.0794807	0.0685197	0.0577507	0.0491011	0.0435519	0.0380957	0.0289031	0.0449284	0.0479132	0.0302698	0.0600351	0.0641634	0.0330201	0.0436642	0.059074	0.0365662	0.073791	0.0604754	0.0924883
KCNK4_E3_F	KCNK4_E3_F	KCNK4	11	NM_016611.2	50801	Y	cg01352108	3	N	Y	Y	Y	0.952412	0.931074	0.953889	0.929574	0.971804	0.841543	0.873798	0.305635	0.95844	0.940317	0.851049	0.957246	0.967993	0.973453	0.959374	0.123696	0.0261606	0.128459	0.0419075	0.220664	0.0311879	0.0418565	0.0597893	0.0772112	0.0178203	0.0979699	0.0546373	0.0668703	0.356637	0.38604	0.108445	0.270273	0.105922	0.0339278	0.413877	0.3313	0.275561
KCNK4_P171_R	KCNK4_P171_R	KCNK4	11	NM_016611.2	50801	N	cg25881850	-171	N	N	N	N	0.967554	0.972645	0.926738	0.934505	0.744007	0.484705	0.944731	0.152975	0.943308	0.915616	0.867786	0.956322	0.940198	0.973121	0.969362	0.508626	0.480329	0.487815	0.210354	0.331743	0.447842	0.168552	0.25068	0.389879	0.361688	0.298854	0.202919	0.185287	0.421303	0.415115	0.199811	0.430646	0.399571	0.137182	0.48027	0.338527	0.291223
KCNQ1_E349_R	KCNQ1_E349_R	KCNQ1	11	NM_181797.1	3784	Y	cg19576908	349	N	Y	Y	Y	0.104099	0.121845	0.464526	0.0644375	0.0775404	0.117566	0.0368073	0.0489732	0.185312	0.0697773	0.0638229	0.0751664	0.0560053	0.0609207	0.0633676	0.0271637	0.0257149	0.0462211	0.0215936	0.018477	0.0628615	0.0279152	0.0350852	0.0318648	0.0779477	0.0390258	0.0110597	0.0110016	0.021636	0.0205993	0.0189282	0.0267055	0.0608146	0.0193454	0.0321509	0.0518466	0.0341097
KCNQ1_P546_R	KCNQ1_P546_R	KCNQ1	11	NM_181797.1	3784	Y	cg08511952	-546	N	N	Y	Y	0.327152	0.452348	0.515763	0.331105	0.581987	0.421269	0.302401		0.969585	0.479024	0.230947	0.50362	0.447022	0.34947	0.361311	0.0483524	0.170444	0.198018	0.0519718	0.036474	0.366029	0.170454	0.183651	0.257362	0.102	0.177233	0.191272	0.373107	0.190841	0.0724987	0.0830357	0.257726	0.274376	0.704155	0.0914713	0.0957114	0.229696
KDR_E79_F	KDR_E79_F	KDR	4	NM_002253.1	3791	Y	cg10740902	79	N	Y	Y	Y	0.968544	0.277972	0.423427	0.0367314	0.077077	0.636647	0.0583087	0.53988	0.477837	0.083771	0.980105	0.111199	0.0370066	0.0780246	0.955237	0.0171769	0.0401997	0.0458332	0.0190231	0.0281757	0.00380058	0.0241222	0.855022	0.0312438	0.0146751	0.0361795	0.652372	0.0298322	0.146225	0.0346634	0.0154238	0.0341715	0.0414761	0.0120144	0.0474066	0.0787797	0.0430006
KDR_P445_R	KDR_P445_R	KDR	4	NM_002253.1	3791	Y	cg04695981	-445	N	Y	Y	Y	0.977038	0.628886	0.554927	0	0.795586	0.787671	0.74642	0.269998	0.980122	0.0113355	0.982239	0.0586899	0.031994	0.13428	0.977933	0.00296027	0.00455414	0	0.0159823	0.00904983	0	0	0.00404027	0.00156346	0	0	0.741472	0	0.100434	0.0263471	0.345578	0	0	0	0.0252082	0.0386991	0.0200358
KIAA0125_E29_F	KIAA0125_E29_F	KIAA0125	14	NM_014792.2	9834	N	cg02507952	29	N	N	N	N	0.519364	0.0752235	0.201402	0.230462	0.0136691	0.185126	0.0421219	0	0.446064	0.0209622	0.512571	0.155016	0.0788364	0.209835	0.0937827	0.738967	0.984935	0.899268	0.947488	0.697055	0.977887	0.848224	0.519708	0.630277	0.171885	0.948378	0.442012	0.701445	0.902004	0.839559	0.810229	0.849889	0.479135	0.985794	0.899411	0.83764	0.793228
KIAA1804_P689_R	KIAA1804_P689_R	KIAA1804	1	NM_032435.1	84451	Y	cg09524235	-689	N	Y	Y	Y	0.984402	0.0918336	0.988641	0.0569497	0.989581	0.317907	0.0442144	0.987471	0.959869	0.00292162	0.0280875	0.037789	0.0779154	0.0467888	0.0183549	0.0673951	0.0148142	0.121009	0.0285212	0.0318166	0.00153121	0.0166723	0.032026	0.0499868	0.00139628	0.0316176	0.0310722	0.0200592	0.038425	0.0439559	0.0381806	0.0287552	0.0286565	0.0107266	0.0877776	0.0648111	0.0243871
KIT_P367_R	KIT_P367_R	KIT	4	NM_000222.1	3815	Y	cg23927351	-367	N	Y	Y	Y	0.985297	0.990549	0.985437	0.529365	0.931698	0.517071	0.699115	0.168545	0.986506	0.458404	0.988912	0.981771	0.489303	0.0801716	0.208201	0.249472	0.0165319	0.0674616	0.0197439	0.0296079	0.0699307	0.0326443	0.00583809	0.0201	0.00425844	0.0136031	0.12904	0.00683308	0.186178	0.0458156	0.184723	0.0451056	0.0530403	0	0.0809956	0.0809132	0.226645
KIT_P405_F	KIT_P405_F	KIT	4	NM_000222.1	3815	Y	cg27154163	-405	N	Y	Y	Y	0.943045	0.990624	0.651906	0.133591	0.856479	0.680363	0.116795	0.0303143	0.512394	0.108235	0.970712	0.707066	0.0931404	0.0551448	0.0462854	0.166225	0.0335838	0.0368397	0.0310411	0.037576	0.048564	0.0408603	0.037756	0.0510492	0.0672691	0.0402249	0.0366939	0.0363232	0.194676	0.0490495	0.0331137	0.0535879	0.0532604	0.0287353	0.0674263	0.0774903	0.0724573
KLF5_E190_R	KLF5_E190_R	KLF5	13	NM_001730.3	688	Y	cg09984163	190	N	Y	Y	Y	0.0349843	0.0231997	0.033043	0.0555334	0.0634545	0.035709	0.0273358	0.0275673	0.0269769	0.0752319	0.0453593	0.0400572	0.0384339	0.0316789	0.0356178	0.0363805	0.0317647	0.0287651	0.0334024	0.0424262	0.0638894	0.0339105	0.0535556	0.0500905	0.0343797	0.0404808	0.0274012	0.0559918	0.0435112	0.0242717	0.0490809	0.0626166	0.0834125	0.0238503	0.0390863	0.039195	0.0582643
KLF5_P13_F	KLF5_P13_F	KLF5	13	NM_001730.3	688	Y	cg16541703	-13	N	Y	Y	Y	0.0387127	0.0304659	0.0528812	0.0550772	0.0411672	0.045813	0.0350265	0.0110853	0.097353	0.0750631	0.0450881	0.0564887	0.0441075	0.0677987	0.0366274	0.0124676	0.044422	0.0174219	0.0132279	0.0116528	0.0588266	0.0453957	0.043837	0.0612251	0.035499	0.0313448	0.0271435	0.0461225	0.0405284	0.0152408	0.0231691	0.0372927	0.0473261	0.0375174	0.026544	0.0298736	0.0290611
KLK10_P268_R	KLK10_P268_R	KLK10	19	NM_002776.3	5655	N	cg06130787	-268	N	N	N	N	0.0851663	0.553905	0.918664	0.138512	0.0819824	0.133815	0.688732	0.316659	0.799973	0.295208	0.200679	0.252594	0.365042	0.634487	0.352438	0.59514	0.931651	0.126386	0.084668	0.0788025	0.938489	0.170378	0.151779	0.134775	0.617207	0.105971	0.098482	0.0972313	0.0869493	0.057296	0.158066	0.0848907	0.0826793	0.832527	0.0965709	0.0844199	0.0960684
KLK11_P103_R	KLK11_P103_R	KLK11	19	NM_144947.1	11012	N	cg09702010	-103	N	N	N	N	0.507047	0.073351	0.825653	0.846447	0.00137788	0.0494862	0.668726	0.929528	0.601806	0.911247	0.791374	0.627835	0.547679	0.637667	0.183012	0.75508	0.972151	0.8681	0.113292	0.347943	0.6061	0.892015	0.193713	0.565522	0.420961	0.714102	0.310954	0.928102	0.68311	0.855239	0.68443	0.75527	0.629984	0.847129	0.722658	0.289839	0.845601
KLK11_P1290_F	KLK11_P1290_F	KLK11	19	NM_144947.1	11012	N	cg09333109	-1290	N	N	N	N	0.984616	0.474833	0.818899	0.987619	0	0.478803	0.964262	0.959476	0.885299	0.950992	0.98524	0.983271	0.949022	0.984933	0.976641	0.955846	0.985592	0.986731	0.96566	0.954537	0.98128	0.982627	0.986431	0.983827	0.98097	0.987588	0.985388	0.986374	0.937748	0.950129	0.945493	0.986426	0.989688	0.98397	0.942527	0.878475	0.95869
KRAS_E82_F	KRAS_E82_F	KRAS	12	NM_033360.2	3845	Y	cg26129757	82	N	Y	Y	Y	0.464716	0.666217	0.505185	0.784167	0.588459	0.589331	0.568839	0.427187	0.599473	0.488748	0.297958	0.247551	0.384912	0.416932	0.662082	0.585458	0.475077	0.6257	0.254253	0.616139	0.422361	0.576378	0.536352	0.579698	0.480684	0.479597	0.577743	0.368883	0.614188	0.48202	0.58568	0.622832	0.325578	0.518485	0.742434	0.440491	0.698142
KRAS_P651_F	KRAS_P651_F	KRAS	12	NM_033360.2	3845	Y	cg14647765	-651	N	Y	Y	Y	0.0389806	0.0526224	0.0566587	0.0895488	0.0622167	0.0614774	0.0407298	0.0449468	0.0315357	0.0530462	0.0232355	0.0833637	0.293902	0.0291359	0.0596146	0.0759612	0.0322264	0.0555499	0.0586469	0.0865795	0.0267181	0.0338074	0.0400034	0.0365626	0.0197898	0.0442774	0.0391027	0.0181817	0.0697575	0.0863938	0.0566768	0.0544528	0.0479297	0.0137849	0.0921938	0.115292	0.0852428
KRT1_P798_R	KRT1_P798_R	KRT1	12	NM_006121.2	3848	N	cg06030058	-798	N	N	N	N	0.982156	0.856558	0.178174	0.899658	0.134013	0.127848	0.142867	0.120557	0.418392	0.947709	0.852951	0.866201	0.482154	0.141673	0.126384	0.832118	0.985501	0.768906	0.974218	0.544584	0.883923	0.65359	0.303959	0.693836	0.783034	0.91667	0.441455	0.987288	0.726966	0.664843	0.852606	0.978815	0.989443	0.987712	0.848073	0.71823	0.834735
KRT13_P341_R	KRT13_P341_R	KRT13	17	NM_002274.2	3860	N	cg16023337	-341	N	N	N	N	0.0297709	0.982873	0.974648	0.527718	0.924022	0.987769	0.666975	0.967627	0.962913	0.919938	0.753905	0.981892	0.924754	0.989274	0.985522	0.904988	0.640583	0.956883	0.651709	0.806809	0.960308	0.952193	0.773627	0.826313	0.982441	0.741205	0.554731	0.9157	0.98013	0.937349	0.956584	0.916762	0.804637	0.962932	0.926398	0.770108	0.886231
KRT13_P676_F	KRT13_P676_F	KRT13	17	NM_002274.2	3860	N	cg24851986	-676	N	N	N	N	0.901882	0.978474	0.978888	0.900789	0.982044	0.981425	0.444083	0.983651	0.980177	0.91967	0.979047	0.981405	0.920478	0.984674	0.876565	0.685163	0.272829	0.752448	0.983742	0.811538	0.808966	0.899422	0.899382	0.637528	0.973974	0.561858	0.653612	0.669412	0.863596	0.863666	0.981235	0.720441	0.717293	0.979112	0.818229	0.866562	0.684144
KRT5_E196_R	KRT5_E196_R	KRT5	12	NM_000424.2	3852	Y	cg04254916	196	N	N	Y	Y	0.00199899	0.985046	0.623753	0.382594	0.0120493	0.131928	0.973431	0.348512	0.985135	0.968802	0.986156	0.00663629	0.468618	0.183049	0.0341729	0.843045	0.987957	0.946086	0.834042	0.618901	0.0494205	0.468	0.304627	0.632161	0.0557241	0.832987	0.388253	0.444456	0.926025	0.800681	0.356037	0.79881	0.336088	0.151968	0.960218	0.750366	0.968193
KRT5_P308_F	KRT5_P308_F	KRT5	12	NM_000424.2	3852	N	cg03540813	-308	N	N	N	N	0.190418	0.940293	0.675916	0.723829	0.144937	0.432398	0.868717	0.968934	0.70048	0.929439	0.948244	0.23403	0.758853	0.829194	0.196848	0.818584	0.969753	0.885086	0.913136	0.800937	0.674826	0.622866	0.803802	0.906323	0.298241	0.955389	0.664272	0.954624	0.852862	0.723339	0.630825	0.861345	0.816894	0.972281	0.86853	0.861756	0.866725
L1CAM_P148_R	L1CAM_P148_R	L1CAM	X	NM_024003.1	3897	Y	cg23050981	-148	Y	N	Y	Y	0.0228718	0.125512	0	0.163661	0	0.00675691	0	0	0	0.0459007	0	0.00333094	0.0952575	0	0.205799	0.00653791	0.0154175	0.00732653	0.0399556	0.0175958	0.00136585	0.0493161	0	0.00766746	0.0939624	0.0231376	0.0146272	0	0.0172757	0.0321854	0.0136185	0	0	0	0.0251285	0.0253423	0.0562418
L1CAM_P19_F	L1CAM_P19_F	L1CAM	X	NM_024003.1	3897	Y	cg12024667	-19	Y	N	Y	Y	0.989113	0.985737	0.663196	0.975301	0.480053	0.985844	0.0507822	0.112452	0.0346712	0.864203	0.986356	0.804766	0.988529	0.182951	0.989493	0.164727	0.827235	0.710657	0.689684	0.802199	0.44658	0.846181	0.668547	0.720838	0.730227	0.582291	0.908373	0.106483	0.618494	0.556342	0.301997	0.240542	0.409704	0.0449403	0.642329	0.591246	0.952017
LAMB1_E144_R	LAMB1_E144_R	LAMB1	7	NM_002291.1	3912	Y	cg24971900	144	N	Y	Y	Y	0.0760989	0.0811181	0.059348	0.0777256	0.0706021	0.0877633	0.0583067	0.080116	0.0679271	0.0759753	0.0879497	0.0860447	0.0742034	0.0528631	0.0735282	0.0539576	0.0917391	0.0694357	0.0614645	0.0786115	0.0693161	0.0902708	0.0745781	0.089899	0.0912352	0.0795605	0.0637648	0.0772483	0.0995831	0.0952628	0.0575401	0.105539	0.102501	0.0547913	0.0613584	0.084262	0.0746761
LAMC1_E466_R	LAMC1_E466_R	LAMC1	1	NM_002293.2	3915	Y	cg21404959	466	N	Y	Y	Y	0	0	0	0	0	0	0	0	0	0	0	0	0	0	0	0.00543458	0	0	0.00669198	0.00481749	0	0	0	0	0	0	0	0	0.00317822	0.0069606	0.00329195	0	0	0	0.00693529	0.0147625	0.00900343
LAMC1_P808_F	LAMC1_P808_F	LAMC1	1	NM_002293.2	3915	Y	cg26340246	-808	N	Y	Y	Y	0.075171	0	0	0	0.010272	0.0096932	0.0479299		0	0.0223663	0.0372567	0.000367363	0	0.0627939	0	0.0849919	0	0	0.0768939	0.0644084	0	0	0	0	0	0	0	0	0.0441473	0.0499794	0.0539469	0	0	0	0.0623913	0.0717134	0.0438366
LAT_E46_F	LAT_E46_F	LAT	16	NM_014387.3	27040	N	cg03108875	46	N	N	N	N	0.954147	0.946945	0.938097	0.969742	0.546157	0.940847	0.89993	0.706389	0.982736	0.848497	0.890086	0.951851	0.961292	0.957331	0.983181	0.913051	0.981998	0.884381	0.937521	0.876963	0.786764	0.92609	0.901626	0.932203	0.949614	0.85585	0.971475	0.954049	0.693738	0.745314	0.924518	0.903038	0.948232	0.939125	0.68156	0.841175	0.879585
LCK_E28_F	LCK_E28_F	LCK	1	NM_005356.2	3932	Y	cg05350315	28	N	N	Y	Y	0.979234	0.974129	0.962225	0.970715	0.975465	0.965493	0.952484	0.971734	0.971066	0.925087	0.973489	0.973542	0.930717	0.976331	0.989168	0.917968	0.989027	0.897613	0.97947	0.94572	0.991106	0.986466	0.790914	0.975983	0.981433	0.958182	0.983923	0.991807	0.917107	0.898507	0.971613	0.991491	0.985543	0.989749	0.91505	0.975703	0.895209
LCN2_P141_R	LCN2_P141_R	LCN2	9	NM_005564.2	3934	N	cg14615559	-141	N	N	N	N	0.0508633	0.141395	0.986752	0.0492985	0.753484	0.830175	0.984546	0.98825	0.987112	0.115305	0.0829682	0.0125705	0.139049	0.990081	0.951822	0.75962	0.469027	0.89251	0.208593	0.691928	0.940358	0.447716	0.423405	0.642779	0.753948	0.469659	0.602787	0.330845	0.849407	0.863078	0.355708	0.807422	0.574407	0.314854	0.885215	0.727488	0.621273
LCN2_P86_R	LCN2_P86_R	LCN2	9	NM_005564.2	3934	N	cg24638195	-86	N	N	N	N	0	0.0580337	0.985957	0.00807967	0.931606	0.772896	0.962634	0.987803	0.986884	0.030635	0.03156	0.00404546	0.0391797	0.988448	0.884606	0.445936	0.168957	0.696169	0.0814659	0.569315	0.805751	0.232718	0.253962	0.374003	0.385577	0.258056	0.292045	0.143912	0.722582	0.723318	0.190922	0.626016	0.360599	0.126604	0.808757	0.548735	0.447953
LEFTY2_P561_F	LEFTY2_P561_F	LEFTY2	1	NM_003240.2	7044	N	cg22462235	-561	N	N	N	N	0.881648	0.885188	0.713079	0.958519	0.287872	0.838166	0.862977	0.94025	0.740853	0.914397	0.683227	0.937952	0.906992	0.83912	0.600591	0.695695	0.929515	0.758107	0.740294	0.676813	0.816819	0.730669	0.698357	0.795344	0.474184	0.529283	0.700722	0.953268	0.79737	0.842625	0.697713	0.861354	0.882649	0.689539	0.650832	0.630258	0.814929
LEFTY2_P719_F	LEFTY2_P719_F	LEFTY2	1	NM_003240.2	7044	N	cg09540507	-719	N	N	N	N	0.941295	0.973692	0.972791	0.977964	0.951666	0.944394	0.971706	0.96852	0.966991	0.887871	0.881139	0.968243	0.975523	0.979986	0.976987	0.974037	0.976562	0.984711	0.91034	0.96036	0.933411	0.97792	0.933609	0.976443	0.87243	0.947878	0.977484	0.985768	0.982019	0.984031	0.965537	0.983649	0.982663	0.976088	0.902899	0.960399	0.986251
LIF_E208_F	LIF_E208_F	LIF	22	NM_002309.2	3976	Y	cg10375298	208	N	Y	Y	Y	0.00174147	0.987912	0.0168269	0.00931862	0.984088	0.283195	0.00793349	0	0	0.00866007	0.0129225	0.984842	0.0194377	0.00793138	0.988589	0.0129297	0	0	0.0167556	0.024327	0	0	0.00284792	0	0	0.0102957	0	0	0.622441	0.0159751	0.014655	0	0.000712867	0	0.021961	0.034632	0.0332797
LIF_P383_R	LIF_P383_R	LIF	22	NM_002309.2	3976	N	cg26721064	-383	N	N	N	N	0.176974	0.482982	0.626755	0	0.128868	0.126585	0.0493649		0.108025	0.141964	0.0442197	0.936782	0.0452825	0.721312	0.958382	0.140491	0.060316	0.132522	0.0981582	0.213716	0.229961	0.198932	0.0448698	0.104129	0.0736998	0.163993	0.422103	0.145924	0.457105	0.167175	0.117538	0.363903	0.292735	0.044564	0.406202	0.159492	0.206809
LIG3_P622_R	LIG3_P622_R	LIG3	17	NM_013975.2	3980	N	cg23104440	-622	N	N	N	N	0.30418	0.560468	0.0483571	0.308076	0.0574998	0.429573	0.315605	0.478443	0.148227	0.340414	0.188069	0.0207221	0.711162	0.120763	0.0346555	0.255426	0.161878	0.70999	0.221732	0.396445	0.348007	0.350872	0.49418	0.325035	0.200736	0.545149	0.26956	0.515925	0.658019	0.779938	0.670671	0.534706	0.404062	0.126407	0.613492	0.589817	0.472945
LIG4_P194_F	LIG4_P194_F	LIG4	13	NM_002312.3	3981	Y	cg22492943	-194	N	N	Y	Y	0	0.00313147	0.00925115	0.00800957	0.0128402	0.0238334	0.00528511	0	0	0.00785627	0.0114193	0.00341935	0.00717921	0.00254242	0.00543641	0.0180591	0	0	0.016059	0.0237087	0	0	0.00286841	0	0	0.00362823	0	0	0.011437	0.0194103	0.0205687	0	0	0	0.0249597	0.0299779	0.0391162
LIMK1_P709_R	LIMK1_P709_R	LIMK1	7	NM_002314.2	3984	N	cg07053434	-709	N	N	N	N	0.952573	0.98411	0.813446	0.950457	0.898775	0.969682	0.452108	0.98364	0.942258	0.897475	0.507242	0.985984	0.98735	0.945717	0.885975	0.884214	0.984723	0.908245	0.989259	0.964907	0.987635	0.71788	0.988773	0.932066	0.547587	0.819967	0.95645	0.469758	0.948236	0.664508	0.940239	0.953789	0.689008	0.869718	0.906903	0.808273	0.960696
LMO1_E265_R	LMO1_E265_R	LMO1	11	NM_002315.1	4004	Y	cg14911494	265	N	Y	N	Y	0.175859	0.079973	0.24465	0.0978586	0.979328	0.200017	0.250563	0.0228812	0.350513	0.0494429	0.92468	0.00220788	0.661895	0.555726	0.542287	0.0686837	0.0390295	0.139858	0.027483	0.0919481	0	0.0312509	0.983928	0.321294	0	0.017136	0.0376804	0.0634934	0.10354	0.0814825	0.224798	0.140139	0.116209	0.0930593	0.0961181	0.0769784	0.16482
LMO1_P169_F	LMO1_P169_F	LMO1	11	NM_002315.1	4004	Y	cg18564041	-169	N	N	Y	Y	0	0	0	0	0.00384809	0.00940621	0.00195713	0	0	0.0133515	0.00274788	0	0.00331139	0	0.00119375	0.00578899	0.000285841	0.000988583	0.00289418	0.00708695	0	0.00286652	0	0	0	0	0.00315814	0.0113508	0.00460682	0.010159	0.00345511	0.00373142	0.00223161	0	0.00662032	0.007935	0.0116304
LMO2_E148_F	LMO2_E148_F	LMO2	11	NM_005574.2	4005	N	cg22902574	148	N	N	N	N	0.988672	0.988127	0.987369	0.989378	0.944638	0.989743	0.991086	0.991212	0.988671	0.982114	0.988845	0.989602	0.990799	0.990229	0.99038	0.976891	0.99065	0.976314	0.99136	0.967876	0.98836	0.92303	0.991994	0.947423	0.9309	0.884559	0.990125	0.991436	0.885368	0.969111	0.986873	0.99121	0.991772	0.989036	0.938144	0.975894	0.978555
LMO2_P794_R	LMO2_P794_R	LMO2	11	NM_005574.2	4005	N	cg02028355	-794	N	N	N	N	0.985245	0.349545	0.985695	0.984549	0.983325	0.986402	0.988679	0.989702	0.986485	0.978497	0.898827	0.984563	0.989524	0.989915	0.986369	0.956701	0.988733	0.968634	0.989849	0.975448	0.988091	0.98366	0.991171	0.987195	0.985011	0.930141	0.986957	0.381673	0.841338	0.544645	0.181412	0.365118	0.275394	0.285673	0.787308	0.461207	0.435909
LMTK2_P1034_F	LMTK2_P1034_F	LMTK2	7	NM_014916.2	22853	N	cg09406250	-1034	N	N	N	N	0.414546	0.584335	0.591464	0.71168	0.173846	0.464979	0.483958	0.433632	0.545885	0.6176	0.495921	0.470583	0.538976	0.626805	0.457053	0.794428	0.761325	0.74464	0.749046	0.758432	0.654177	0.72043	0.700674	0.742455	0.671057	0.771153	0.741154	0.810624	0.75532	0.757072	0.815924	0.793126	0.811088	0.829154	0.7576	0.787157	0.793637
LOX_P313_R	LOX_P313_R	LOX	5	NM_002317.3	4015	Y	cg08623535	-313	N	N	Y	Y	0	0	0.985341	0	0	0	0.919757	0.0751357	0.985987	0	0	0	0.152223	0.945936	0.288997	0.0255607	0	0	0.0243482	0.119266	0.0197305	0	0	0	0	0	0.140438	0	0.0609549	0.140541	0.0204155	0.0196686	0.00720458	0	0.120779	0.130236	0.152141
LOX_P71_F	LOX_P71_F	LOX	5	NM_002317.3	4015	Y	cg03619973	-71	N	N	Y	Y	0	0.00496811	0.810474	0.00391855	0.0139204	0.0163255	0.0242226	0	0.0169374	0.0108471	0.00936235	0.00704785	0.0182121	0.840514	0.00726713	0.00361697	0	0	0.00751395	0.0156083	0.00984236	0.0101201	0	0.0100983	0	0.00146313	0	0.0141244	0.0172651	0.00812557	0.00213993	0.0107032	0	0.000968631	0.00950657	0.0335914	0.0187819
LRP2_E20_F	LRP2_E20_F	LRP2	2	NM_004525.1	4036	Y	cg10022744	20	N	Y	Y	Y	0.623746	0.254869	0.0458807	0.0442442	0.30096	0.102106	0.0368642	0.0243274	0.0555195	0.0790075	0.0388053	0.447512	0.0465947	0.042644	0.0916064	0.0640976	0.043518	0.0454827	0.0259968	0.0282266	0.0321216	0.0388677	0.382709	0.0555399	0.0277551	0.0406435	0.0448272	0.0373154	0.0382629	0.0311778	0.0233559	0.0391589	0.0346082	0.0264962	0.034332	0.0354355	0.0992007
LRRC32_E157_F	LRRC32_E157_F	LRRC32	11	NM_005512.1	2615	N	cg24088597	157	N	N	N	N	0.983923	0.981419	0.985452	0.98725	0.70078	0.954646	0.986229	0.85765	0.984924	0.988596	0.987652	0.987091	0.988195	0.987631	0.984222	0.99049	0.986645	0.982667	0.988361	0.924752	0.983966	0.982135	0.989028	0.984846	0.981747	0.897568	0.975487	0.987645	0.984887	0.991234	0.963769	0.986835	0.984116	0.985704	0.978321	0.940974	0.988414
LRRC32_P865_R	LRRC32_P865_R	LRRC32	11	NM_005512.1	2615	Y	cg06412573	-865	N	Y	Y	Y	0.616402	0.359323	0.0297815	0.0172562	0.0405455	0.266304	0.0201006	0.00568199	0.0414745	0.459067	0.0453279	0.046038	0.0218551	0.0377969	0.0161991	0.010949	0.0168175	0.00375003	0.00615844	0.00869735	0.017339	0.00422803	0.00328269	0.00639729	0.00610303	0.00742463	0.0134857	0	0.0173193	0.0108002	0.00821418	0.0138611	0.00945028	0	0.0128172	0.0176344	0.0192307
LRRK1_P39_F	LRRK1_P39_F	LRRK1	15	NM_024652.2	79705	N	cg02770711	-39	N	N	N	N	0.905279	0.942287	0.960362	0.953791	0.921755	0.925278	0.934659	0.829895	0.948885	0.861343	0.948744	0.932681	0.962761	0.949004	0.946779	0.98937	0.959222	0.950563	0.985848	0.989065	0.955091	0.978966	0.956168	0.952748	0.953507	0.957743	0.966775	0.967677	0.97267	0.987786	0.983146	0.987897	0.97125	0.933197	0.986483	0.990431	0.989981
LRRK1_P834_F	LRRK1_P834_F	LRRK1	15	NM_024652.2	79705	N	cg24824910	-834	N	N	N	N	0.489486	0.86777	0.599481	0.807675	0.900964	0.806236	0.398986		0.92639	0.548443	0.34441	0.760844	0.822845	0.744521	0.0851365	0.744924	0.691329	0.658466	0.873371	0.805329	0.785422	0.814012	0.161833	0.775191	0.741817	0.751669	0.470955	0.821037	0.726255	0.669573	0.868775	0.683149	0.84303	0.667267	0.706355	0.34604	0.817979
LTA_E28_R	LTA_E28_R	LTA	6	NM_000595.2	4049	N	cg24216966	28	N	N	N	N	0.976357	0.972478	0.953683	0.212573	0.983964	0.985424	0.986659	0.98379	0.969211	0.96714	0.980945	0.983205	0.967467	0.973112	0.985401	0.977488	0.970417	0.983329	0.779756	0.775508	0.984172	0.979063	0.948581	0.964995	0.891315	0.987783	0.970236	0.985832	0.490912	0.886925	0.846676	0.757952	0.971097	0.990183	0.354256	0.722888	0.864533
LTA_P214_R	LTA_P214_R	LTA	6	NM_000595.2	4049	N	cg20798246	-214	N	N	N	N	0.959869	0.985696	0.979408	0.976901	0.931635	0.965567	0.879575	0.805556	0.948991	0.896159	0.942439	0.953481	0.959191	0.985833	0.965519	0.97069	0.98256	0.97169	0.970403	0.94186	0.888266	0.983933	0.932844	0.903872	0.958305	0.965887	0.986558	0.96916	0.905582	0.931943	0.971115	0.93759	0.966672	0.992285	0.918346	0.923814	0.948308
LTB4R_E64_R	LTB4R_E64_R	LTB4R	14	NM_181657.1	1241	N	cg07869853	64	N	N	N	N	0.980947	0.987637	0.982711	0.989094	0.836882	0.732598	0.886448	0.986377	0.983549	0.961156	0.933853	0.985988	0.987336	0.988142	0.985935	0.869099	0.96955	0.857593	0.978208	0.894445	0.989684	0.959042	0.924213	0.944407	0.980318	0.90027	0.980674	0.989062	0.825558	0.881634	0.950636	0.936342	0.989816	0.969369	0.833528	0.905073	0.871955
LTB4R_P163_F	LTB4R_P163_F	LTB4R	14	NM_181657.1	1241	N	cg14137885	-163	N	N	N	N	0.982885	0.988399	0.985048	0.988182	0.985941	0.898108	0.986819	0.987327	0.988003	0.977982	0.986809	0.984786	0.987957	0.986631	0.987874	0.96079	0.970831	0.966439	0.990008	0.97058	0.903568	0.981166	0.989022	0.986305	0.981207	0.951126	0.985469	0.988298	0.918632	0.962765	0.983886	0.98695	0.988999	0.978256	0.935935	0.922599	0.96258
LY6G6E_P45_R	LY6G6E_P45_R	LY6G6E	6	NM_024123.1	79136	N	cg26399860	-1499	N	N	N	N	0.145781	0.990585	0.950841	0.966527	0.219329	0.117639	0.327388	0.370003	0.912776	0.92695	0.585667	0.896921	0.736668	0.990455	0.836343	0.404562	0.8402	0.749909	0.0757234	0.320991	0.15329	0.615225	0.141741	0.39767	0.104357	0.571842	0.381515	0.782569	0.944284	0.574321	0.168715	0.59955	0.342636	0.0334888	0.698147	0.544978	0.423895
LYN_E353_F	LYN_E353_F	LYN	8	NM_002350.1	4067	Y	cg07158612	353	N	Y	Y	Y	0	0.0149724	0	0.0212059	0.132776	0.0587752	0		0	0	0.0554608		0.0780872	0.0400699	0.0470929	0	0.0324018	0.0454323	0.026427	0.019599	0.0555128	0.0275473	0	0.0807423	0	0.0229376	0.0365827	0	0.0681442	0.18062	0.0204979	0.0541254	0.0542047	0.00644834	0.0116381	0.168245	0.0211438
LYN_P241_F	LYN_P241_F	LYN	8	NM_002350.1	4067	Y	cg04283851	-241	N	Y	Y	Y	0.165239	0.620539	0.0432436	0.0424904	0.989728	0.334041	0.0373289	0.087385	0.054677	0.158625	0.188804	0.142005	0.0357548	0.175321	0.039147	0.0345526	0.0176311	0.0191009	0.033215	0.0502583	0.0904206	0.0374339	0.0354747	0.0402514	0.0134898	0.0232496	0.097414	0.0147744	0.0463814	0.0401346	0.0251037	0.0371821	0.0555422	0.379315	0.0831197	0.0594223	0.0439597
MAD2L1_E93_F	MAD2L1_E93_F	MAD2L1	4	NM_002358.2	4085	Y	cg08483943	-213	N	Y	Y	Y	0.855234	0.767521	0.752639	0.91233	0.85822	0.848916	0.818335	0.8149	0.838323	0.833111	0.801474	0.832966	0.739374	0.603254	0.845391	0.728627	0.77861	0.713011	0.788323	0.702391	0.778319	0.781154	0.774291	0.826358	0.760203	0.748326	0.783494	0.818696	0.738823	0.69486	0.586261	0.780597	0.808533	0.795863	0.728707	0.797101	0.6199
MAF_E77_R	MAF_E77_R	MAF	16	NM_005360.3	4094	Y	cg02881640	77	N	N	Y	Y	0.0184972	0.11761	0.0304436	0.000909342	0.0570423	0.0188832	0.00580665	0	0	0	0.0510506	0.0831935	0.0589047	0	0.0562485	0.0838445	0.000784946	0.0912177	0.0915477	0.07766	0.0429713	0.136807	0.0587225	0.031851	0	0.0777231	0.0850013	0	0.070015	0.102623	0.057019	0.0847934	0.0520639	0.0257867	0.195806	0.0946664	0.101385
MAF_P826_R	MAF_P826_R	MAF	16	NM_005360.3	4094	Y	cg24274831	-826	N	Y	Y	Y	0.070762	0.978008	0.00934595	0	0.0555061	0.0775432	0.450153	0	0.521785	0.114601	0.52534	0	0.00912977	0	0.0954358	0	0	0	0	0.00177121	0	0	0	0	0	0	0.24945	0	0	0.0191332	0.0475018	0	0	0	0.0155127	0.0522042	0.00441795
MAGEA1_E113_R	MAGEA1_E113_R	MAGEA1	X	NM_004988.3	4100	N	cg24967982	113	Y	N	N	N	0.96998		0.941959	0.960329	0.0784233	0.334593	0.39089		0.527161	0.695915	0.918293	0.964404	0.583205	0.81017	0.959251	0.966804	0.973215	0.97453	0.980325	0.978668	0.97804	0.959245	0.852494	0.833326	0.953324	0.975746	0.970917	0.963182	0.963783	0.876703	0.469268	0.85266	0.765945	0.955805	0.937011	0.918145	0.845849
MAGEA1_P926_F	MAGEA1_P926_F	MAGEA1	X	NM_004988.3	4100	N	cg03363189	-926	Y	N	N	N	0.986334	0.978946	0.983888	0.982748	0.981725	0.981653	0.73381	0.483956	0.982756	0.944204	0.981129	0.984949	0.984639	0.144798	0.773615	0.905767	0.984336	0.987254	0.989811	0.989564	0.987036	0.96164	0.8547	0.986371	0.867531	0.986449	0.859965	0.53884	0.976779	0.884093	0.984611	0.987985	0.911671	0.984135	0.988844	0.990491	0.960033
MAGEC3_E307_F	MAGEC3_E307_F	MAGEC3	X	NM_138702.1	139081	N	cg02818322	307	Y	N	N	N	0.255274	0.79328	0.336295	0.700558	0.187123	0.684464	0.325052	0.176729	0.40387	0.661839	0.612974	0.674578	0.381518	0.500012	0.524746	0.850323	0.452728	0.832508	0.930055	0.853704	0.508773	0.768174	0.395298	0.572313	0.652814	0.71696	0.442327	0.853799	0.755355	0.876352	0.87291	0.830546	0.848584	0.791243	0.807978	0.878625	0.898189
MAGEC3_P903_F	MAGEC3_P903_F	MAGEC3	X	NM_138702.1	139081	N	cg22177388	-903	Y	N	N	N	0.416133		0.179435	0.789749	0.0951071	0.625798	0.0412294	0	0.419534	0.290587	0.45468	0.80747	0.0597253	0.616995	0.855535	0.261388	0.378306	0.550529	0.709485	0.683332	0.739293	0.650288	0.776145	0.345295	0.835293	0.725472	0.825911		0.613582	0.716427	0.730629	0.563595	0.444171		0.429757	0.694751	0.58692
MAGEL2_E166_R	MAGEL2_E166_R	MAGEL2	15	NM_019066.2	54551	N	cg03672494	166	N	N	N	N	0.903842	0.925027	0.906676	0.850225	0.5862	0.927684	0.978497	0.537875	0.811376	0.634089	0.852722	0.870619	0.910748	0.968534	0.959495	0.979877	0.952751	0.96789	0.978214	0.98344	0.929228	0.958771	0.972142	0.952642	0.941557	0.963859	0.924742	0.805202	0.957628	0.820357	0.962386	0.96067	0.940893	0.959148	0.960185	0.94949	0.962556
MAGEL2_P170_R	MAGEL2_P170_R	MAGEL2	15	NM_019066.2	54551	Y	cg25417515	-170	N	Y	Y	Y	0.940485	0.946765	0.948147	0.962392	0.496466	0.900748	0.947625		0.917553	0.629962	0.829657	0.931295	0.93957	0.955237	0.957368	0.962367	0.95071	0.965003	0.96546	0.960713	0.963803	0.946487	0.962093	0.95274	0.942083	0.870611	0.820343	0.280114	0.960607	0.733717	0.953758	0.962105	0.949024	0.955532	0.967375	0.935977	0.867452
MALT1_P406_R	MALT1_P406_R	MALT1	18	NM_006785.2	10892	Y	cg22260834	-406	N	Y	Y	Y	0.0174843	0.065706	0.0549169	0.0859749	0.0385388	0.0483007	0.0291008	0.0377202	0.016528	0.0753898	0.0744924	0.037678	0.0429719	0.0489658	0.0370063	0.0419425	0.0609378	0.0211888	0.0359198	0.0327559	0.067197	0.147246	0.013153	0.0366069	0.0525766	0.0226117	0.018068	0.026905	0.0317629	0.0201637	0.0308726	0.0870164	0.103049	0.0294046	0.0404513	0.0544914	0.0954577
MAP2K6_E297_F	MAP2K6_E297_F	MAP2K6	17	NM_002758.2	5608	N	cg09190049	297	N	N	N	N	0.659581	0.014051	0.0111369	0.0674254	0.0211692	0.0656956	0	0	0.0157108	0.0608413	0.0128234	0.00156636	0.0181773	0.00995079	0.00782171	0.00245157	0.115186	0.0406873	0.000220537	0.00092809	0	0.0496995	0	0	0.0314121	0.0149707	0.0497275	0.077774	0.0240622	0.00739295	0.00694869	0.0502314	0.088141	0	0.00361844	0.0130802	0.00449402
MAP2K6_P297_R	MAP2K6_P297_R	MAP2K6	17	NM_002758.2	5608	Y	cg23296889	-297	N	N	Y	Y	0.505871	0.807156	0.0957156	0.202198	0.557134	0.708735	0.0680721	0.226738	0.0613948	0.15482	0.179469	0.342727	0.0691619	0.190806	0.082825	0.0272752	0.0075109	0.0322849	0.0645602	0.0690439	0.020961	0.0552215	0.0928835	0.0298593	0.0155276	0.0694909	0.0299084	0.0494819	0.103784	0.0777321	0.104979	0.0614429	0.0429869	0.00543619	0.115893	0.0758641	0.124622
MAP3K1_E81_F	MAP3K1_E81_F	MAP3K1	5	XM_042066.10	4214	Y	cg00468724	81	N	N	Y	Y	0.927718	0.95026	0.77718	0.153019	0.987498	0.12541	0.104674	0.0314824	0.988863	0.0277098	0.0429356	0.532446	0.234841	0.244777	0.070146	0.104443	0.105309	0.0196855	0.0160844	0.0360654	0.250629	0.21563	0.242346	0.165977	0.290989	0.0915482	0.0533852	0.0634939	0.0524657	0.0303507	0.046786	0.133986	0.112933	0.0911256	0.163213	0.0707049	0.0214328
MAP3K1_P7_F	MAP3K1_P7_F	MAP3K1	5	XM_042066.10	4214	Y	cg06448700	-7	N	N	Y	Y	0.768558	0.893754	0.9856	0.1732	0.987323	0.763297	0.0366204	0.120368	0.987662	0.133144	0.0302254	0.602259	0.320521	0.0930654	0.0269985	0.115579	0.0847761	0.11837	0.0435436	0.0571635	0.0646258	0.0726469	0.0184867	0.0511696	0.00442407	0.0675274	0.0533382	0.0806288	0.0852259	0.0741386	0.102929	0.137035	0.0633065	0.0396138	0.259232	0.121129	0.0529507
MAP3K8_P1036_F	MAP3K8_P1036_F	MAP3K8	10	NM_005204.2	1326	Y	cg21555918	-1036	N	N	Y	Y	0.899241	0.592069	0.984005	0.0138064	0.987621	0.98732	0.571836	0.986738	0.937581	0.93406	0.0275401	0.62688	0.756301	0.991153	0.350872	0.718309	0.831447	0.65544	0.37888	0.560035	0.156883	0.314375	0.494878	0.305377	0.581161	0.396993	0.561108	0.197459	0.594608	0.811783	0.540254	0.816428	0.54481	0.930891	0.835722	0.50501	0.6201
MAP3K9_E17_R	MAP3K9_E17_R	MAP3K9	14	NM_033141.2	4293	Y	cg09337038	17	N	Y	Y	Y	0.0141666	0.00450134	0.0215449	0.00965522	0.0497786	0.0441785	0.00982085	0	0	0	0.0138991	0.030267	0.0286296	0.0130127	0.0238791	0.0230137	0.0120771	0.00973732	0.0128508	0.0195958	0.00908599	0.0226627	0.0156537	0.0147554	0.000914121	0.0163485	0.0115696	0	0.0207244	0.015338	0.0154986	0.00916701	0.00665099	0	0.0238101	0.0318511	0.0358418
MAPK10_E26_F	MAPK10_E26_F	MAPK10	4	NM_138982.1	5602	N	cg26029835	26	N	N	N	N	0.931698	0.936478	0.921594	0.906837	0.932604	0.935065	0.967022	0.986688	0.903198	0.834008	0.922868	0.943434	0.45039	0.945688	0.978774	0.262106	0.935202	0.643762	0.973784	0.913968	0.0537314	0.221756	0.932268	0.87183	0.0241399	0.954265	0.874331	0.958327	0.930602	0.850921	0.59839	0.946459	0.940058	0.730334	0.574395	0.871054	0.952939
MAPK12_E165_R	MAPK12_E165_R	MAPK12	22	NM_002969.3	6300	Y	cg06544203	165	N	Y	Y	Y	0.0292931	0.027653	0.032836	0.0556143	0.034218	0.0456411	0.0217078	0.04014	0.0317394	0.0468652	0.0518782	0.00915487	0.0388776	0.0504342	0.0252952	0.0252876	0.0157791	0.0237855	0.051995	0.0543278	0.0726379	0.0263833	0.0220964	0.0374289	0.06678	0.0260978	0.0475738	0.0538305	0.0322146	0.0454563	0.0621243	0.0333719	0.00774432	0.0195399	0.0358682	0.108176	0.145444
MAPK12_P416_F	MAPK12_P416_F	MAPK12	22	NM_002969.3	6300	Y	cg26416296	-416	N	Y	Y	Y	0.282499	0.437876	0.0520102	0.282829	0.508363	0.11233	0.639976	0.976469	0.0315571	0.881085	0.0813409	0.34389	0.943471	0.664393	0.792976	0.161804	0.150672	0.315299	0.0659667	0.095398	0.032894	0.0667037	0.0286552	0.160418	0.179384	0.0126051	0.144077	0	0.0449894	0.0746398	0.109675	0.178012	0.0526871	0.0307154	0.144878	0.0815657	0.197729
MAPK14_P327_R	MAPK14_P327_R	MAPK14	6	NM_139013.1	1432	Y	cg18213931	-327	N	Y	Y	Y	0.0983145	0.473744	0	0.126469	0.353162	0.448934	0.0155947	0.0678679	0.0320024	0.0233071	0.128238	0.432005	0.0480904	0.11253	0.0557487	0.0442138	0.000605997	0.0193555	0.03751	0.0178213	0.0130898	0.000472507	0.016332	0.0164482	0.0169802	0.0048677	0.0101437	0.0395464	0.050196	0.0354129	0.0641135	0.0593881	0.0105149	0.3434	0.0866099	0.0365542	0.24475
MAPK4_E273_R	MAPK4_E273_R	MAPK4	18	NM_002747.2	5596	N	cg21612229	273	N	N	N	N	0.749716	0.10843	0.542466	0.87176	0.0510225	0.214881	0.441353	0.294374	0.27958	0.0938936	0.701415	0.682119	0.182414	0.254228	0.642781	0.771183	0.913695	0.70896	0.946152	0.815774	0.834278	0.796736	0.459828	0.543195	0.960916	0.836539	0.406254	0.65457	0.715167	0.51448	0.242837	0.650065	0.510959	0.0868141	0.667495	0.78764	0.339514
MAPK9_P1175_F	MAPK9_P1175_F	MAPK9	5	NM_139070.1	5601	N	cg05023457	-1175	N	N	N	N	0.978769	0.983548	0.979456	0.984874	0.984744	0.979303	0.98079	0.98288	0.981322	0.940035	0.981685	0.981198	0.983468	0.982778	0.984097	0.98743	0.979871	0.98504	0.983566	0.926796	0.511933	0.785573	0.98383	0.981645	0.764586	0.984066	0.979352	0.984001	0.98478	0.986918	0.982936	0.984675	0.986284	0.978046	0.98556	0.989417	0.989203
MAS1_P469_R	MAS1_P469_R	MAS1	6	NM_002377.2	4142	N	cg04134973	-469	N	N	N	N	0.984479	0.98324	0.984347	0.988125	0.491277	0.952044	0.983704	0.610282	0.98271	0.93634	0.936915	0.981337	0.986973	0.837576	0.987389	0.965989	0.985364	0.98744	0.967814	0.91288	0.985142	0.98154	0.924933	0.970829	0.980865	0.988865	0.984141	0.985656	0.979512	0.870343	0.837577	0.965587	0.988552	0.983801	0.949305	0.83505	0.943981
MAS1_P657_R	MAS1_P657_R	MAS1	6	NM_002377.2	4142	N	cg13390345	-657	N	N	N	N	0.986411	0.984852	0.986811	0.990425	0.788027	0.981617	0.986814	0.952001	0.987369	0.950432	0.987136	0.985204	0.987812	0.990969	0.987686	0.986133	0.987317	0.989637	0.980306	0.969562	0.987604	0.985624	0.990702	0.988523	0.983699	0.989557	0.988404	0.987762	0.985607	0.968712	0.96526	0.987919	0.989418	0.986336	0.978094	0.938251	0.992876
MATK_P190_R	MATK_P190_R	MATK	19	NM_139355.1	4145	Y	cg21380287	-190	N	N	N	Y	0.8822	0.982554	0.727588	0.456506	0.378566	0.0487119	0.868209	0.0455757	0.132346	0.526563	0.982616	0.0693488	0.0618811	0.982795	0.132396	0.414323	0.949656	0.307279	0.122889	0.253236	0.911598	0.144309	0.196963	0.141948	0.0489655	0.065202	0.0169147	0.0404897	0.348747	0.31351	0.0910082	0.223224	0.112723	0.0122893	0.246345	0.229413	0.184361
MATK_P64_F	MATK_P64_F	MATK	19	NM_139355.1	4145	Y	cg02798144	-64	N	N	Y	Y	0.650316	0.911639	0.125707	0	0.0223479	0.0708603	0.488597	0.00570266	0	0.0401978	0.379682	0.104092	0.00146663	0.572874	0	0.0149269	0	0.00627478	0.0114746	0.0346799	0.0232649	0	0	0.00155678	0	0	0	0.00606271	0.0511696	0.0985971	0.0142141	0.0249475	0	0	0.0408513	0.045205	0.024419
MBD2_P233_F	MBD2_P233_F	MBD2	18	NM_003927.3	8932	N	cg15090185	-233	N	N	N	N	0.671269	0.959886	0.426936	0.976359	0.203535	0.0770916	0	0.84452	0.921004	0.803723	0.0362806	0.110515	0.346395	0.899726	0.881093	0.281146	0.224795	0.54836	0.187151	0.257533	0.545353	0.360689	0.276398	0.336643	0.634477	0.395469	0.434404	0.265548	0.476762	0.511959	0.847408	0.498794	0.310504	0.0937499	0.535584	0.441103	0.19091
MC2R_E455_F	MC2R_E455_F	MC2R	18	NM_000529.2	4158	N	cg21266195	455	N	N	N	N	0.985935	0.988931	0.988077	0.988244	0.313723	0.210645	0.216502	0.136693	0.956182	0.144676	0.988714	0.988504	0.135284	0.747435	0.432896	0.991834	0.966042	0.970006	0.989789	0.9778	0.976987	0.816624	0.897577	0.92132	0.980314	0.834826	0.785643	0.762266	0.981352	0.676463	0.989147	0.921256	0.874304	0.962875	0.978715	0.855515	0.981584
MC2R_P1025_F	MC2R_P1025_F	MC2R	18	NM_000529.2	4158	N	cg00358505	-1025	N	N	N	N	0.278474	0.945781	0.918859	0.963002	0.108527	0.279326	0.183865	0.0630541	0.83863	0.135119	0.882958	0.937512	0.0865312	0.192768	0.348707	0.43167	0.631649	0.258113	0.191537	0.236705	0.0697452	0.213678	0.125255	0.167194	0.221267	0.737888	0.352787	0.22019	0.777482	0.353507	0.0471783	0.293334	0.217654	0.0829786	0.330435	0.377753	0.0980755
MCAM_P169_R	MCAM_P169_R	MCAM	11	NM_006500.2	4162	Y	cg13567839	-169	N	Y	Y	Y	0.094705	0.0197927	0.201302	0.0316364	0.601944	0.0608328	0.367553	0.123314	0.57552	0.115245	0.116183	0.0413428	0.26703	0.0937163	0.0312946	0.0375505	0.0196677	0	0.0131057	0.0308219	0.00810218	0.0205716	0.0259884	0.0266068	0.0127102	0.0218746	0.017826	0	0.0350101	0.0302975	0.0308021	0.0407806	0.0138341	0.00182585	0.0526814	0.0534112	0.0420123
MCAM_P265_R	MCAM_P265_R	MCAM	11	NM_006500.2	4162	Y	cg19017850	-265	N	Y	Y	Y	0.777594	0.0984038	0.737388	0.194154	0.899695	0.35261	0.880918	0.10235	0.861318	0.589001	0.563724	0.499672	0.873339	0.270353	0.183895	0.367204	0.851861	0.160903	0.0763782	0.157733	0.528042	0.161262	0.149195	0.24525	0.142547	0.105552	0.15546	0.101437	0.147475	0.145447	0.157471	0.238855	0.197271	0.144935	0.111584	0.124209	0.178086
MCC_E23_R	MCC_E23_R	MCC	5	NM_002387.1	4163	Y	cg10599443	23	N	Y	Y	Y	0.0255386	0.0429601	0.0234627	0.0442845	0.0286739	0.0409022	0.020353	0.0212024	0.0165503	0.0367444	0.0386628	0.0402428	0.36025	0.0182666	0.0446539	0.26468	0.502824	0.218862	0.0139481	0.285506	0.0172705	0.0427979	0.434888	0.53213	0.107166	0.203648	0.673958	0.049303	0.289299	0.0126421	0.0154565	0.0352596	0.0574252	0.0519246	0.029038	0.0371752	0.0311278
MCC_P196_R	MCC_P196_R	MCC	5	NM_002387.1	4163	Y	cg19728002	-196	N	Y	Y	Y	0	0.00757455	0	0.0284308	0	0.0109951	0.019566	0	0	0.0128311	0.00921777	0.0329317	0.0205533	0.00476024	0.0299471	0.349476	0.0352735	0.431015	0	0.284757	0.0153445	0.0056534	0.71883	0.847868	0.00827725	0.0110598	0.587614	0.0129766	0.0599172	0	0	0.00990018	0	0	0	0.000738693	0.00268917
MCF2_E195_F	MCF2_E195_F	MCF2	X	NM_005369.2	4168	N	cg20900840	195	Y	N	N	N	0.987906	0.981568	0.125208	0.075229	0.42608	0.924409	0.816233	0.424085	0.851528	0.890171	0.123515	0.982773	0.86006	0.0288641	0.987977	0.709591	0.898144	0.884813	0.739068	0.714571	0.848919	0.899862	0.487723	0.884779	0.843355	0.940166	0.874705	0.476243	0.895842	0.857949	0.500603	0.875602	0.495503	0.222092	0.871339	0.818134	0.757241
MCF2_P1024_R	MCF2_P1024_R	MCF2	X	NM_005369.2	4168	N	cg13637055	-1024	Y	N	N	N	0.964401		0.849098	0.946374		0.919945	0.920242		0.948329	0.811347		0.932888	0.956821		0.942825	0.9658	0.947008	0.959144	0.295007	0.910674	0.962634	0.923347		0.859094		0.956228	0.926766		0.941687	0.910114	0.646206	0.940568		0.916273	0.938587	0.904915	0.711278
MCF2_P445_F	MCF2_P445_F	MCF2	X	NM_005369.2	4168	N	cg17051630	-445	Y	N	N	N	0.738067	0.955094	0.888204	0.984409	0.480195	0.88971	0.91228	0.349418	0.785437	0.823342	0.446883	0.984113	0.806638	0.178589	0.9758	0.833114	0.973559	0.899253	0.835729	0.688901	0.819082	0.743904	0.438928	0.609431	0.536716	0.764604	0.400304	0.859993	0.85846	0.908406	0.57049	0.906609	0.584186	0.745946	0.881143	0.813566	0.676292
MCM2_P241_R	MCM2_P241_R	MCM2	3	NM_004526.2	4171	Y	cg19254115	-241	N	Y	Y	Y	0.0177017	0.0128753	0.02758	0.0270618	0.0179849	0.0247189	0.018521	0.0208158	0.0153334	0.111359	0.0365322	0.0183028	0.0504096	0.0256854	0.0590813	0.0139915	0.0129693	0.0202005	0.0176544	0.0214493	0.0239612	0.0397619	0.0151079	0.0392786	0.0452004	0.0213241	0.0258505	0.0202421	0.0210481	0.0220671	0.0236434	0.025511	0.0317194	0.007703	0.0252762	0.0301855	0.0270659
MCM2_P260_F	MCM2_P260_F	MCM2	3	NM_004526.2	4171	Y	cg10691006	-260	N	Y	Y	Y	0.0596227	0.0552855	0.054365	0.0599125	0.0356404	0.0575844	0.0726165	0.022274	0.0582208	0.196045	0.0766084	0.0513434	0.0976475	0.0546271	0.199789	0.0480674	0.0533666	0.107979	0.0798394	0.0608453	0.106869	0.0793202	0.0605508	0.145243	0.159423	0.086489	0.0650108	0.0939256	0.114922	0.050637	0.0447088	0.101888	0.0928641	0.0508726	0.116975	0.10723	0.0858992
MCM6_E136_F	MCM6_E136_F	MCM6	2	NM_005915.4	4175	Y	cg15058178	136	N	Y	Y	Y	0.0261633	0.00606103	0.0151653	0.0185778	0.0147104	0.0197549	0.0115326	0.029393	0.00980305	0.0189771	0.0224802	0.0166427	0.0166021	0.0162324	0.0145163	0.0267216	0.0129969	0.00295839	0.0264972	0.0511378	0.02328	0.0192255	0.0228717	0.0240944	0.0190543	0.0133796	0.0131785	0.0337477	0.0219292	0.0386564	0.0220541	0.0283803	0.0364186	0.00568632	0.0392017	0.036796	0.0327116
MDR1_seq_42_S300_R	MDR1_seq_42_S300_R	ABCB1	7	NM_000927.3	5243	Y	cg25735094	.	N	Y	Y	Y	0.75528	0.0170432	0.715577	0	0.575021	0.000419965	0.0158198	0.354246	0.0737432	0	0.988258	0.021216	0	0	0.308305	0.00867825	0	0	0.00840419	0.0841839	0	0.684392	0.81054	0.0140544	0	0	0.77611	0	0.28174	0.0111622	0.00759158	0.0230598	0	0	0.00880511	0.103302	0.0254561
MDS1_E45_F	MDS1_E45_F	MDS1	3	NM_004991.1	4197	Y	cg03078689	45	N	N	N	Y	0.017228	0.491321	0.111631	0.174728	0.112387	0.0807246	0	0.0808279	0.0888637	0.105043	0.000655257	0.135137	0.0395945	0.126388	0.041707	0.0535655	0.036936	0.113707	0.0128807	0.0150374	7.47708e-05	0.0277042	0.0366452	0.0139222	0.0330393	0.0409525	0.0175445	0	0.0791373	0.0275707	0	0.0263087	0.02151	0.108494	0.0194315	0.0172611	0.0242967
MECP2_E90_R	MECP2_E90_R	MECP2	X	NM_004992.2	4204	Y	cg23611509	90	Y	Y	Y	Y	0.561469	0.0590529	0.433234	0.0890829	0.0845509	0.20003	0.416161	0.12075	0.0504445	0.119348	0.0741281	0.330558	0.213	0.0701653	0.609553	0.13823	0.639078	0.358095	0.174597	0.355276	0.539433	0.484357	0.551965	0.441661	0.23803	0.5219	0.513819	0.113925	0.451473	0.364523	0.142572	0.408451	0.112195	0.116249	0.478249	0.270739	0.746451
MECP2_P398_R	MECP2_P398_R	MECP2	X	NM_004992.2	4204	Y	cg04941592	-398	Y	Y	Y	Y	0.539449	0	0.45971	0.0013172	0.400473	0.136497	0.406509	0.589611	0	0	0	0.464838	0.427601	0	0.53186	0.258583	0.419023	0.602229	0.470741	0.459625	0.514964	0.565501	0.631302	0.641509	0.538227	0.533308	0.523535	0.0706515	0.52728	0.330757	0.145798	0.632768	0.368721	0.00206732	0.52194	0.318525	0.647908
MEG3_E91_F	MEG3_E91_F	MEG3	14	XR_001355.1	55384	Y	cg27191825	91	N	Y	Y	Y	0.876116	0.856559	0.24004	0.24964	0.465333	0.942289	0.715699	0.497442	0.160954	0.463244	0.862726	0.442657	0.322636	0.333378	0.903688	0.368769	0.408666	0.281035	0.504354	0.772882	0.669772	0.843441	0.873141	0.00286279	0.925233	0.792579	0.723541	0.395866	0.515895	0.494632	0.460699	0.429192	0.47115	0.92232	0.365777	0.416788	0.671019
MEG3_P235_F	MEG3_P235_F	MEG3	14	XR_001355.1	55384	Y	cg24336658	-235	N	Y	Y	Y	0.986737	0.989074	0.988587	0.578671	0.790557	0.987631	0.986772	0.820538	0.989171	0.975699	0.990377	0.717889	0.989143	0.830058	0.990782	0.90854	0.86843	0.92613	0.918536	0.88722	0.992515	0.987122	0.991743	0.987787	0.986399	0.964762	0.990136	0.851667	0.90048	0.782262	0.960432	0.804913	0.679852	0.946521	0.87343	0.895688	0.911572
MEST_E150_F	MEST_E150_F	MEST	7	NM_002402.2	4232	Y	cg05241978	150	N	Y	Y	Y	0.0176708	0.000779366	0.499052	0.531949	0.987027	0.717987	0.136835	0.434802	0.983046	0.0638403	0.062224	0.0518802	0.255759	0.983036	0.876345	0.601923	0.0278862	0.307323	0.0154611	0.047992	0.00760931	0.0320675	0.0552568	0.118161	0.561946	0.0462268	0.0625822	0.376217	0.0887869	0.0673469	0.0518919	0.608309	0.0534692	0.00165175	0.314063	0.13325	0.0282054
MEST_P4_F	MEST_P4_F	MEST	7	NM_002402.2	4232	Y	cg20632786	-4	N	Y	Y	Y	0.0229199	0.0224701	0.740391	0.844499	0.990433	0.112556	0.24072	0.768925	0.987805	0.130097	0.0484632	0.0336456	0.0510119	0.916911	0.923424	0.866464	0.0487769	0.612547	0.0252853	0.108004	0.00838205	0.107357	0.116606	0.233284	0.864286	0.10614	0.152504	0.864693	0.20701	0.118503	0.166368	0.902887	0.133631	0.0149563	0.586523	0.257012	0.0563643
MEST_P62_R	MEST_P62_R	MEST	7	NM_002402.2	4232	Y	cg07409197	-62	N	Y	Y	Y	0.0544829	0.0312233	0.565004	0.65681	0.989083	0.102477	0.106198	0.486121	0.986899	0.0862407	0.0544318	0.0729874	0.0674244	0.851926	0.729121	0.723013	0.0123167	0.282672	0.0205755	0.0587473	0.0170344	0.0310223	0.0860736	0.121922	0.672577	0.0326724	0.0981833	0.706415	0.100412	0.058764	0.105014	0.770403	0.0682631	0	0.519361	0.14758	0.0301567
MET_E333_F	MET_E333_F	MET	7	NM_000245.2	4233	Y	cg24548568	333	N	N	Y	Y	0	0	0.583708	0	0	0	0	0.109356	0.56442	0.522364	0	0	0	0.0963691	0	0.105297	0	0.172369	0.027703	0.23729	0	0.0415477	0.00777151	0.122296	0	0.138746	0.0192494	0.000993428	0.275868	0.19802	0.0492869	0.270895	0.0329619	0	0.227332	0.188341	0.115485
MFAP4_P10_R	MFAP4_P10_R	MFAP4	17	NM_002404.1	4239	N	cg07727884	-10	N	N	N	N	0.730278	0.835123	0.502379	0.797687	0.890712	0.888715	0.74641	0.713713	0.776298	0.879557	0.63981	0.723316	0.773751	0.850726	0.798426	0.620335	0.814462	0.466016	0.0956116	0.630073	0.651335	0.2365	0.269874	0.229452	0.698457	0.552581	0.50005	0.225567	0.55638	0.233642	0.128213	0.507345	0.420302	0.170147	0.353031	0.274754	0.451603
MFAP4_P197_F	MFAP4_P197_F	MFAP4	17	NM_002404.1	4239	N	cg10351914	-197	N	N	N	N	0.986777	0.985711	0.624718	0.985258	0.943119	0.986144	0.919099	0.956538	0.985009	0.974454	0.969025	0.982784	0.98405	0.75483	0.967508	0.657067	0.964902	0.552107	0.128941	0.794655	0.641637	0.28292	0.19477	0.395041	0.684417	0.286386	0.81721	0.272922	0.727694	0.45827	0.114778	0.691879	0.399797	0.0223277	0.454899	0.388148	0.780716
MGMT_P272_R	MGMT_P272_R	MGMT	10	NM_002412.2	4255	Y	cg01900912	-272	N	Y	Y	Y	0.00627898	0.0161965	0.0295218	0.0314799	0.728358	0.927093	0.013822	0.0299175	0.019652	0.00189824	0.0371829	0.0210683	0.0207443	0.0118645	0.0309133	0.0182363	0.00575056	0.0139232	0.019106	0.0213616	0.0160751	0.0104885	0.00342612	0.00406235	0.00230053	0.0158726	0.00647392	0.00386378	0.0199024	0.0177716	0.0149505	0.00717209	0.0176094	0	0.0319848	0.0396177	0.0515103
MGMT_P281_F	MGMT_P281_F	MGMT	10	NM_002412.2	4255	Y	cg17480470	-281	N	Y	Y	Y	0.0204934	0.0166182	0.0320806	0.0223746	0.927603	0.978949	0.0115839	0.0174507	0.0164368	0.0269215	0.0402838	0.0222879	0.0252108	0.0263294	0.0213644	0.0178852	0.00632779	0.010338	0.0206846	0.018559	0	0.00266689	0.00489616	0.0208261	0.000930196	0.0166319	0.0099474	0.0115979	0.0272967	0.0335459	0.02684	0.0167616	0.0231839	0.00403571	0.0321087	0.0405662	0.0482988
MKRN3_E144_F	MKRN3_E144_F	MKRN3	15	NM_005664.2	7681	Y	cg15423863	144	N	N	Y	Y	0.787227	0.986588	0	0.984655	0.039467	0.778825	0.987339	0.530129	0.00424228	0	0.733719	0.98437	0.0324607	0.988703	0.98944	0.988015	0.986339	0.986685	0.896777	0.989982	0.983808	0.981132	0.985445	0.984165	0.975625	0.98976	0.985498	0.981461	0.987988	0.817149	0.988492	0.985534	0.658497	0.984591	0.991251	0.861996	0.98386
MKRN3_P108_F	MKRN3_P108_F	MKRN3	15	NM_005664.2	7681	N	cg19407225	-108	N	N	N	N	0.917634	0.97254	0	0.975117	0.955326	0.969328	0.966381		0	0.197672	0.968006	0.961027	0.967032	0.977619	0.974504	0.977626	0.971571	0.975801	0.979295	0.977851	0.975323	0.961404	0.975276	0.969706	0.949532	0.979689	0.973096	0.956355	0.974857	0.723786	0.972478	0.971209	0.5209	0.958848	0.980509	0.983534	0.985094
MKRN4_E249_R	MKRN4_E249_R	MKRN4	X	.	.	Y	cg04842271	249	Y	Y	Y	Y	0.981997	0.976761	0.982979	0.983001	0.322425	0.971239	0.984925	0.930022	0.987307	0.909015	0.981403	0.98246	0.633631	0.98793	0.987359	0.985375	0.985333	0.989429	0.989629	0.989062	0.988193	0.98039	0.987503	0.982172	0.980035	0.989086	0.987037	0.984806	0.98722	0.986028	0.980196	0.986635	0.651569	0.97851	0.988851	0.98892	0.983046
MKRN4_P1320_R	MKRN4_P1320_R	MKRN4	X	.	.	Y	cg07053858	-1320	Y	Y	Y	Y	0.985473	0.977665	0.983771	0.982935	0.640149	0.968934	0.984492	0.811201	0.96748	0.736378	0.979417	0.982412	0.713852	0.987164	0.987199	0.990027	0.987801	0.937825	0.988902	0.983961	0.988285	0.983688	0.989129	0.985917	0.980115	0.987794	0.985397	0.98397	0.988461	0.983053	0.655114	0.951182	0.988942	0.974671	0.914228	0.988824	0.952646
MLF1_E243_F	MLF1_E243_F	MLF1	3	NM_022443.2	4291	Y	cg11432768	243	N	Y	Y	Y	0.980694	0.130111	0.0966479	0.132787	0.11041	0.0851055	0.123419	0.50621	0.142461	0.102196	0.164142	0.903481	0.105279	0.0891282	0.125471	0.0959652	0.135464	0.277902	0.508384	0.112513	0.270512	0.287905	0.962168	0.451769	0.260518	0.129487	0.914523	0.190343	0.162756	0.111246	0.0933222	0.217684	0.190518	0.110811	0.131214	0.121405	0.0557733
MLF1_P97_F	MLF1_P97_F	MLF1	3	NM_022443.2	4291	Y	cg21767902	-97	N	Y	Y	Y	0.971181	0.0441867	0.0553332	0.055847	0.0493838	0.0530513	0.0459162	0.0827853	0.0427467	0.0478463	0.0508714	0.680018	0.0520778	0.0465847	0.0477506	0.0369278	0.0418581	0.0281467	0.0385079	0.0323626	0.0882111	0.0874662	0.540849	0.0981399	0.0604721	0.0740269	0.383271	0.0514775	0.0459306	0.0251671	0.0233466	0.0933449	0.078071	0.0378299	0.0502363	0.0513668	0.0469805
MLH1_P381_F	MLH1_P381_F	MLH1	3	NM_000249.2	4292	Y	cg04807499	197	N	Y	Y	Y	0	0	0.987444	0	0	0	0	0	0.987891	0	0	0	0	0	0.988667	0.0123508	0	0	0.0123922	0.0132687	0	0	0	0	0	0	0.9872	0	0.0447746	0.0155197	0.00796397	0	0	0	0.0147029	0.0195261	0.0223126
MLH3_E72_F	MLH3_E72_F	MLH3	14	NM_014381.1	27030	Y	cg16617972	72	N	Y	Y	Y	0.0758336	0.110546	0.856845	0.116375	0.769446	0.0458154	0.0643917	0.187856	0.989355	0.141672	0.0941143	0.088107	0.104433	0.45682	0.118692	0.00176324	0.160913	0.12292	0.00170513	0.00336767	0.12645	0.120205	0.110739	0.142132	0.105316	0.0960449	0.145528	0.130855	0.0386416	0.00321954	0.00155953	0.122697	0.120837	0.141877	0.00897735	0.00570114	0.0254001
MLH3_P25_F	MLH3_P25_F	MLH3	14	NM_014381.1	27030	Y	cg11770975	-25	N	Y	Y	Y	0.02953	0.0422513	0.441003	0.0359349	0.354081	0.0240212	0.0176451	0.0374192	0.766544	0.0266285	0.0315628	0.0235863	0.0259253	0.173023	0.0188132	0.0138483	0.024385	0.0692217	0.0219722	0.0237764	0.0359875	0.068964	0.0320639	0.0509061	0.0466566	0.0296265	0.0231688	0.0335531	0.0374678	0.0262438	0.0150505	0.069633	0.0579223	0.0486389	0.0192342	0.0407567	0.0173778
MLLT3_E93_R	MLLT3_E93_R	MLLT3	9	NM_004529.1	4300	Y	cg18264687	93	N	Y	N	Y	0	0	0	0	0	0	0	0	0	0	0	0	0	0	0	0.00446477	0	0	0.002151	0.00282773	0	0	0	0	0	0	0	0	0.00275886	0.0047255	0	0	0	0	0.00458109	0.0113736	0.00923449
MLLT4_P1400_F	MLLT4_P1400_F	MLLT4	6	NM_005936.1	4301	Y	cg05462092	-1400	N	Y	N	Y	0.0125921	0.166609	0.0242005	0.0212722	0.0388488	0.457471	0.0828309	0.571083	0.0226673	0.0119836	0.027667	0.0598948	0.375719	0.0133631	0.106062	0.034028	0	0.00291561	0.0817316	0.0773395	0	7.19262e-05	0.00977775	0.00258953	0.000329048	0.00391721	0	0.0189357	0.0400028	0.0543639	0.0445153	0.0182485	0.0140629	0.0205404	0.0507814	0.0720796	0.073616
MLLT6_P957_F	MLLT6_P957_F	MLLT6	17	NM_005937.2	4302	Y	cg12475291	-957	N	Y	Y	Y	0.168915	0.0443703	0.607241	0.0308268	0.0809781	0.288982	0.15662	0.157851	0.988132	0.0637548	0.115588	0.258062	0.0847727	0.0387992	0.0386057	0.0274348	0.0181	0	0.0117983	0.0194399	0	0.000492784	0.00504176	0.0391202	0.00453393	0.0110456	0.0119946	0.0162653	0.0144701	0.0183683	0.00963235	0.0234942	0.0283801	0	0.0327915	0.0368977	0.0109395
MME_E29_F	MME_E29_F	MME	3	NM_000902.2	4311	Y	cg20228377	29	N	Y	Y	Y	0.346024	0.0953018	0.855258	0.106859	0.0508893	0.0754931	0.633916	0.110896	0.669904	0.127766	0.0876635	0.0866602	0.103825	0.139522	0.991061	0.0447161	0.882675	0.140669	0.0169145	0.00668676	0.253593	0.168772	0.631475	0.123672	0.0958572	0.136567	0.966099	0.145842	0.480386	0.0209668	0.123766	0.159159	0.11748	0.123239	0.0696725	0.114538	0.139375
MME_P388_F	MME_P388_F	MME	3	NM_000902.2	4311	Y	cg10427866	-388	N	N	Y	Y	0.968195	0	0.922257	0.978592	0	0.155306	0.946199		0.511602	0.906805	0.134575	0.468581	0.468741	0	0.975105	0.547539	0.910573	0.236332	0.0369316	0.00282769			0.949352			0.69801		0	0.539219	0	0.889854	0	0.0165706	0.206856	0.010638	0.0492448	0.179999
MMP1_P397_R	MMP1_P397_R	MMP1	11	NM_002421.2	4312	N	cg16575408	-397	N	N	N	N	0.987104	0.989545	0.985265	0.985703	0.992168	0.987388	0.987699	0.989834	0.987019	0.964566	0.989639	0.987823	0.988619	0.98778	0.987641	0.992851	0.987014	0.990703	0.991564	0.992119	0.987559	0.985949	0.991033	0.986806	0.983737	0.990613	0.98746	0.991046	0.990484	0.991845	0.987669	0.989375	0.991335	0.987989	0.99335	0.993731	0.992499
MMP1_P460_F	MMP1_P460_F	MMP1	11	NM_002421.2	4312	N	cg18733315	-460	N	N	N	N	0.988773	0.990937	0.988828	0.990166	0.970753	0.991059	0.99135	0.992407	0.989507	0.977578	0.990683	0.990837	0.991755	0.991273	0.990753	0.989412	0.989386	0.993312	0.990106	0.993672	0.98969	0.986684	0.99297	0.98002	0.986982	0.992053	0.990384	0.99153	0.992401	0.889161	0.99012	0.98532	0.992683	0.990448	0.993952	0.995661	0.995467
MMP10_E136_R	MMP10_E136_R	MMP10	11	NM_002425.1	4319	N	cg02061229	136	N	N	N	N	0.0825861	0.0205759	0.0745873	0.0439731	0.0892698	0.0538531	0.878517	0.0387285	0.0115831	0.0285091	0.0252078	0.402817	0.437564	0.0414234	0.0379951	0.245139	0.143992	0.393947	0.0643589	0.163644	0.511889	0.174568	0.0815128	0.190917	0.01674	0.246809	0.106674	0.188799	0.479566	0.279727	0.113543	0.352718	0.128404	0.0875687	0.434321	0.236018	0.0769343
MMP14_P13_F	MMP14_P13_F	MMP14	14	NM_004995.2	4323	Y	cg09208010	-13	N	Y	Y	Y	0	0	0.986671	0.0274136	0.00804477	0.0257841	0.925141	0.321014	0.976819	0.954371	0.0706253	0.987706	0.988913	0.0335501	0.0698601	0.0317168	0.0102621	0.235345	0.0544926	0.506956	0.84493	0.0508656	0.119832	0.0771199	0.0474676	0.246329	0.441939	0.147323	0.61076	0.738607	0.15247	0.539916	0.10035	0.0186129	0.611863	0.577165	0.640967
MMP14_P208_R	MMP14_P208_R	MMP14	14	NM_004995.2	4323	N	cg01508380	-208	N	N	N	N	0.0209638	0.0470367	0.780825	0.103058	0.0311305	0.101269	0.68498	0.114104	0.780979	0.65198	0.0889408	0.874349	0.83885	0.0221812	0.179444	0.0289589	0.169832	0.238219	0.0632442	0.282328	0.532938	0.0664481	0.0580647	0.0900414	0.0485835	0.254841	0.16503	0.0499015	0.355258	0.42375	0.0986017	0.35575	0.0983127	0.0866654	0.358315	0.258452	0.350283
MMP19_E274_R	MMP19_E274_R	MMP19	12	XM_938761.1	4327	N	cg01843273	274	N	N	N	N	0.987197	0.0819967	0.96851	0.787184	0.39297	0.938175	0.76465	0.487994	0.756039	0.91693	0.77264	0.908158	0.779381	0.991085	0.535584	0.635307	0.98688	0.881764	0.931788	0.774007	0.990053	0.976306	0.860708	0.844884	0.987211	0.809342	0.976662	0.990176	0.945704	0.896384	0.952724	0.96016	0.862266	0.992381	0.900891	0.838888	0.958603
MMP19_P306_F	MMP19_P306_F	MMP19	12	XM_938761.1	4327	N	cg18787783	-306	N	N	N	N	0.969954	0.966468	0.980261	0.972653	0.635739	0.880895	0.967463	0.984334	0.939441	0.938052	0.982404	0.982013	0.821909	0.983744	0.863165	0.819984	0.981809	0.878413	0.952157	0.90569	0.711548	0.973432	0.568534	0.948015	0.965757	0.985188	0.6551	0.987225	0.908175	0.682566	0.93782	0.909315	0.934975	0.9675	0.833258	0.898114	0.851788
MMP2_E21_R	MMP2_E21_R	MMP2	16	NM_004530.2	4313	Y	cg16119420	21	N	Y	Y	Y	0.134796	0.883105	0.787231	0.0792561	0.078616	0.0542986	0.139549	0	0.566089	0.0067262	0.974226	0.242565	0.14328	0.0664153	0.235576	0.0553122	0.0672176	0.0607954	0.00660766	0.04357	0.00622205	0.00973418	0.00868736	0.030669	0.0815529	0.0233751	0.0331289	0.00569251	0.151862	0.0277178	0.0288351	0.0422905	0.0287113	0.0229661	0.0271818	0.0530167	0.0203916
MMP2_P197_F	MMP2_P197_F	MMP2	16	NM_004530.2	4313	Y	cg20597545	-197	N	N	Y	Y	0.98443	0.174107	0.383573	0.846597	0.162495	0.412382	0.195766	0.00119191	0.540414	0.916126	0.986475	0.776995	0.964332	0.838658	0.987646	0.432544	0.244666	0.113244	0.0664205	0.101943	0.172652	0.0417667	0.220163	0.109875	0.0151688	0.322212	0.828314	0.0207313	0.143472	0.020179	0.466216	0.0983756	0.047433	0.144269	0.0505936	0.0385559	0.0590118
MMP2_P303_R	MMP2_P303_R	MMP2	16	NM_004530.2	4313	Y	cg20640526	-303	N	N	Y	Y	0.986701	0.986135	0.895388	0.986145	0.0919683	0.278984	0.542558	0.00796162	0.97989	0.946554	0.987924	0.987444	0.985029	0.967322	0.986418	0.631613	0.197107	0.332649	0.399048	0.423262	0.467707	0.105173	0.616038	0.191887	0.0157818	0.775853	0.923956	0.14248	0.38186	0.0337358	0.723363	0.304235	0.181091	0.667918	0.326942	0.0979054	0.0935505
MMP3_P16_R	MMP3_P16_R	MMP3	11	NM_002422.3	4314	N	cg16466334	-16	N	N	N	N	0.983373	0.908633	0.980935	0.980588	0.0977332	0.311303	0.984317	0.986007	0.640293	0.950832	0.62033	0.323728	0.985841	0.984488	0.984945	0.918638	0.982513	0.960284	0.987306	0.966129	0.979705	0.980909	0.953398	0.975355	0.977943	0.985569	0.695703	0.987184	0.983144	0.586934	0.951448	0.853427	0.985965	0.984044	0.959067	0.951552	0.968995
MMP3_P55_F	MMP3_P55_F	MMP3	11	NM_002422.3	4314	N	cg01026111	-55	N	N	N	N	0.951002	0.826157	0.969164	0.953796	0.0990712	0.238237	0.984036	0.985032	0.79225	0.958041	0.620838	0.271412	0.947637	0.970158	0.983761	0.866387	0.982065	0.971812	0.919554	0.835881	0.93836	0.967963	0.957712	0.951899	0.974618	0.984683	0.48453	0.985174	0.930171	0.861459	0.887341	0.845346	0.975325	0.982769	0.918664	0.932939	0.928921
MMP7_E59_F	MMP7_E59_F	MMP7	11	NM_002423.3	4316	N	cg10521988	59	N	N	N	N	0.153174	0.209985	0.77462	0.0498043	0.568754	0.213513	0.0957261	0.950118	0.738666	0	0.0568843	0.098758	0.0283965	0.504349	0.0333045	0.165336	0.0269706	0.167691	0.0560603	0.117038	0	0.036887	0.0703782	0.0462208	0	0.0665474	0.0759027	0.0167479	0.226059	0.206599	0.0791394	0.113295	0.0747643	0	0.238902	0.168169	0.125237
MMP7_P613_F	MMP7_P613_F	MMP7	11	NM_002423.3	4316	N	cg20645973	-613	N	N	N	N	0.881553	0.890328	0.8579	0.86848	0.830789	0.913086	0.83564	0.771941	0.829392	0.813585	0.749431	0.903222	0.90086	0.82961	0.818648	0.850371	0.817797	0.847998	0.801841	0.784353	0.821644	0.686957	0.869188	0.818833	0.781868	0.881448	0.866852	0.859508	0.853995	0.83205	0.852963	0.896177	0.871109	0.916321	0.802922	0.568937	0.886003
MMP8_E89_R	MMP8_E89_R	MMP8	11	NM_002424.1	4317	N	cg04241713	89	N	N	N	N	0.972684	0.979186	0.972982	0.975236	0.822195	0.9782	0.978152		0.974356	0.918092	0.978227	0.976476	0.970407	0.978938	0.967885	0.94708	0.97857	0.981587	0.974667	0.981965	0.973998	0.971582	0.652331	0.974949	0.970774	0.974732	0.978258	0.982164	0.93609	0.916827	0.977007	0.963339	0.977551	0.978817	0.953676	0.979621	0.866833
MMP9_E88_R	MMP9_E88_R	MMP9	20	NM_004994.2	4318	N	cg05437645	88	N	N	N	N	0.98045	0.983909	0.980735	0.982207	0.291136	0.984129	0.816043	0.236514	0.979583	0.965352	0.983135	0.984554	0.984171	0.983313	0.772279	0.965709	0.982318	0.92998	0.91473	0.840413	0.984734	0.925421	0.285779	0.613407	0.973655	0.539012	0.361678	0.985118	0.951233	0.819929	0.680732	0.937859	0.950382	0.982254	0.908047	0.982165	0.696383
MMP9_P189_F	MMP9_P189_F	MMP9	20	NM_004994.2	4318	N	cg02310296	-189	N	N	N	N	0.915071	0.168077	0.975198	0.971352	0.202257	0.137788	0.82002	0.178182	0.92603	0.958219	0.462884	0.911216	0.886113	0.635399	0.132688	0.854888	0.96407	0.555845	0.67362	0.393302	0.945168	0.275066	0.285506	0.219498	0.555667	0.15211	0.184247	0.889998	0.557555	0.463275	0.150124	0.727675	0.413002	0.555263	0.633798	0.483492	0.243245
MMP9_P237_R	MMP9_P237_R	MMP9	20	NM_004994.2	4318	N	cg12243192	-237	N	N	N	N	0.367421	0.0160238	0.0923737	0.0894681	0.0309181	0.0323703	0.0623635	0.0361961	0.04691	0.254172	0.0238497	0.0508868	0.115953	0.069093	0.030447	0.0717371	0.672575	0.0638346	0.0579274	0.0392952	0.673847	0.06446	0.0304157	0.034978	0.198589	0.048742	0.0475615	0.0423149	0.060148	0.0357633	0.0137304	0.0637804	0.0371274	0.236339	0.0458048	0.0614864	0.0400204
MOS_E60_R	MOS_E60_R	MOS	8	NM_005372.1	4342	Y	cg09241196	60	N	Y	Y	Y	0.985111	0.983197	0.986474	0.990087	0.984427	0.989647	0.958632	0.798383	0.988445	0.981394	0.990278	0.982587	0.963691	0.897428	0.987906	0.594881	0.987788	0.185554	0.697562	0.913826	0.468419	0.949701	0.989661	0.78558	0.0132194	0.822521	0.778218	0.975389	0.602777	0.141348	0.95158	0.927749	0.842346	0.987665	0.555781	0.790413	0.970666
MOS_P27_R	MOS_P27_R	MOS	8	NM_005372.1	4342	Y	cg05661838	-27	N	Y	Y	Y				0.913603	0.153154	0.795058	8.06566e-05		0.0933119	0.62728	0.649958		0.325492	0.20114	0	0.00163553	0.173662	0	0.148039	0.0176646	0.771279	0.225773	0.276989	0	0	0.11145	0	0.820865	0.100891	0.0341689	0.105476	0.566822	0.718184	0.929729	0.163898	0.186291	0.264971
MOS_P746_F	MOS_P746_F	MOS	8	NM_005372.1	4342	N	cg27002178	-746	N	N	N	N	0.957315	0.924511	0.965396	0.975645	0.650284	0.980248	0.0444959	0.289585	0.597371	0.847699	0.704662	0.919474	0.665021	0.971574	0.971015	0.762966	0.646072	0.526594	0.939497	0.254042	0.970298	0.303539	0.338266	0.526658	0.539163	0.649166	0.128831	0.973237	0.883839	0.898095	0.796008	0.978381	0.981122	0.977258	0.773118	0.892626	0.761108
MPL_P62_F	MPL_P62_F	MPL	1	NM_005373.1	4352	N	cg22126520	-62	N	N	N	N	0.964998	0.973874	0.975182	0.985178	0.232903	0.800185	0.975424		0.977422	0.932156	0.973801	0.97366	0.980973	0.979099	0.97926	0.981192	0.979211	0.977934	0.980464	0.958594	0.972487	0.969923	0.97975	0.977994	0.970843	0.952406	0.974994	0.976976	0.929246	0.939693	0.957175	0.986838	0.982258	0.963707	0.919194	0.955059	0.988548
MPL_P657_F	MPL_P657_F	MPL	1	NM_005373.1	4352	N	cg06545304	-657	N	N	N	N	0.409831	0.166359	0.520886	0.383981	0.0227877	0.270409	0.0751009	0.03306	0.171378	0.302509	0.368247	0.266792	0.119035	0.287291	0.0356049	0.263764	0.0408554	0.549502	0.240476	0.161692	0	0.128269	0.0587115	0.177497	0.0238941	0.129033	0.0467834	0.218519	0.369895	0.206499	0.102308	0.192261	0.102444	0.0289195	0.353569	0.143401	0.135653
MPO_E302_R	MPO_E302_R	MPO	17	NM_000250.1	4353	N	cg09421562	302	N	N	N	N	0.469692	0.867641	0.936184	0.93	0.0551305	0.123837	0.831339	0.157971	0.893342	0.750229	0.814042	0.68369	0.353768	0.640111	0.645713	0.984012	0.981941	0.941203	0.990848	0.926932	0.893405	0.91056	0.449992	0.872898	0.957263	0.898676	0.815531	0.967175	0.793798	0.915602	0.974276	0.940056	0.958242	0.975328	0.876341	0.954285	0.75048
MPO_P883_R	MPO_P883_R	MPO	17	NM_000250.1	4353	N	cg24997501	-883	N	N	N	N	0.289325	0.803624	0.289289	0.27957	0.0270034	0.116599	0.0690092	0.0105446	0.153344	0.339507	0.332585	0.30553	0.0157617	0.137075	0.0732295	0.423723	0.862894	0.22602	0.530384	0.13273	0.780152	0.381116	0.0591175	0.0626202	0.602055	0.503742	0.0610508	0.743508	0.081862	0.110351	0.162205	0.178709	0.286609	0.856816	0.215935	0.205207	0.0714487
MSH2_P1008_F	MSH2_P1008_F	MSH2	2	NM_000251.1	4436	Y	cg20331910	-1008	N	N	Y	Y	0.789613	0.674125	0.82557	0.877938	0.892061	0.84788	0.795631	0.920287	0.826424	0.820945	0.696515	0.782745	0.824024	0.858671	0.80479	0.859273	0.567359	0.782393	0.902862	0.729627	0.845499	0.41444	0.867968	0.887205	0.852113	0.737486	0.735519	0.405508	0.879597	0.634207	0.223161	0.596956	0.323992	0.763766	0.844304	0.795449	0.669912
MSH3_E3_F	MSH3_E3_F	MSH3	5	NM_002439.2	4437	Y	cg14636131	3	N	Y	Y	Y	0.801863	0.654055	0	0.754114	0.831801	0.855173	0.915613	0.683233	0	0.822143	0.663914	0.882519	0.847514	0.928238	0.957085	0.938778	0.913897	0.879975	0.921145	0.938315	0.986827	0.951069	0.9417	0.935482	0.962623	0.865689	0.868444	0.985027	0.933857	0.957248	0.938882	0	0.921934	0.955331	0.950002	0.716331	0.982809
MSH3_P13_R	MSH3_P13_R	MSH3	5	NM_002439.2	4437	Y	cg06210628	-13	N	Y	Y	Y	0.556335	0.418662	0.013627	0.521451	0.700151	0.655947	0.715351	0.832601	0.00574686	0.610172	0.428096	0.723723	0.702187	0.674993	0.74088	0.785307	0.658607	0.60777	0.783327	0.796772	0.822629	0.722784	0.76209	0.769446	0.777615	0.578183	0.615734	0.82413	0.749834	0.716346	0.70257	0.00674789	0.670071	0.675323	0.766307	0.439534	0.829795
MSSK1_seq_27_S45_F	MSSK1_seq_27_S45_F	SRPK3	X	NM_014370.2	26576	N	cg10117702	.	Y	N	N	N	0.966571	0.977875	0.954029	0.984151	0.850512	0.965356	0.978243	0.27168	0.979996	0.961168	0.98001	0.97214	0.724044	0.985302	0.984847	0.743881	0.316773	0.88298	0.981705	0.723496	0.987087	0.824709	0.21649	0.621808	0.894859	0.936494	0.981734	0.246413	0.97503	0.798253	0.66499	0.974727	0.733141	0.120738	0.954874	0.97736	0.399292
MST1R_E42_R	MST1R_E42_R	MST1R	3	NM_002447.1	4486	Y	cg03714052	42	N	Y	Y	Y	0.0238118	0.0544785	0.946942	0.0414324	0.960936	0.935489	0.068043	0.45397	0.972644	0.935487	0.0468674	0.0454508	0.0382976	0.989431	0.55572	0.925277	0.566526	0.828205	0.966136	0.238138	0.337066	0.369833	0.0855662	0.157578	0.713122	0.209503	0.148921	0.0743114	0.559159	0.932096	0.129046	0.313231	0.415511	0.98392	0.711548	0.266879	0.509353
MST1R_P392_F	MST1R_P392_F	MST1R	3	NM_002447.1	4486	Y	cg03610760	-392	N	Y	Y	Y	0	0	0.985595	0	0.867805	0.80233	0	0.240702	0.983556	0.618793	0.000102648	0	0	0.987201	0	0.147621	0.00353803	0.177568	0.0386396	0.0266049	0	0.0736191	0.00657888	0.0279028	0	0.00869499	0.0389475	0	0.0268185	0.0124714	0.0118619	0	0	0.988954	0.0529456	0.0225013	0.0330097
MST1R_P87_R	MST1R_P87_R	MST1R	3	NM_002447.1	4486	Y	cg01709977	-87	N	Y	Y	Y	0	0.0231257	0.988879	0.00565762	0.990571	0.910707	0.0310889	0.0847207	0.98844	0.816495	0.0130592	0.0032196	0.00318956	0.991691	0.108648	0.246364	0.426287	0.813226	0.746192	0.361507	0.336652	0.271598	0.0948463	0.174448	0.469514	0.409712	0.0899685	0.195433	0.626479	0.80381	0.111286	0.47778	0.232033	0.991907	0.620859	0.395399	0.438548
MT1A_E13_R	MT1A_E13_R	MT1A	16	NM_005946.2	4489	Y	cg26001009	13	N	Y	Y	Y	0.964863	0.989384	0.0313159	0.0374892	0.625437	0.727215	0.829584	0.0752417	0.0514553	0.927822	0.918	0.883429	0.975536	0.70219	0.137	0.0268825	0.0151122	0.11823	0.0295675	0.0525367	0.771329	0.0645823	0.0256371	0.0568021	0.984359	0.0299183	0.942692	0.0189767	0.0537373	0.116484	0.0790955	0.102831	0.0546679	0.0239197	0.117127	0.091475	0.0589623
MT1A_P49_R	MT1A_P49_R	MT1A	16	NM_005946.2	4489	Y	cg22243129	-49	N	Y	Y	Y	0.980443	0.984352	0	0	0.982464	0.71627	0.902551	0	0	0.94827	0.982695	0.910278	0.982018	0.737055	0.0264045	0	0	0.0166703	0.00123743	0.00385233	0.682775	0	0	0	0.977441	0	0.940167	0	0.00672545	0.0144368	0	0	0	0	0.0147152	0.0486523	0.0127067
MT1A_P600_F	MT1A_P600_F	MT1A	16	NM_005946.2	4489	Y	cg10731123	-600	N	Y	Y	Y	0.989602	0.991633	0.788288	0.527229	0.92036	0.989145	0.991414	0.406185	0.658616	0.974545	0.992533	0.991624	0.992067	0.83092	0.974599	0.486189	0.618023	0.845892	0.863009	0.340269	0.992979	0.75692	0.521011	0.621949	0.987575	0.305046	0.956901	0.482088	0.415766	0.422362	0.935482	0.787889	0.799087	0.897367	0.612978	0.796512	0.518965
MTA1_P478_F	MTA1_P478_F	MTA1	14	NM_004689.2	9112	Y	cg21902921	-478	N	Y	Y	Y	0.141367	0.188608	0.0354037	0.0814058	0.0700633	0.0918919	0.021235	0.234288	0.0301799	0.0707129	0.0523853	0.106245	0.0389218	0.0981093	0.0431835	0.0447366	0.0361168	0.0845088	0.0621038	0.0510695	0.0252295	0.051124	0.0397837	0.0478475	0.049526	0.0410928	0.0723386	0.0260285	0.0494862	0.0615294	0.025371	0.0284092	0.0467105	0.0422084	0.0870452	0.046701	0.0922739
MUC1_E18_R	MUC1_E18_R	MUC1	1	NM_002456.4	4582	N	cg00265953	18	N	N	N	N																0.554852	0.24907		0.0768996	0.27163	0.0401648	0.258632			0.0545817			0	0.626612	0.442619	0.254666				0.720222	0.416984	0.352134
MUC1_P191_F	MUC1_P191_F	MUC1	1	NM_002456.4	4582	Y	cg11011735	-191	N	N	Y	Y	0.0217797	0.00533651	0.896889	0.0169867	0.628747	0.218579	0.540623	0.072792	0.741375	0.011959	0.0986612	0.120481	0.0497307	0.986198	0.231928	0.196867	0.0483587	0.476385	0.00287227	0.0451235	0.0538154	0.096237	0.0739698	0.154509	0.0219605	0.0218595	0.0824484	0.0160529	0.150015	0.0517204	0.0398925	0.120089	0.119332	0.0672589	0.272277	0.0658858	0.034752
MUSK_P308_F	MUSK_P308_F	MUSK	9	NM_005592.1	4593	N	cg22051739	-308	N	N	N	N	0.872756	0.882389	0.515328	0.962398	0.68795	0.81395	0.407151	0.435188	0.486769	0.831543	0.626967	0.82541	0.820217	0.872694	0.933683	0.903728	0.925535	0.933451	0.952696	0.915308	0.819179	0.897104	0.850941	0.872537	0.851997	0.941181	0.721893	0.980187	0.90917	0.792285	0.892626	0.952211	0.762592	0.921282	0.928381	0.929375	0.942029
MXI1_P1269_F	MXI1_P1269_F	MXI1	10	NM_005962.4	4601	Y	cg07262395	-1269	N	N	Y	Y	0.974189	0.98622	0.0626087	0.166956	0.91655	0.618832	0.907036	0.201989	0.770295	0.934501	0.981255	0.988346	0.0889199	0.0951636	0.533172	0.595336	0.985631	0.825983	0.780687	0.895983	0.988271	0.498972	0.735888	0.310391	0.348932	0.691158	0.241788	0.935404	0.823661	0.423895	0.201384	0.371472	0.378426	0.865098	0.608241	0.744581	0.870425
MXI1_P75_R	MXI1_P75_R	MXI1	10	NM_005962.4	4601	Y	cg21891273	-75	N	Y	N	Y	0.0237107	0.00941578	0.0439459	0.0412925	0.02164	0.0321397	0.0133944	0.0656116	0.0098193	0	0.0526179	0.0101831	0.00860783	0.0391931	0.00570708	0.0146412	0.0126136	0.00103329	0.00728361	0.0269198	0.0475341	0.0189612	0.0474557	0.0141079	0.0334575	0.0394901	0.00257126	0.0148718	0.0595539	0.0141322	0.011242	0.0414161	0.0652278	0.000626714	0.020636	0.029966	0.0339962
MYB_P673_R	MYB_P673_R	MYB	6	NM_005375.2	4602	Y	cg18253802	-673	N	N	Y	Y	0.0247125	0.00964201	0.0196824	0.0391121	0.163153	0.0354024	0.0505787	0.00414801	0.0469486	0.0156246	0.0212488	0.0187221	0.104051	0.0151245	0.113321	0.0579074	0.00924748	0.0175269	0.0485606	0.0617118	0.0229954	0.0120966	0.0177365	0.0153161	0.00908434	0.0318929	0.0126774	0.0206852	0.0394888	0.048418	0.0407528	0.0185317	0.0223993	0.026179	0.0593859	0.073861	0.059579
MYBL2_P211_F	MYBL2_P211_F	MYBL2	20	NM_002466.2	4605	Y	cg20643167	-211	N	Y	Y	Y	0	0.000267772	0.0105946	0.000301315	0.0136466	0.050095	0	0	0	0.00422144	0.0194967	0.010601	0.00729776	0	0	0.0118454	0	0	0.0152217	0.0144768	0	0	0	0	0	0	9.22158e-05	0	0.00814497	0.014643	0.0168752	0	0	0	0.0187696	0.0261127	0.0245886
MYBL2_P354_F	MYBL2_P354_F	MYBL2	20	NM_002466.2	4605	Y	cg13938063	-354	N	Y	Y	Y	0.0423668	0.141184	0.0295694	0.0376606	0.0361477	0.0847629	0.0374536	0.745132	0.0176815	0.0341519	0.245819	0.137816	0.0224559	0.0259195	0.037203	0.0199182	0.0274536	0.052171	0.0629221	0.0325109	0.0322803	0.059087	0.0386246	0.0707021	0.0375216	0.0285675	0.0218927	0.0467308	0.0390645	0.0269592	0.0168727	0.065619	0.04482	0.021021	0.0439053	0.0454464	0.0388646
MYCL1_P502_R	MYCL1_P502_R	MYCL1	1	NM_001033081.1	4610	Y	cg27650434	-502	N	Y	Y	Y	0.0160625	0.708745	0.021009	0.0251394	0.695939	0.221749	0.013956	0	0.0514587	0	0.0181826	0.185415	0.0650076	0.0809175	0.0202322	0.0086216	0	0	0.00688171	0.0141758	0.0252976	0	0	0.00520412	0	0	0	0	0.011176	0.0229268	0.280348	0.0295341	0	0	0.0874286	0.038273	0.0177094
MYCL2_E44_R	MYCL2_E44_R	MYCL2	X	.	.	Y	cg16102556	44	Y	Y	Y	Y	0.983208	0.871384	0.916628	0.884462	0.607115	0.821146	0.801751	0.476052	0.943858	0.881366	0.889142	0.924247	0.944413	0.0275598	0.964801	0.208074	0.920616	0.682567	0.969023	0.91898	0.981357	0.909087	0.923195	0.919204	0.951697	0.881884	0.887175	0.703701	0.720057	0.363205	0.879726	0.708814	0.491719	0.864786	0.674728	0.876045	0.941585
MYCL2_P19_F	MYCL2_P19_F	MYCL2	X	.	.	Y	cg03072658	-19	Y	Y	Y	Y	0.990974	0.985137	0.986532	0.989629	0.740162	0.986507	0.989552	0.988245	0.989915	0.949789	0.987599	0.987594	0.989013	0.0320196	0.990711	0.291385	0.988109	0.776868	0.969079	0.966987	0.991565	0.970436	0.990473	0.976979	0.986403	0.978228	0.975081	0.983595	0.873799	0.556746	0.960652	0.911449	0.657982	0.985858	0.717249	0.925869	0.972419
MYCN_E77_R	MYCN_E77_R	MYCN	2	NM_005378.4	4613	Y	cg02204046	77	N	Y	Y	Y	0.0875958	0.805603	0.1892	0.0535473	0.282788	0.276459	0.0228767	0.0142086	0.240641	0.0485295	0.0472283	0.0676875	0.0548367	0.0555556	0.0495976	0.0211379	0.0562127	0.0572102	0.0265512	0.0548243	0.0118869	0.0139357	0.0205418	0.0191399	0.00762036	0.0330905	0.0349199	0.0219526	0.0555821	0.0343567	0.0217409	0.02245	0.0309481	0.00955934	0.0680241	0.0728027	0.0510334
MYCN_P464_R	MYCN_P464_R	MYCN	2	NM_005378.4	4613	Y	cg21023053	-464	N	Y	Y	Y	0	0.440731	0.0147395	0.000453463	0.129739	0.0204683	0.00849622	0	0.383306	0.0127656	0.0160556	0.0125507	0	0.013276	0	0.00952866	0.00668427	0.00648248	0.00302693	0.00677155	0	0	0	0	0	0.00282993	0	0	0.00835252	0.00813458	0.00327244	0	0	0	0.00951217	0.018714	0.0110176
MYH11_P22_F	MYH11_P22_F	MYH11	16	NM_022844.1	4629	Y	cg15581089	-22	N	Y	Y	Y	0.990511	0.992447	0.0141001	0.0239675	0.651452	0.910285	0.415077	0.0216119	0.271964	0.322672	0.990706	0.550222	0	0.0294691	0.732388	0.0120806	0.204828	0.0314285	0.0335178	0.132291	0	0.0369018	0.0633431	0.701623	0.01347	0.0136639	0.0230149	0	0.493282	0.0561286	0.109032	0.0970259	0.0339172	0	0.303449	0.0505106	0.238114
MYH11_P236_R	MYH11_P236_R	MYH11	16	NM_022844.1	4629	Y	cg21571155	-236	N	Y	Y	Y	0.981023	0.970431	0	0.0210247	0.166007	0.307955	0.0110465	0.114397	0.261054		0.547806	0.718462	0.829454	0	0.116855	0	0	0.171068	0	0	0	0	0	0	0	0	0	0	0.0687457	0	0.224817	0	0	0	0.0484662	0.0335752	0.0162086
MYLK_E132_R	MYLK_E132_R	MYLK	3	NM_053025.2	4638	Y	cg07455270	132	N	Y	Y	Y	0.146092	0.117926	0.152786	0.235517	0.0452699	0.135089	0.18621	0.202463	0.199941	0.122577	0.893205	0.201073	0.170204	0.160217	0.130155	0.115073	0.230816	0.276525	0.0275961	0.0908185	0.0833033	0.241266	0.320022	0.238927	0.126392	0.254142	0.135368	0.134108	0.204237	0.0919199	0.105978	0.309385	0.179488	0.0405882	0.156113	0.0709522	0.0432869
MYLK_P469_R	MYLK_P469_R	MYLK	3	NM_053025.2	4638	Y	cg03731616	-469	N	Y	Y	Y	0.840619	0.314165	0.091124	0.100542	0.0611985	0.0555117	0.105145	0.0518849	0.840189	0.194612	0.946079	0.336405	0.825848	0.0908888	0.0919798	0.179529	0.101574	0.132453	0.266042	0.0743411	0.057844	0.0747716	0.549418	0.0619758	0.0839141	0.122967	0.19725	0.0902414	0.177767	0.2014	0.202109	0.139863	0.113577	0.0804737	0.290439	0.117844	0.291342
MYOD1_E156_F	MYOD1_E156_F	MYOD1	11	NM_002478.3	4654	Y	cg20325846	156	N	Y	Y	Y	0.984592	0.985526	0.98268	0.087358	0.985668	0.985227	0.283978	0.975584	0.985968	0.124006	0.988415	0.985797	0.475877	0.0146149	0.732324	0.232513	0.578173	0.325662	0.0196803	0.585774	0	0.238579	0.935871	0.733619	0.274007	0.590261	0.866409	0.0188594	0.502438	0.672706	0.869945	0.24199	0.0409602	0.269346	0.0924093	0.689635	0.885772
MYOD1_P50_F	MYOD1_P50_F	MYOD1	11	NM_002478.3	4654	Y	cg27060180	-50	N	N	Y	Y	0.633326	0.936322	0.381268	0	0.628705	0.715219	0.0933139		0.963345	0	0.972834	0.474973	0.0228001	0.0505231	0.00621737	0.0487599	0.0722206	0.18698	0.0037512	0.026803	0	0	0	0	0	0.0019182	0	0	0.109737	0.121996	0.0779133	0.0693529	0	0	0.0826728	0.065926	0.0622318
NAT2_P11_F	NAT2_P11_F	NAT2	8	NM_000015.1	10	N	cg07102632	-11	N	N	N	N	0.810963	0.896648	0.742325	0.986088	0.239763	0.157815	0.735974	0.684474	0.835301	0.941728	0.484796	0.967924	0.901736	0.671379	0.909367	0.790376	0.950275	0.844962	0.890553	0.852662	0.987817	0.981325	0.905593	0.853642	0.979709	0.885575	0.948049	0.983691	0.875044	0.624856	0.904114	0.882392	0.958125	0.985987	0.768839	0.876289	0.840133
NBL1_E205_R	NBL1_E205_R	NBL1	1	NM_005380.3	4681	N	cg21813747	205	N	N	N	N	0.811843	0	0.957239	0.328748	0.956977	0.0444958	0.703164	0.245074	0.91597	0.882468	0.0357603	0.194798	0.293599	0.98053	0.306694	0.412191	0.130044	0.77047	0.524563	0.459929	0.797624	0.494904	0.251875	0.431807	0.0725542	0.543527	0.294014	0.30931	0.738814	0.686956	0.310672	0.811338	0.366097	0.55829	0.725334	0.521887	0.421238
NBL1_P24_F	NBL1_P24_F	NBL1	1	NM_005380.3	4681	N	cg04102045	-24	N	N	N	N	0.131244	0.0503389	0.903135	0.139242	0.416334	0.0853056	0.600187	0.171924	0.382157	0.747472	0.0686813	0.0999708	0.017992	0.649673	0.177298	0.45081	0.110501	0.579092	0.475274	0.176197	0.72167	0.315419	0.138267	0.23106	0.0894122	0.332622	0.182597	0.126255	0.500967	0.484	0.125507	0.41932	0.246639	0.191254	0.603373	0.274569	0.306881
NCL_P1102_F	NCL_P1102_F	NCL	2	NM_005381.2	4691	Y	cg26862286	-1102	N	N	Y	Y	0.981843	0.144236	0.586612	0.889872	0.992235	0.985469	0.433575	0.992867	0.950236	0.95968	0.346499	0.990991	0.921675	0.965948	0.762758	0.947454	0.691863	0.980476	0.952328	0.73465	0.36057	0.748017	0.904325	0.964259	0.197426	0.989205	0.972333	0.46046	0.984546	0.86249	0.513564	0.854681	0.775641	0.255826	0.966175	0.776675	0.818091
NCL_P840_R	NCL_P840_R	NCL	2	NM_005381.2	4691	Y	cg11738271	-840	N	N	Y	Y	0.0154353	0.0079164	0.0127549	0.0355466	0.112353	0.0615913	0.00836502	0.0347934	0	0.227003	0.0172094	0.0361099	0.00955014	0.0193277	0.0166777	0.011832	0.00108463	0	0.0240551	0.0183657	0.000434093	0	0	0.0105695	0	0.00390175	0.00471063	0.000907326	0.0172828	0.01844	0.0133262	0.00425695	0.00590353	0	0.0266863	0.0291287	0.0265247
NDN_E131_R	NDN_E131_R	NDN	15	NM_002487.2	4692	Y	cg10021600	131	N	Y	Y	Y	0.861643	0.369129	0.941313	0.693047	0.625514	0.880127	0.584884	0.583912	0.774584	0.63964	0.656264	0.52715	0.625772	0.609086	0.957758	0.551389	0.984967	0.746049	0.880063	0.950388	0.976306	0.90537	0.859066	0.866808	0.930487	0.893989	0.953126	0.812271	0.87617	0.710543	0.812237	0.788635	0.776102	0.936806	0.799763	0.87607	0.67993
NDN_P1110_F	NDN_P1110_F	NDN	15	NM_002487.2	4692	N	cg12138102	-1110	N	N	N	N	0.0684584	0.983437	0.853589	0.0572827	0.0456816	0.143526	0.0652318	0.0868462	0.587925	0.0381064	0.0690525	0.981123	0.039487	0.0529012	0.830381	0.815151	0.269697	0.932226	0.81662	0.580779	0.127341	0.624466	0.383309	0.627891	0.821475	0.986199	0.466082	0.406952	0.883523	0.934321	0.926745	0.851465	0.605039	0.985508	0.951898	0.821301	0.425422
NEFL_E23_R	NEFL_E23_R	NEFL	8	NM_006158.1	4747	Y	cg00987688	23	N	Y	Y	Y	0.104156	0.832203	0.823199	0.0942399	0.0696551	0.952624	0.906166	0.988765	0.688699	0.46495	0.877118	0.963626	0.937251	0.0495351	0.906834	0.54349	0.802864	0.695605	0.36356	0.910324	0.958159	0.766199	0.92997	0.847309	0.721095	0.840293	0.904192	0.0481657	0.498349	0.200036	0.395192	0.0753184	0.106066	0.0566129	0.281904	0.270837	0.629233
NEFL_P209_R	NEFL_P209_R	NEFL	8	NM_006158.1	4747	Y	cg05876319	-209	N	Y	Y	Y	0.122432	0.953856	0.898637	0.684323	0.179497	0.97431	0.985544	0.978477	0.98125	0.885265	0.967974	0.981304	0.984821	0.130925	0.983957	0.88495	0.947174	0.797849	0.822832	0.945389	0.984904	0.899888	0.968525	0.867127	0.870694	0.819752	0.936473	0.0317902	0.622225	0.08047	0.750938	0.152143	0.0688271	0.149521	0.449589	0.157443	0.580132
NEO1_P1067_F	NEO1_P1067_F	NEO1	15	NM_002499.1	4756	Y	cg11673424	-1067	N	Y	Y	Y	0	0	0	0	0.143725	0.272582	0	0	0	0	0	0	0	0.0180732	0	0	0	0	0	0.0355561	0	0.00122152	0	0	0	0	0	0	0.0316251	0.0304383	0.000807049	0.0355532	0	0	0.0491705	0.0360771	0.175243
NES_P239_R	NES_P239_R	NES	1	NM_006617.1	10763	N	cg17059112	-239	N	N	N	N	0.25888	0.0472052	0.0491137	0.121219	0.409765	0.0877611	0.0650229	0.0257228	0.290755	0.352938	0.198715	0.0974932	0.183275	0.986141	0.212171	0.0170793	0.0550235	0.0643896	0.622023	0.123713	0.427334	0.0658228	0.0719106	0.0461423	0.0268447	0.0486528	0.668736	0.00238807	0.239254	0.0980968	0.0196839	0.0829706	0.0096384	0.000674554	0.122047	0.111395	0.10099
NEU1_P745_F	NEU1_P745_F	NEU1	6	NM_000434.2	4758	Y	cg20383155	-745	N	N	Y	Y	0	0.0361453	0.0180108	0.0416507	0.0349614	0.0521521	0.0176125	0.00362377	0	0.00253009	0.0515504	0.030837	0.0426226	0.0243495	0.0291591	0.891569	0.00734467	0.032781	0.990642	0.187487	0.0111291	0.0291842	0.107853	0.41319	0.0118356	0.0460999	0.015809	0	0.0244935	0.926282	0.274453	0.188143	0.0662809	0.0309831	0.200419	0.0449785	0.9489
NFKB1_P336_R	NFKB1_P336_R	NFKB1	4	NM_003998.2	4790	Y	cg06930505	-336	N	Y	Y	Y	0	0			0.0153418		0	0.000584869		0	0.00718773		0		0.00804779	0.0214234	0	0.00772612	0.015574		0	0	0.0173118	0.0428315	0	0.0204231	0		0.00807977	0.0122411	0.00811354	0.00527241	0	0	0.035394	0.0756944	0.0256064
NFKB1_P496_F	NFKB1_P496_F	NFKB1	4	NM_003998.2	4790	Y	cg24413435	-496	N	Y	Y	Y	0.34263	0.0363634	0.0494882	0.0249081	0.166878	0.0582599	0.171081	0.759571	0.0436793	0.0256901	0.022588	0	0.101395	0.553948	0.0243206	0.062646	0.0111436	0.0721399	0.14893	0.107093	0.00994998	0.0767883	0.190823	0.0781873	0.00697126	0.0613156	0.231739	0.0857839	0.0805309	0.140582	0.0801897	0.132926	0.0962056	0.288448	0.0998134	0.107522	0.164645
NFKB2_P709_R	NFKB2_P709_R	NFKB2	10	NM_002502.2	4791	Y	cg23201134	-709	N	Y	Y	Y	0.0130523	0.0158609	0.0156373	0.0202912	0.0297519	0.0209467	0.042868	0.0572277	0.337371	0.0544774	0.0289763	0.0148814	0.0268579	0.0531623	0.0139254	0.026799	0.00401137	0.0146178	0.0317793	0.0376259	0	0.00848067	0.00302351	0.00803678	0.000979474	0.00565934	0.0411325	0.00358318	0.0190766	0.0327038	0.0306223	0.0174284	0.0185756	0.00212713	0.0316951	0.0412425	0.0545091
NGFB_E353_F	NGFB_E353_F	NGFB	1	NM_002506.2	4803	Y	cg02459758	353	N	Y	Y	Y	0.0567533	0.0112461	0.987706	0.0109758	0.0366776	0.0472676	0.980367	0.589724	0.988244	0.0234202	0.990468	0.00933012	0.0492791	0.0248838	0.575944	0.0201871	0.000664258	0.0492506	0.00395684	0.108763	0.0379184	0.0617612	0.0968902	0.0521812	0.0256922	0.0383153	0.277078	0	0.0538958	0.0238088	0.0069806	0.0422873	0.0138184	0.0223625	0.0298914	0.0559703	0.0277106
NGFB_P13_F	NGFB_P13_F	NGFB	1	NM_002506.2	4803	Y	cg11660906	-13	N	Y	Y	Y	0.170618	0.0522908	0.991579	0.140632	0.0693078	0.111618	0.991645	0.690743	0.99202	0.195823	0.981529	0.08515	0.161783	0.28517	0.126175	0.228455	0.284402	0.186515	0.21628	0.14299	0.214192	0.0840085	0.550335	0.150544	0.144806	0.19697	0.52193	0.117445	0.194643	0.190333	0.134276	0.164689	0.163218	0.0955413	0.253904	0.150393	0.165852
NGFR_E328_F	NGFR_E328_F	NGFR	17	NM_002507.1	4804	Y	cg07426306	328	N	Y	Y	Y	0.0530992	0.455706	0.0322125	0.0422785	0.0744826	0.407345	0.0519699	0.148827	0.0487083	0.0435963	0.472725	0.0827445	0.0662013	0.0354352	0.0471692	0.0340607	0.0163982	0.0519584	0.0335114	0.197993	0.0124791	0.0344563	0.756553	0.0609948	0.0110249	0.0247743	0.600372	0.0448899	0.371294	0.0523015	0.748042	0.0775223	0.0403063	0.0200927	0.0541688	0.0985503	0.0870782
NGFR_P355_F	NGFR_P355_F	NGFR	17	NM_002507.1	4804	Y	cg02052412	-355	N	Y	N	Y	0.535786	0.641377	0.420302	0.940549	0.424594	0.621788	0.396504	0.367428	0.942371	0.645918	0.500556	0.950444	0.785227	0.427177	0.166166	0.595886	0.864282	0.348394	0.357853	0.231043	0.597231	0.209323	0.222774	0.369163	0.276194	0.103597	0.109376	0.735197	0.149833	0.162707	0.475828	0.247658	0.641967	0.883898	0.380984	0.23912	0.258464
NID1_P677_F	NID1_P677_F	NID1	1	NM_002508.1	4811	N	cg20234959	-677	N	N	N	N	0.983953	0.9888	0.986429	0.267921	0.114828	0.34419	0.845808	0.887504	0.92218	0.834457	0.918606	0.986041	0.124481	0.586049	0.133915	0.703521	0.653215	0.869815	0.453212	0.413838	0.956858	0.307551	0.215781	0.521547	0.85284	0.615472	0.341662	0.54021	0.886872	0.635269	0.314943	0.681052	0.428486	0.463324	0.983304	0.699889	0.217555
NID1_P714_R	NID1_P714_R	NID1	1	NM_002508.1	4811	N	cg16408295	-714	N	N	N	N	0.986107	0.990333	0.986821	0.933116	0.787256	0.754444	0.976733	0.990237	0.989552	0.928785	0.955084	0.990573	0.882821	0.95774	0.497926	0.781533	0.987252	0.923544	0.735018	0.478472	0.991287	0.516846	0.38916	0.680406	0.972881	0.747243	0.496449	0.906281	0.929059	0.722092	0.409513	0.839313	0.71263	0.816492	0.970239	0.806643	0.493546
NKX3-1_P146_F	NKX3-1_P146_F	NKX3-1	8	NM_006167.2	4824	Y	cg04902123	-146	N	Y	Y	Y	0.0137021	0.0271287	0.0230209	0.032945	0.0337708	0.0503241	0.0174043	0.0363287	0.00293369	0.0605614	0.0449616	0.0232975	0.0301474	0.0316699	0.0208502	0.0285981	0.0101051	0.00424922	0.0194571	0.0289737	0.0120518	0.0193098	0.00652586	0.010983	0.00283161	0.0198056	0.00765839	0.0115682	0.0314198	0.0279225	0.0176441	0.0188518	0.0428856	0	0.0308765	0.0314786	0.0339818
NKX3-1_P871_R	NKX3-1_P871_R	NKX3-1	8	NM_006167.2	4824	N	cg01716041	-871	N	N	N	N	0.981407	0.985348	0.496275	0.989187	0.986078	0.984925	0.985637	0.983949	0.985774	0.931872	0.980671	0.986569	0.987247	0.327029	0.957981	0.991326	0.594032	0.970792	0.991107	0.909612	0.988123	0.929271	0.989768	0.98502	0.93824	0.975429	0.985611	0.979272	0.987754	0.939505	0.96301	0.984545	0.903459	0.987061	0.988833	0.992811	0.985578
NNAT_P544_R	NNAT_P544_R	NNAT	20	NM_181689.1	4826	Y	cg10288563	-544	N	Y	Y	Y	0.986286	0.988901	0.986621	0.985013	0.989631	0.988645	0.98886	0.988492	0.985966	0.977925	0.989994	0.987515	0.988859	0.987942	0.988242	0.989778	0.987266	0.989127	0.992185	0.979466	0.988766	0.983392	0.988152	0.986162	0.982386	0.954341	0.985447	0.987251	0.967363	0.977993	0.981144	0.98907	0.990142	0.986025	0.941296	0.977934	0.968024
NOS2A_E117_R	NOS2A_E117_R	NOS2A	17	NM_000625.3	4843	N	cg26853415	117	N	N	N	N	0.41486	0.245634	0.908565	0.793612	0.0309297	0.0880696	0.497167	0.0649567	0.796934	0.860762	0.358643	0.871528	0.204434	0.906965	0.705936	0.827661	0.98874	0.951839	0.831073	0.581901	0.980159	0.662016	0.356129	0.600182	0.235081	0.675204	0.456039	0.871124	0.851776	0.695118	0.391515	0.865558	0.790644	0.976017	0.910797	0.751231	0.522076
NOS2A_P288_R	NOS2A_P288_R	NOS2A	17	NM_000625.3	4843	N	cg00297776	-288	N	N	N	N	0.344256	0.337239	0.75798	0.901749	0.0111116	0.0621487	0.366585	0	0.538995	0.627046	0.40253	0.530132	0.329616	0.662478	0.34042	0.651668	0.960582	0.897186	0.750875	0.534053	0.930922	0.788933	0.121416	0.516379	0.727534	0.861119	0.580026	0.980251	0.778665	0.516789	0.505294	0.632062	0.73563	0.765722	0.710481	0.796951	0.225916
NOS3_P38_F	NOS3_P38_F	NOS3	7	NM_000603.3	4846	N	cg04071701	-38	N	N	N	N	0.051372	0.273331	0.838932	0.0592961	0.0419063	0.115369	0.387726	0.12997	0.612706	0.151804	0.16949	0.0419257	0.101347	0.827338	0.106801	0.658589	0.291799	0.887112	0.103174	0.435687	0.861961	0.547483	0.203843	0.403768	0.311998	0.601531	0.441068	0.988013	0.762624	0.564867	0.298463	0.787981	0.634059	0.968636	0.769945	0.818769	0.285451
NOTCH1_E452_R	NOTCH1_E452_R	NOTCH1	9	NM_017617.2	4851	Y	cg17501216	452	N	Y	Y	Y	0	0	0	0	0	0.00558092	0	0	0	0	0.0160585	0	0	0	0	0	0	0	0.00124963	0.000678772	0	0	0	0	0	0	0	0	0	0	0.00872713	0	0	0	0	0	0
NOTCH1_P1198_F	NOTCH1_P1198_F	NOTCH1	9	NM_017617.2	4851	Y	cg26924342	-1198	N	Y	Y	Y	0.0262319	0.0091291	0.420074	0.00785622	0.343129	0.191449	0.0601195	0.974293	0.00904744	0.150766	0.0364362	0.0081636	0.422315	0.624338	0.110734	0.00649516	0.0121339	0.0969358	0.00970906	0.032718	0	0	0	0	0	0.017182	0	0	0.0270688	0.0500621	0.0247644	0.0198536	0	0	0.0318513	0.0363986	0.0177202
NOTCH2_P312_R	NOTCH2_P312_R	NOTCH2	1	NM_024408.2	4853	Y	cg09189069	-312	N	Y	Y	Y	0.00496774	0.00525893	0.00596054	0.00764174	0.0115665	0.015878	0.00236227	0	0	0.0121303	0.0123038	0.00468979	0.00705179	0.00472809	0.00364565	0.00639646	0	0.000475668	0.00360899	0.00790431	0	0	0.00204886	0	0.000775238	0.00304095	0.0051769	0	0.00586199	0.00676351	0.0064246	0.00258552	0.00362994	0	0.00997977	0.0149131	0.0116478
NOTCH3_E403_F	NOTCH3_E403_F	NOTCH3	19	NM_000435.1	4854	Y	cg20969065	403	N	Y	Y	Y	0.00554803	0.00106886	0.0151732	0	0.121564	0.121066	0.00693485	0.0314275	0.00354217	0.00405286	0	0	0.036687	0.0247748	0.0511187	0.0156947	0	0.0168046	0.014122	0.017011	0.00205675	0	0	0.00454919	0	0	0.0111884	0.042033	0.0513251	0.0524356	0.0238159	0.0190792	0.00937162	0.0020175	0.0566618	0.0927599	0.0283873
NOTCH3_P198_R	NOTCH3_P198_R	NOTCH3	19	NM_000435.1	4854	Y	cg17944161	-198	N	Y	Y	Y	0.0870583	0.427685	0.113828	0.0622482	0.986759	0.962682	0.773124	0.500888	0.414261	0.0385544	0.123209	0.194988	0.832698	0.175428	0.603141	0.0544378	0.0446836	0.145893	0.0593557	0.0719438	0.178981	0.143472	0.130469	0.111643	0.149005	0.124711	0.0757187	0.0716953	0.196895	0.0813977	0.0279904	0.140196	0.119204	0.0428514	0.184877	0.200237	0.0896971
NOTCH4_E4_F	NOTCH4_E4_F	NOTCH4	6	NM_004557.3	4855	N	cg14700707	4	N	N	N	N	0.913446	0.0560794	0.980442	0.0730948	0.0188789	0.0242701	0.442866	0.0156335	0.981956	0.938096	0.282517	0.902227	0.951827	0.981949	0.153652	0.920254	0.982004	0.860478	0.727741	0.569618	0.977018	0.857074	0.0313409	0.321802	0.547143	0.397862	0.694001	0.977425	0.624904	0.803767	0.521046	0.92017	0.984409	0.986017	0.457257	0.536658	0.972482
NOTCH4_P938_F	NOTCH4_P938_F	NOTCH4	6	NM_004557.3	4855	N	cg05166027	-938	N	N	N	N	0.942288	0.891469	0.826879	0.951484	0.0369551	0.168882	0.297538	0.00632755	0.223551	0.284583	0.881645	0.775038	0.663993	0.0941338	0.134329	0.792946	0.871645	0.721594	0.722224	0.309724	0.934211	0.707443	0.12334	0.38035	0.645806	0.745623	0.19276	0.975158	0.662516	0.658099	0.943918	0.907544	0.960523	0.981962	0.710288	0.867341	0.676114
NPR2_P1093_F	NPR2_P1093_F	NPR2	9	NM_003995.3	4882	Y	cg17151902	-1093	N	Y	N	Y	0.986484	0.986005	0.672701	0.989066	0.966795	0.98482	0.981566	0.987207	0.472136	0.967778	0.989502	0.988651	0.990027	0.989148	0.98843	0.830722	0.971865	0.85667	0.749273	0.960477	0.985791	0.955392	0.988339	0.987944	0.984234	0.893812	0.987705	0.813884	0.962665	0.797757	0.814743	0.8596	0.723125	0.197678	0.873456	0.773746	0.864882
NPR2_P618_F	NPR2_P618_F	NPR2	9	NM_003995.3	4882	Y	cg02519855	-618	N	Y	Y	Y	0.937684	0.0386051	0.0332624	0.467545	0.173807	0.955442	0.951262		0.118606	0.716666	0.967537	0.960134	0.973225	0.964947	0.957192	0.0281997	0	0.0614676	0.0222188	0.115434	0.816005	0.0288134	0.0241805	0.519755	0.837231	0.0262506	0.47342	0.00572972	0.373771	0.123338	0.0250805	0.107814	0.0133638	0	0.127733	0.118698	0.107323
NPY_E31_R	NPY_E31_R	NPY	7	NM_000905.2	4852	Y	cg25884711	31	N	Y	Y	Y	0.930547	0.389626	0.954216	0.238257	0.974678	0.84315	0.944422	0.982418	0.927767	0.1375	0.990615	0.954139	0.358942	0.372216	0.983351	0.260637	0.950257	0.440091	0.482807	0.77872	0.184003	0.201443	0.778127	0.801858	0.261487	0.574657	0.891209	0.238331	0.478355	0.0708082	0.280355	0.229213	0.313804	0.183723	0.162223	0.186272	0.716996
NPY_P295_F	NPY_P295_F	NPY	7	NM_000905.2	4852	Y	cg20666532	-295	N	N	Y	Y	0.987405	0.989779	0.987996	0.0914838	0.963052	0.989079	0.988088	0.986891	0.989963	0.125008	0.993449	0.984961	0.985876	0.085745	0.989366	0.459916	0.822034	0.412585	0.324894	0.747581	0.0651848	0.129247	0.990747	0.945952	0.046983	0.823095	0.959132	0.0179312	0.663192	0.152341	0.643904	0.027849	0.096873	0.0683982	0.230861	0.213932	0.607089
[truncated: 510 more rows]
[truncated: 49 more columns]
