# Supplementary material for: DNA Methylation Profiles of Ovarian Epithelial Carcinoma Tumors and Cell Lines
Source: PLoS One. 2010 Feb 22;5(2):e9359. doi: 10.1371/journal.pone.0009359 (PMC2825254; doi:10.1371/journal.pone.0009359)
Supplement: File S2 — Loci with differential DNA methylation. List of CpG sites with significant differences in DNA methylation between cell lines and tumors or between tumor histologies. Associated probe data are also included. (0.40 MB XLS) [file pone.0009359.s002.xls]

## Sheet: 20090407_all_results.txt
Symbol	ILLUMINA PROBE ID	Chromosome	Passed Cell and Tumor Filter?	FDR(%)-Tumor vs Cell	Mean Beta Value-Tumors	Mean Beta Value-Cell Lines	Passed Tumor Filter?	FDR(%)-Serous vs Endometrioid	FDR(%)-Serous vs Clear Cell	FDR(%)-Endometrioid vs Serous	Mean Beta Value-Serous Tumors	Mean Beta Value-Endometrioid Tumors	Mean Beta Value-Clear Cell Tumors
AATK	AATK_P519_R	17	TRUE	0.189608	0.668889	0.887333	TRUE	47.4996	44.1161	55.541	0.670667	0.636667	0.756667
AATK	AATK_P709_R	17	TRUE	0	0.476296	0.878	TRUE	44.9744	53.0507	77.139	0.512667	0.435556	0.416667
ABCB4	ABCB4_P892_F	7	FALSE		0.673462	0.723571	TRUE	46.2528	39.6027	46.5246	0.682667	0.6225	0.763333
ABCB4	ABCB4_P51_F	7	FALSE		0.934074	0.903333	FALSE				0.911333	0.954444	0.986667
ABCC5	ABCC5_P444_F	3	FALSE		0.0144444	0.0493333	FALSE				0.0106667	0.0255556	0
AHR	AHR_E103_F	7	TRUE	2.15265	0.00407407	0.0873333	FALSE				0.002	0.00888889	0
ABO	ABO_P312_F	9	TRUE	0	0.121111	0.384667	TRUE	13.9976	34.79	76.3745	0.0786667	0.197778	0.103333
ALK	ALK_E183_R	2	TRUE	0.434835	0.0507407	0.194	FALSE				0.06	0.0388889	0.04
ACTG2	ACTG2_P346_F	2	TRUE	0.434835	0.867037	0.729333	FALSE				0.889333	0.862222	0.77
ACTG2	ACTG2_P455_R	2	FALSE		0.987778	0.97	FALSE				0.988667	0.985556	0.99
FMR1	FMR1_P62_R	X	FALSE		0.614444	0.304667	FALSE				0.538667	0.724444	0.663333
ADAMTS12	ADAMTS12_P250_R	5	TRUE	0	0.0259259	0.392667	TRUE	13.9976	51.0228	74.6106	0.00866667	0.0622222	0.00333333
ADCYAP1	ADCYAP1_P455_R	18	TRUE	2.15265	0.29	0.414	TRUE	0	3.10457	77.139	0.104	0.528889	0.503333
ADCYAP1	ADCYAP1_P398_F	18	TRUE	1.10551	0.33963	0.548	TRUE	0	34.79	73.1383	0.142667	0.687778	0.28
AGXT	AGXT_P180_F	2	TRUE	4.18834	0.888148	0.756	TRUE	0	12.919	74.6106	0.970667	0.805556	0.723333
EFNB1	EFNB1_E69_F	X	FALSE		0.512593	0.184667	FALSE				0.439333	0.613333	0.576667
BIRC5	BIRC5_E89_F	17	FALSE		0.0036	0.005	FALSE				0.00384615	0.00333333	0.00333333
APBA1	APBA1_P644_F	9	FALSE		0.0251852	0.0353333	FALSE				0.0266667	0.0222222	0.0266667
APBA2	APBA2_P227_F	15	TRUE	9.80173	0.915926	0.906667	TRUE	30.7614	34.79	55.541	0.949333	0.836667	0.986667
APBA2	APBA2_P305_R	15	TRUE	9.45946	0.901111	0.839286	TRUE	30.7614	34.79	46.5246	0.932667	0.822222	0.98
APOA1	APOA1_P75_F	11	FALSE		0.591852	0.950833	TRUE	0.917872	8.26406	67.8484	0.438667	0.77	0.823333
APOA1	APOA1_P261_F	11	TRUE	0	0.423704	0.792	TRUE	47.4996	18.0297	19.0328	0.392667	0.378889	0.713333
ABCC2	ABCC2_E16_R	10	TRUE	9.80173	0.943077	0.87	TRUE	33.946	44.1161	55.541	0.988571	0.856667	0.99
APOC1	APOC1_P406_R	19	TRUE	0.434835	0.754815	0.588	FALSE				0.765333	0.734444	0.763333
CCND1	CCND1_E280_R	11	FALSE		0.0259259	0.0373333	FALSE				0.026	0.0288889	0.0166667
APOC2	APOC2_P377_F	19	FALSE		0.882083	0.884444	FALSE				0.920769	0.7925	0.953333
ALOX12	ALOX12_E85_R	17	TRUE	0	0.516667	0.907333	TRUE	21.8391	39.6027	77.139	0.444667	0.621111	0.563333
APP	APP_P179_R	21	FALSE		0.0237037	0.016	FALSE				0.026	0.0233333	0.0133333
ASB4	ASB4_P52_R	7	TRUE	2.15265	0.822593	0.929333	TRUE	0	47.3305	37.5332	0.958667	0.576667	0.88
ASB4	ASB4_P391_F	7	TRUE	2.15265	0.843333	0.86	TRUE	0.917872	46.4	46.5246	0.941333	0.677778	0.85
AREG	AREG_E25_F	4	TRUE	2.15265	0.0237037	0.0646667	FALSE				0.0226667	0.0277778	0.0166667
ASCL1	ASCL1_P747_F	12	TRUE	9.80173	0.695185	0.674	TRUE	3.32145	44.1161	73.1383	0.616667	0.847778	0.63
ASCL2	ASCL2_P360_F	11	TRUE	0	0.402222	0.837333	TRUE	21.8391	4.37693	37.5332	0.301333	0.446667	0.773333
ASCL2	ASCL2_P609_R	11	TRUE	2.15265	0.70963	0.823333	TRUE	33.946	39.6027	71.4529	0.683333	0.734444	0.766667
ATP10A	ATP10A_P147_F	15	TRUE	9.80173	0.612222	0.570667	TRUE	11.4134	51.0228	73.1383	0.562	0.771111	0.386667
ATP10A	ATP10A_P524_R	15	FALSE		0.765185	0.461429	TRUE	26.4611	53.0507	73.9004	0.746	0.817778	0.703333
CEACAM1	CEACAM1_E57_R	19	TRUE	0	0.0792593	0.35	TRUE	26.4611	3.10457	9.5786	0.0693333	0.0422222	0.24
BTK	BTK_E64_R	X	FALSE		0.944074	0.908667	FALSE				0.945333	0.951111	0.916667
CASP10	CASP10_E139_F	2	TRUE	0	0.0981481	0.288	TRUE	4.33727	44.1161	73.9004	0.066	0.156667	0.0833333
CD34	CD34_E20_R	1	TRUE	0	0.172963	0.306667	TRUE	0.917872	51.0228	73.1383	0.14	0.247778	0.113333
CDC25B	CDC25B_E83_F	20	TRUE	0.434835	0.00925926	0.138	FALSE				0.012	0.00666667	0.00333333
COL4A3	COL4A3_E205_R	2	TRUE	0.189608	0.0166667	0.0993333	FALSE				0.00933333	0.0311111	0.01
COMT	COMT_E401_F	22	TRUE	9.80173	0.194444	0.147333	TRUE	0	21.2225	73.1383	0.130667	0.301111	0.193333
BCAM	BCAM_P205_F	19	TRUE	1.10551	0.144444	0.27	TRUE	47.4996	51.0228	73.9004	0.152	0.146667	0.1
BCAP31	BCAP31_P1131_F	X	FALSE		0.967037	0.932	FALSE				0.955333	0.978889	0.99
BCAP31	BCAP31_P1072_F	X	FALSE		0.93963	0.922	FALSE				0.914667	0.964444	0.99
BLK	BLK_P14_F	8	TRUE	9.80173	0.641852	0.617333	TRUE	0	18.0297	55.541	0.796667	0.415556	0.546667
BLK	BLK_P668_R	8	TRUE	3.71355	0.981481	0.9	FALSE				0.978	0.987778	0.98
C4B	C4B_P191_F	6	FALSE		0.847778	0.964	FALSE				0.832	0.845556	0.933333
CDH11	CDH11_E102_R	16	TRUE	0	0.087037	0.342667	TRUE	21.8391	51.0228	76.3745	0.0646667	0.14	0.04
CALCA	CALCA_P171_F	11	TRUE	2.15265	0.505556	0.596667	TRUE	37.8539	44.1161	77.139	0.492	0.524444	0.516667
CALCA	CALCA_P75_F	11	TRUE	0	0.278148	0.601333	TRUE	26.4611	53.0507	73.1383	0.244667	0.378889	0.143333
CDK10	CDK10_E74_F	16	FALSE		0.0192593	0.0146667	FALSE				0.0266667	0.00888889	0.0133333
CYP1B1	CYP1B1_E83_R	2	TRUE	0	0.170741	0.596667	TRUE	13.9976	44.1161	76.9919	0.116	0.265556	0.16
CCNA1	CCNA1_P216_F	13	TRUE	0	0.0244444	0.315333	FALSE				0.03	0.0211111	0.00666667
CDK6	CDK6_E256_F	7	FALSE		0.0948148	0.106	FALSE				0.0913333	0.103333	0.0866667
CD1A	CD1A_P6_F	1	TRUE	0	0.796667	0.291333	TRUE	11.4134	53.0507	73.1383	0.757333	0.883333	0.733333
CD1A	CD1A_P414_R	1	TRUE	2.3075	0.954815	0.815333	TRUE	26.4611	39.6027	70.0371	0.932	0.982222	0.986667
CD2	CD2_P68_F	1	TRUE	8.09598	0.861852	0.788667	TRUE	47.4996	27.1248	46.5246	0.854	0.846667	0.946667
CSF1R	CSF1R_E26_F	5	FALSE		0.882222	0.980667	FALSE				0.877333	0.895556	0.866667
CSF2	CSF2_E248_R	5	FALSE		0.977037	0.878667	FALSE				0.975333	0.976667	0.986667
CSF3	CSF3_E242_R	17	TRUE	9.80173	0.951481	0.948	FALSE				0.970667	0.91	0.98
CD81	CD81_P272_R	11	TRUE	0	0.452593	0.768	TRUE	11.4134	46.4	77.139	0.565333	0.323333	0.276667
CD81	CD81_P211_F	11	TRUE	0	0.153333	0.476667	TRUE	42.6633	52.088	76.3745	0.188667	0.118889	0.08
CDH3	CDH3_P87_R	16	TRUE	0	0.0377778	0.165	FALSE				0.0393333	0.0344444	0.04
EGF	EGF_E339_F	4	TRUE	2.15265	0.923704	0.969333	TRUE	11.4134	44.1161	65.0871	0.982	0.823333	0.933333
CDKN1C	CDKN1C_P6_R	11	TRUE	2.15265	0.0814815	0.120667	FALSE				0.0866667	0.0755556	0.0733333
CDKN1C	CDKN1C_P626_F	11	TRUE	0	0.162593	0.648667	TRUE	47.4996	51.0228	74.6106	0.190667	0.158889	0.0333333
CFTR	CFTR_P115_F	7	FALSE		0.292593	0.371538	TRUE	21.8391	51.0228	73.1383	0.254	0.43	0.0733333
CFTR	CFTR_P372_R	7	TRUE	0.434835	0.562593	0.801333	TRUE	11.4134	53.0507	73.1383	0.486667	0.75	0.38
CHD2	CHD2_P451_F	15	TRUE	2.17064	0.972222	0.808667	FALSE				0.980667	0.972222	0.93
CHD2	CHD2_P667_F	15	FALSE		0.954074	0.947333	FALSE				0.956667	0.956667	0.933333
EPHA1	EPHA1_E46_R	7	TRUE	2.15265	0.0140741	0.0366667	FALSE				0.0166667	0.00555556	0.0266667
ELK1	ELK1_E53_F	X	FALSE		0.683704	0.508	FALSE				0.599333	0.801111	0.753333
CHFR	CHFR_P635_R	12	TRUE	0	0.0803704	0.344	TRUE	21.8391	53.0507	73.9004	0.0646667	0.117778	0.0466667
CHFR	CHFR_P501_F	12	TRUE	0	0.0237037	0.374667	TRUE	21.8391	53.0507	74.6106	0.0146667	0.0444444	0.00666667
CHGA	CHGA_P243_F	14	TRUE	2.15265	0.0855556	0.142	TRUE	21.8391	44.1161	76.3745	0.0713333	0.112222	0.0766667
EPS8	EPS8_E231_F	12	FALSE		0.101852	0.0953333	FALSE				0.094	0.113333	0.106667
CHI3L2	CHI3L2_P226_F	1	TRUE	0	0.864444	0.567333	FALSE				0.867333	0.858889	0.866667
ERG	ERG_E28_F	21	TRUE	0.189608	0.166667	0.406	TRUE	47.4996	34.79	50.9748	0.155333	0.148889	0.276667
COL1A2	COL1A2_P48_R	7	TRUE	0	0.195556	0.878	TRUE	47.4996	47.3305	73.9004	0.231333	0.2	0.00333333
COL1A2	COL1A2_P407_R	7	TRUE	0	0.581481	0.845333	TRUE	11.4134	27.1248	67.8484	0.514	0.656667	0.693333
ETS1	ETS1_E253_R	11	TRUE	2.15265	0.167037	0.207333	TRUE	26.4611	53.0507	73.9004	0.159333	0.186667	0.146667
COPG2	COPG2_P298_F	7	TRUE	2.15265	0.0462963	0.0693333	FALSE				0.0353333	0.0588889	0.0633333
CPA4	CPA4_P961_R	7	FALSE		0.960741	0.904667	FALSE				0.970667	0.943333	0.963333
CPA4	CPA4_P1265_R	7	FALSE		0.988519	0.981333	FALSE				0.99	0.986667	0.986667
EVI2A	EVI2A_E420_F	17	TRUE	9.80173	0.938889	0.925333	FALSE				0.905333	0.981111	0.98
CPNE1	CPNE1_P138_F	20	FALSE		0.0196296	0.02	FALSE				0.0226667	0.0177778	0.01
CRIP1	CRIP1_P874_R	14	TRUE	0	0.151481	0.903333	TRUE	47.4996	3.10457	13.7784	0.120667	0.117778	0.406667
CRIP1	CRIP1_P274_F	14	TRUE	0	0.488519	0.866667	TRUE	37.8539	4.37693	35.3702	0.464667	0.473333	0.653333
CSF1	CSF1_P217_F	1	TRUE	0	0.01	0.109286	FALSE				0.0106667	0.00888889	0.01
CSF1	CSF1_P339_F	1	TRUE	0.434835	0.0166667	0.171333	TRUE	26.4611	51.0228	76.3745	0.0113333	0.03	0.00333333
FGF12	FGF12_E61_R	3	TRUE	2.15265	0.123704	0.226	TRUE	33.946	51.0228	71.4529	0.170667	0.0644444	0.0666667
ETV6	ETV6_E430_F	12	TRUE	9.80173	0.0866667	0.0833333	TRUE	21.8391	53.0507	73.9004	0.0746667	0.113333	0.0666667
FGF5	FGF5_E16_F	4	TRUE	0.189608	0.0488889	0.244	FALSE				0.0386667	0.0666667	0.0466667
FGF6	FGF6_E294_F	12	TRUE	2.52029	0.972963	0.871333	FALSE				0.964	0.985556	0.98
CTAG1B	CTAG1B_P4_R	X	FALSE		0.928519	0.903333	FALSE				0.916	0.946667	0.936667
CTAG1B	CTAG1B_P77_F	X	FALSE		0.848889	0.787333	FALSE				0.838	0.862222	0.863333
CTAG2	CTAG2_P1426_F	X	FALSE		0.957778	0.900667	FALSE				0.942667	0.974444	0.983333
FLT1	FLT1_E444_F	13	TRUE	0.189608	0.0403704	0.225333	TRUE	21.8391	53.0507	76.3745	0.0253333	0.0733333	0.0166667
FLT3	FLT3_E326_R	13	TRUE	0	0.0774074	0.398667	TRUE	11.4134	53.0507	73.9004	0.034	0.165556	0.03
FLT4	FLT4_E206_F	5	TRUE	0	0.0585185	0.142	TRUE	21.8391	44.1161	76.9919	0.0486667	0.0733333	0.0633333
FER	FER_E119_F	5	TRUE	3.71355	0.136667	0.07	TRUE	47.4996	53.0507	77.139	0.147333	0.126667	0.113333
FOSL2	FOSL2_E384_R	2	FALSE		0.951481	0.914	FALSE				0.941333	0.964444	0.963333
CTLA4	CTLA4_P1128_F	2	TRUE	0	0.815556	0.406667	FALSE				0.844667	0.797778	0.723333
CTSH	CTSH_P238_F	15	FALSE		0.0225926	0.0513333	FALSE				0.0253333	0.0177778	0.0233333
FES	FES_E34_R	15	TRUE	0	0.077037	0.838	TRUE	37.8539	53.0507	77.139	0.0746667	0.0855556	0.0633333
GAS7	GAS7_E148_F	17	TRUE	0	0.03	0.292667	FALSE				0.0373333	0.0233333	0.0133333
GFI1	GFI1_E136_F	1	TRUE	0	0.170741	0.452667	TRUE	40.8577	53.0507	77.139	0.209333	0.126667	0.11
GLI2	GLI2_E90_F	2	TRUE	2.15265	0.52	0.581333	TRUE	36.4032	53.0507	65.0871	0.568	0.432222	0.543333
DAB2IP	DAB2IP_P9_F	9	TRUE	0.189608	0.0114815	0.192667	FALSE				0.014	0.00444444	0.02
FGF1	FGF1_E5_F	5	TRUE	9.80173	0.829259	0.806667	TRUE	36.4032	27.1248	40.9619	0.844667	0.773333	0.92
FGFR1	FGFR1_E317_F	8	TRUE	1.10551	0.106296	0.147333	TRUE	21.8391	44.1161	77.139	0.0986667	0.117778	0.11
FRZB	FRZB_E186_R	2	TRUE	0	0.185556	0.952	TRUE	26.4611	3.10457	37.5332	0.124667	0.183333	0.496667
DBC1	DBC1_P351_R	9	TRUE	1.10551	0.425556	0.667333	TRUE	1.31742	44.1161	73.1383	0.294	0.66	0.38
GLI3	GLI3_E148_R	7	TRUE	9.80173	0.937778	0.912	FALSE				0.932	0.94	0.96
HOXA9	HOXA9_E252_R	7	TRUE	2.15265	0.736296	0.857333	TRUE	40.8577	44.1161	55.541	0.768667	0.654444	0.82
DIO3	DIO3_P90_F	14	TRUE	9.80173	0.45037	0.428	TRUE	26.4611	44.9756	73.1383	0.451333	0.53	0.206667
DIO3	DIO3_P674_F	14	TRUE	2.15265	0.568148	0.600667	TRUE	47.4996	21.2225	73.1383	0.648667	0.594444	0.0866667
IGF1	IGF1_E394_F	12	TRUE	8.09598	0.492963	0.380667	TRUE	0	44.1161	10.4382	0.687333	0.197778	0.406667
IGF1R	IGF1R_E186_R	15	TRUE	2.15265	0.0211111	0.0353333	FALSE				0.0273333	0.0144444	0.01
DMP1	DMP1_P134_F	4	TRUE	9.80173	0.937037	0.927333	FALSE				0.939333	0.931111	0.943333
IGFBP6	IGFBP6_E47_F	12	TRUE	0.189608	0.230741	0.374667	TRUE	7.04069	27.1248	10.4382	0.248	0.181111	0.293333
DNAJC15	DNAJC15_P65_F	13	TRUE	9.80173	0.851111	0.844	TRUE	0	8.26406	76.3745	0.977333	0.714444	0.63
IL12A	IL12A_E287_R	3	FALSE		0.01	0.0353333	FALSE				0.014	0.00444444	0.00666667
DNMT1	DNMT1_P100_R	19	TRUE	2.15265	0.0444444	0.096	FALSE				0.0453333	0.0466667	0.0333333
IL1A	IL1A_E113_R	2	FALSE		0.99037	0.988667	FALSE				0.990667	0.99	0.99
HLF	HLF_E192_F	17	TRUE	0	0.012963	0.223333	FALSE				0.016	0.00888889	0.01
DNMT2	DNMT2_P199_F	10	TRUE	9.80173	0.626667	0.557333	TRUE	46.2528	15.056	15.6144	0.613333	0.565556	0.876667
DNMT3B	DNMT3B_P352_R	20	TRUE	0	0.0859259	0.267333	TRUE	37.8539	34.79	50.9748	0.082	0.0822222	0.116667
EDN1	EDN1_P39_R	6	FALSE		0.00703704	0.0113333	FALSE				0.00933333	0.00444444	0.00333333
IFNGR2	IFNGR2_E164_F	21	TRUE	0.189608	0.0681481	0.179333	TRUE	37.8539	18.0297	50.9748	0.0633333	0.0633333	0.106667
EDNRB	EDNRB_P148_R	13	TRUE	4.18834	0.912593	0.826	TRUE	11.4134	44.1161	73.1383	0.875333	0.972222	0.92
EDNRB	EDNRB_P709_R	13	TRUE	2.80803	0.865556	0.669333	TRUE	40.8577	53.0507	72.8588	0.894	0.828889	0.833333
IGFBP5	IGFBP5_E144_F	2	TRUE	0	0.0362963	0.13	TRUE	37.8539	15.056	40.9619	0.0286667	0.0288889	0.0966667
EFNB1	EFNB1_P136_R	X	FALSE		0.386667	0.142	FALSE				0.337333	0.456667	0.423333
EGR4	EGR4_P479_F	2	TRUE	2.15265	0.0196296	0.0586667	FALSE				0.0273333	0.01	0.01
IL11	IL11_E232_F	19	FALSE		0.104	NA	FALSE				0.1025	0.1	0.12
ELK1	ELK1_P569_R	X	FALSE		0.585556	0.330667	FALSE				0.461333	0.775556	0.636667
IL12B	IL12B_E25_F	5	TRUE	6.54108	0.908519	0.844667	FALSE				0.945333	0.852222	0.893333
EMR3	EMR3_P39_R	19	TRUE	6.54108	0.514074	0.409333	TRUE	33.946	18.0297	4.7893	0.527333	0.412222	0.753333
EMR3	EMR3_P1297_R	19	TRUE	5.6148	0.675926	0.557333	TRUE	47.4996	44.1161	67.8484	0.670667	0.664444	0.736667
LAMB1	LAMB1_E144_R	7	FALSE		0.077037	0.0746667	FALSE				0.0786667	0.0766667	0.07
LIF	LIF_E208_F	22	TRUE	0.189608	0.0322222	0.287333	TRUE	39.9542	53.0507	77.139	0.054	0.00555556	0.00333333
EPHA3	EPHA3_P106_R	3	TRUE	2.15265	0.0733333	0.127333	TRUE	11.4134	53.0507	73.9004	0.0233333	0.176667	0.0133333
IL1RN	IL1RN_E42_F	2	TRUE	2.15265	0.464444	0.618667	TRUE	37.8539	2.15317	4.7893	0.403333	0.408889	0.936667
EPM2A	EPM2A_P113_F	6	FALSE		0.032381	0.121429	FALSE				0.0245455	0.0414286	0.04
EPM2A	EPM2A_P64_R	6	FALSE		0.00592593	0.0106667	FALSE				0.00866667	0.00222222	0.00333333
LYN	LYN_E353_F	8	FALSE		0.047037	0.0346154	FALSE				0.0606667	0.0311111	0.0266667
ERN1	ERN1_P809_R	17	TRUE	0.189608	0.374815	0.680667	TRUE	37.8539	44.9756	73.9004	0.459333	0.314444	0.133333
IL8	IL8_E118_R	4	TRUE	2.15265	0.202963	0.232	TRUE	30.7614	12.919	4.7893	0.202	0.0744444	0.593333
ESR2	ESR2_P162_F	14	TRUE	0	0.0433333	0.423333	FALSE				0.048	0.0377778	0.0366667
EYA4	EYA4_P508_F	6	TRUE	2.15265	0.132963	0.216667	TRUE	1.74969	51.0228	73.1383	0.0653333	0.274444	0.0466667
EYA4	EYA4_P794_F	6	TRUE	2.15265	0.557407	0.594667	TRUE	0	15.056	73.1383	0.362	0.838889	0.69
F2R	F2R_P839_F	5	TRUE	0	0.675185	0.931333	TRUE	26.4611	27.1248	55.541	0.630667	0.708889	0.796667
F2R	F2R_P88_F	5	FALSE		0.0311111	0.044	FALSE				0.0326667	0.0344444	0.0133333
FABP3	FABP3_P598_F	1	TRUE	0	0.0618519	0.406667	FALSE				0.0713333	0.0533333	0.04
MCF2	MCF2_E195_F	X	FALSE		0.696296	0.632667	FALSE				0.606	0.802222	0.83
ITGB4	ITGB4_E144_F	17	TRUE	1.10551	0.0159259	0.094	FALSE				0.0193333	0.0111111	0.0133333
FANCF	FANCF_P13_F	11	TRUE	0.434835	0.00666667	0.0846667	FALSE				0.008	0.00333333	0.01
MDS1	MDS1_E45_F	3	TRUE	0.189608	0.0288889	0.107333	FALSE				0.0253333	0.0222222	0.0666667
KDR	KDR_E79_F	4	TRUE	0	0.0885185	0.384	TRUE	11.4134	53.0507	73.9004	0.0413333	0.184444	0.0366667
MET	MET_E333_F	7	TRUE	2.15265	0.102963	0.124667	TRUE	30.7614	53.0507	65.0871	0.126667	0.0666667	0.0933333
FLJ20712	FLJ20712_P984_R	7	FALSE		0.728148	0.81	TRUE	33.946	21.2225	35.3702	0.747333	0.633333	0.916667
LMO1	LMO1_E265_R	11	TRUE	0.189608	0.12963	0.342	TRUE	30.7614	53.0507	76.9919	0.116	0.167778	0.0833333
FMR1	FMR1_P484_R	X	FALSE		0.533077	0.461111	FALSE				0.476429	0.613333	0.556667
FN1	FN1_P229_R	2	TRUE	2.15265	0.0848148	0.126	TRUE	11.4134	53.0507	73.9004	0.0666667	0.122222	0.0633333
LTA	LTA_E28_R	6	TRUE	2.15265	0.887037	0.925333	TRUE	21.8391	27.1248	46.5246	0.849333	0.92	0.976667
G6PD	G6PD_P1065_R	X	FALSE		0.698889	0.39	FALSE				0.635333	0.782222	0.766667
G6PD	G6PD_P597_F	X	FALSE		0.73963	0.496429	FALSE				0.666667	0.828889	0.836667
GABRA5	GABRA5_P862_R	15	TRUE	0.434835	0.823333	0.48	TRUE	37.8539	27.1248	40.9619	0.800667	0.817778	0.953333
GABRA5	GABRA5_P1016_F	15	TRUE	0.189608	0.826667	0.454667	TRUE	26.4611	27.1248	40.9619	0.788	0.85	0.95
MAF	MAF_E77_R	16	TRUE	4.18834	0.0688889	0.034	TRUE	47.4996	53.0507	77.139	0.072	0.0677778	0.0566667
GABRB3	GABRB3_P92_F	15	TRUE	1.10551	0.25963	0.408667	TRUE	7.04069	53.0507	73.9004	0.198667	0.384444	0.19
GABRG3	GABRG3_P75_F	15	TRUE	0	0.826296	0.384	TRUE	33.946	44.1161	46.5246	0.852667	0.761111	0.89
MST1R	MST1R_E42_R	3	TRUE	2.15265	0.424074	0.472	TRUE	47.4996	12.919	14.5389	0.392	0.36	0.776667
MAPK10	MAPK10_E26_F	4	TRUE	2.15265	0.763704	0.9	TRUE	11.4134	39.6027	77.139	0.866	0.643333	0.613333
MCC	MCC_E23_R	5	TRUE	2.80803	0.162963	0.0533333	TRUE	3.32145	3.10457	65.0871	0.0746667	0.255556	0.326667
GALR1	GALR1_P80_F	18	TRUE	0	0.0514815	0.302667	TRUE	21.8391	51.0228	74.6106	0.0353333	0.0888889	0.02
GDF10	GDF10_P95_R	10	TRUE	0	0.225926	0.591333	TRUE	4.33727	8.26406	77.139	0.124667	0.364444	0.316667
MLF1	MLF1_E243_F	3	TRUE	2.15265	0.23963	0.253333	TRUE	0	34.79	73.1383	0.137333	0.432222	0.173333
GJB2	GJB2_P931_R	13	TRUE	0	0.503704	0.856	TRUE	21.8391	44.1161	77.139	0.459333	0.572222	0.52
GJB2	GJB2_P791_R	13	TRUE	0	0.0525926	0.35	TRUE	11.4134	15.056	77.139	0.036	0.0744444	0.07
GLA	GLA_P112_F	X	FALSE		0.774444	0.503333	FALSE				0.699333	0.878889	0.836667
MLLT3	MLLT3_E93_R	9	FALSE		0.00111111	0	FALSE				0.002	0	0
NOTCH4	NOTCH4_E4_F	6	TRUE	3.14981	0.710741	0.513333	TRUE	26.4611	27.1248	19.0328	0.753333	0.57	0.92
GNAS	GNAS_P86_F	20	TRUE	1.10551	0.721852	0.468667	TRUE	1.31742	53.0507	35.3702	0.800667	0.565556	0.796667
GNMT	GNMT_P197_F	6	TRUE	0.189608	0.0911111	0.235333	FALSE				0.0933333	0.0933333	0.0733333
MMP10	MMP10_E136_R	11	TRUE	7.34932	0.23037	0.150667	TRUE	36.4032	44.1161	50.9748	0.259333	0.172222	0.26
MMP2	MMP2_E21_R	16	TRUE	0	0.0351852	0.292667	FALSE				0.0346667	0.0266667	0.0633333
GP1BB	GP1BB_P278_R	22	TRUE	0	0.320741	0.751333	TRUE	37.8539	8.26406	19.0328	0.275333	0.283333	0.66
GPATC3	GPATC3_P410_R	1	TRUE	2.15265	0.614074	0.694	TRUE	11.4134	27.1248	72.8588	0.519333	0.732222	0.733333
MMP7	MMP7_E59_F	11	TRUE	0	0.092963	0.298	TRUE	13.9976	44.1161	35.3702	0.11	0.0544444	0.123333
GPC3	GPC3_P235_R	X	FALSE		0.555185	0.404	FALSE				0.485333	0.661111	0.586667
MMP9	MMP9_E88_R	20	TRUE	2.15265	0.838519	0.859333	TRUE	7.04069	27.1248	37.5332	0.888667	0.714444	0.96
OGG1	OGG1_E400_F	3	TRUE	0	0.161111	0.487333	TRUE	13.9976	51.0228	72.8588	0.212667	0.0944444	0.103333
NGFR	NGFR_E328_F	17	TRUE	2.15265	0.136296	0.137333	TRUE	30.7614	51.0228	73.9004	0.124	0.191111	0.0333333
GRB10	GRB10_P496_R	7	TRUE	0	0.373333	0.788	TRUE	39.9542	53.0507	71.4529	0.404667	0.326667	0.356667
GRB10	GRB10_P260_F	7	TRUE	2.15265	0.00888889	0.06	FALSE				0.012	0.00555556	0.00333333
GSTM2	GSTM2_P453_R	1	TRUE	0.434835	0.501481	0.714	TRUE	1.31742	18.0297	77.139	0.391333	0.646667	0.616667
GSTM2	GSTM2_P109_R	1	TRUE	0	0.107037	0.439333	TRUE	11.4134	18.0297	77.139	0.0486667	0.186667	0.16
H19	H19_P541_F	11	FALSE		0.327407	0.185833	TRUE	33.946	44.1161	40.9619	0.365333	0.227778	0.436667
H19	H19_P1411_R	11	TRUE	8.09598	0.852222	0.768667	TRUE	13.9976	44.9298	77.139	0.9	0.794444	0.786667
PLAUR	PLAUR_E123_F	19	TRUE	0.189608	0.0411111	0.15	FALSE				0.0366667	0.05	0.0366667
PLG	PLG_E406_F	6	FALSE		0.86963	0.888	FALSE				0.888	0.805556	0.97
NOTCH1	NOTCH1_E452_R	9	FALSE		0.00111111	0.002	FALSE				0.002	0	0
HBII-13	HBII-13_P991_R	15	TRUE	2.17064	0.895926	0.708	FALSE				0.899333	0.888889	0.9
HBII-52	HBII-52_P563_F	15	TRUE	1.10551	0.795556	0.542	TRUE	11.4134	27.1248	55.541	0.736667	0.86	0.896667
HBII-52	HBII-52_P659_F	15	TRUE	2.80803	0.937407	0.805333	TRUE	21.8391	34.79	55.541	0.906667	0.973333	0.983333
PTCH2	PTCH2_E173_F	1	TRUE	0	0.31	0.656	TRUE	21.8391	51.0228	73.1383	0.295333	0.362222	0.226667
HDAC11	HDAC11_P556_F	3	FALSE		0.00814815	0.0278571	FALSE				0.01	0.00555556	0.00666667
PTHLH	PTHLH_E251_F	12	TRUE	0	0.518889	0.813333	TRUE	1.31742	21.2225	76.3745	0.408667	0.673333	0.606667
NQO1	NQO1_E74_R	16	TRUE	2.15265	0.0333333	0.0633333	TRUE	33.946	8.26406	19.0328	0.0166667	0.00444444	0.203333
HDAC6	HDAC6_P153_F	X	FALSE		0.556667	0.267333	FALSE				0.480667	0.683333	0.556667
PTPRF	PTPRF_E178_R	1	TRUE	2.15265	0.0855556	0.0873333	TRUE	33.946	47.3305	73.9004	0.0853333	0.0955556	0.0566667
HDAC7A	HDAC7A_P344_F	12	FALSE		0.948519	0.980667	FALSE				0.962667	0.916667	0.973333
PTPRH	PTPRH_E173_F	19	TRUE	2.15265	0.504815	0.545333	TRUE	26.4611	15.056	7.40164	0.522	0.387778	0.77
HDAC9	HDAC9_P137_R	7	TRUE	0	0.0748148	0.264	FALSE				0.0753333	0.0711111	0.0833333
EFNB1	EFNB1_P17_F	X	FALSE		0.684074	0.436667	FALSE				0.617333	0.76	0.79
NTRK1	NTRK1_E74_F	1	FALSE		0.963333	0.986667	FALSE				0.99	0.894	0.99
NTRK3	NTRK3_E131_F	15	TRUE	1.10551	0.0814815	0.277333	TRUE	11.4134	53.0507	73.9004	0.0273333	0.197778	0.00333333
PDGFRA	PDGFRA_E125_F	4	TRUE	2.15265	0.50037	0.574667	TRUE	7.04069	53.0507	73.1383	0.444667	0.632222	0.383333
HIC1	HIC1_P565_R	17	TRUE	2.15265	0.0707407	0.098	TRUE	13.9976	53.0507	74.6106	0.038	0.142222	0.02
HIC2	HIC2_P528_R	22	TRUE	0	0.0611111	0.28	TRUE	39.9542	51.0228	74.6106	0.0833333	0.0388889	0.0166667
HIC2	HIC2_P498_F	22	TRUE	0	0.163333	0.522667	TRUE	47.4996	51.0228	73.9004	0.182667	0.172222	0.04
HLA-DOA	HLA-DOA_P594_F	6	TRUE	1.10551	0.852222	0.628667	FALSE				0.858667	0.836667	0.866667
HLA-DOA	HLA-DOA_P191_R	6	TRUE	2.15265	0.561111	0.599333	TRUE	4.33727	8.26406	46.5246	0.468667	0.643333	0.776667
HLA-DOB	HLA-DOB_P1114_R	6	FALSE		0.986667	0.945333	FALSE				0.988667	0.983333	0.986667
HLA-DOB	HLA-DOB_P357_R	6	FALSE		0.971481	0.968	FALSE				0.977333	0.958889	0.98
HLA-DPA1	HLA-DPA1_P28_R	6	TRUE	2.15265	0.348889	0.426667	TRUE	37.8539	21.2225	35.3702	0.319333	0.32	0.583333
HLA-DPA1	HLA-DPA1_P205_R	6	TRUE	2.15265	0.349259	0.386	TRUE	26.4611	27.1248	55.541	0.298	0.382222	0.506667
PGF	PGF_E33_F	14	TRUE	2.15265	0.0637037	0.140667	TRUE	46.2528	53.0507	76.3745	0.0766667	0.05	0.04
HLA-DPB1	HLA-DPB1_P540_F	6	FALSE		0.986296	0.954	FALSE				0.988667	0.981111	0.99
SEMA3F	SEMA3F_E333_R	3	TRUE	0.189608	0.0511111	0.242	TRUE	47.4996	4.37693	10.4382	0.04	0.0366667	0.15
SERPINE1	SERPINE1_E189_R	7	TRUE	0	0.131111	0.446667	TRUE	37.8539	21.2225	19.0328	0.131333	0.0966667	0.233333
HLA-DQA2	HLA-DQA2_P282_R	6	FALSE		0.9312	0.75	FALSE				0.924	0.93625	0.965
PLA2G2A	PLA2G2A_E268_F	1	TRUE	0	0.893333	0.46	FALSE				0.880667	0.903333	0.926667
PLAT	PLAT_E158_F	8	TRUE	2.15265	0.235185	0.298	TRUE	47.4996	18.0297	19.0328	0.218	0.191111	0.453333
PPARG	PPARG_E178_R	3	FALSE		0.0311111	0.0493333	FALSE				0.0333333	0.03	0.0233333
HLA-DRA	HLA-DRA_P132_R	6	TRUE	0.189608	0.0555556	0.271429	TRUE	21.8391	4.37693	77.139	0.0133333	0.118889	0.0766667
HLA-DRA	HLA-DRA_P77_R	6	TRUE	2.15265	0.134444	0.244	TRUE	11.4134	0	55.541	0.0666667	0.191111	0.303333
PTGS1	PTGS1_E80_F	9	TRUE	0	0.0525926	0.279333	TRUE	33.946	53.0507	76.9919	0.05	0.06	0.0433333
TAL1	TAL1_E122_F	1	TRUE	0	0.291852	0.713333	TRUE	33.946	18.0297	40.9619	0.244667	0.294444	0.52
TCF7L2	TCF7L2_E411_F	10	FALSE		0.0118519	0.0206667	FALSE				0.0106667	0.00555556	0.0366667
HOXA11	HOXA11_P92_R	7	TRUE	0	0.0792593	0.296	TRUE	26.4611	52.088	73.9004	0.0686667	0.113333	0.03
HOXA11	HOXA11_P698_F	7	TRUE	1.10551	0.688148	0.850667	TRUE	21.8391	53.0507	73.9004	0.647333	0.777778	0.623333
HOXA5	HOXA5_P479_F	7	TRUE	9.80173	0.661111	0.605333	TRUE	37.8539	53.0507	70.0371	0.706667	0.59	0.646667
HOXA5	HOXA5_P1324_F	7	FALSE		0.461852	0.67	TRUE	30.7614	44.1161	77.139	0.430667	0.514444	0.46
PTK7	PTK7_E317_F	6	TRUE	9.80173	0.380741	0.358	TRUE	33.946	51.0228	73.1383	0.378	0.422222	0.27
HOXB13	HOXB13_P17_R	17	TRUE	1.10551	0.193333	0.383333	TRUE	3.32145	51.828	73.1383	0.112667	0.381111	0.0333333
HOXC6	HOXC6_P456_R	12	TRUE	1.10551	0.281481	0.432667	TRUE	37.8539	27.1248	55.541	0.262667	0.278889	0.383333
HOXC6	HOXC6_P585_R	12	TRUE	2.15265	0.215926	0.328	TRUE	26.4611	3.45249	0	0.205333	0.134444	0.513333
TGFBR3	TGFBR3_E188_R	1	FALSE		0.0107407	0.016	FALSE				0.00933333	0.0144444	0.00666667
HRASLS	HRASLS_P353_R	3	TRUE	2.15265	0.538889	0.542667	TRUE	5.41841	53.0507	73.1383	0.487333	0.661111	0.43
HS3ST2	HS3ST2_P546_F	16	TRUE	2.15265	0.400741	0.555333	TRUE	13.9976	44.1161	76.3745	0.34	0.501111	0.403333
HS3ST2	HS3ST2_P171_F	16	TRUE	0.434835	0.501481	0.731333	TRUE	21.8391	44.1161	74.6106	0.433333	0.618889	0.49
HSD17B12	HSD17B12_P97_F	11	TRUE	0.434835	0.0322222	0.151333	FALSE				0.0293333	0.0311111	0.05
TK1	TK1_E47_F	17	FALSE		0.114615	0.201429	TRUE	46.739	44.1161	65.0871	0.121333	0.09875	0.123333
HSPA2	HSPA2_P162_R	14	FALSE		0.89	0.933333	FALSE				0.926667	0.811111	0.943333
PTPRG	PTPRG_E40_R	3	TRUE	2.15265	0.0185185	0.0226667	FALSE				0.0246667	0.0122222	0.00666667
HTR1B	HTR1B_P107_F	6	FALSE		0.412609	0.655455	FALSE				0.336667	0.5625	0.316667
HTR1B	HTR1B_P222_F	6	TRUE	2.15265	0.432963	0.602667	TRUE	0	21.2225	73.9004	0.232667	0.74	0.513333
HTR2A	HTR2A_P853_F	13	TRUE	0	0.00851852	0.41	FALSE				0.0126667	0.00333333	0.00333333
TNFSF10	TNFSF10_E53_F	3	TRUE	0	0.0588889	0.362667	TRUE	21.8391	3.45249	11.6312	0.0306667	0.01	0.346667
IGF2AS	IGF2AS_P203_F	11	TRUE	2.15265	0.54037	0.717333	TRUE	26.4611	27.1248	65.0871	0.466	0.597778	0.74
IGFBP7	IGFBP7_P371_F	4	TRUE	0	0.0488889	0.58	TRUE	39.9542	3.45249	8.42256	0.0366667	0.0166667	0.206667
IGFBP7	IGFBP7_P297_F	4	TRUE	0	0.24963	0.732667	TRUE	21.8391	10.6325	40.9619	0.184	0.277778	0.493333
IGSF4	IGSF4_P86_R	11	TRUE	0	0.0325926	0.397333	FALSE				0.0353333	0.0344444	0.0133333
IGSF4	IGSF4_P454_F	11	TRUE	0	0.00888889	0.245333	FALSE				0.0106667	0.00777778	0.00333333
IGSF4C	IGSF4C_P533_R	19	TRUE	0	0.0474074	0.235333	TRUE	43.745	3.10457	11.6312	0.0353333	0.03	0.16
RARA	RARA_E128_R	17	TRUE	0	0.0962963	0.391333	TRUE	36.4032	4.37693	13.7784	0.0826667	0.0588889	0.276667
IL10	IL10_P348_F	1	FALSE		0.967407	0.988667	FALSE				0.976667	0.946667	0.983333
IL10	IL10_P85_F	1	TRUE	2.15265	0.821852	0.876667	TRUE	36.4032	53.0507	65.0871	0.850667	0.766667	0.843333
IL16	IL16_P226_F	15	FALSE		0.594286	0.785714	FALSE				0.663077	0.468	0.506667
IL16	IL16_P93_R	15	TRUE	9.45946	0.568148	0.465333	TRUE	42.6633	51.0228	76.9919	0.620667	0.523333	0.44
SH3BP2	SH3BP2_E18_F	4	TRUE	0	0.137407	0.515333	TRUE	33.946	51.0228	73.1383	0.136667	0.15	0.103333
IL17RB	IL17RB_P788_R	3	TRUE	0	0.00259259	0.251333	FALSE				0.004	0.00111111	0
IMPACT	IMPACT_P186_F	18	FALSE		0.00296296	0.024	FALSE				0	0.00666667	0.00666667
IMPACT	IMPACT_P234_R	18	TRUE	9.80173	0.062963	0.0593333	TRUE	11.4134	53.0507	73.9004	0.0226667	0.145556	0.0166667
INS	INS_P804_R	11	TRUE	5.01372	0.874074	0.77	TRUE	44.9744	27.1248	35.3702	0.874667	0.834444	0.99
INS	INS_P248_F	11	TRUE	9.80173	0.581481	0.508	TRUE	0.917872	51.0228	37.5332	0.685333	0.405556	0.59
SPARC	SPARC_E50_R	5	TRUE	2.15265	0.225556	0.306667	TRUE	0	2.15317	77.139	0.136	0.341111	0.326667
IRF5	IRF5_P123_F	7	TRUE	0	0.0633333	0.214667	FALSE				0.0586667	0.0688889	0.07
IRF7	IRF7_P277_R	11	TRUE	0.189608	0.0337037	0.243333	TRUE	38.91	52.088	76.9919	0.0526667	0.0111111	0.00666667
AIM2	AIM2_E208_F	1	TRUE	3.14981	0.874074	0.767333	TRUE	2.6662	27.1248	55.541	0.934667	0.778889	0.856667
SPI1	SPI1_E205_F	11	TRUE	9.80173	0.647037	0.630667	FALSE				0.687333	0.565556	0.69
ARAF	ARAF_E38_F	X	FALSE		0.667037	0.346	FALSE				0.578	0.788889	0.746667
SPP1	SPP1_E140_R	4	TRUE	1.10551	0.193704	0.330667	TRUE	11.4134	44.1161	74.6106	0.154	0.267778	0.17
ITPR2	ITPR2_P804_F	12	TRUE	0	0.0396296	0.307333	FALSE				0.0433333	0.0344444	0.0366667
TDGF1	TDGF1_E53_R	3	TRUE	2.52029	0.822222	0.716667	FALSE				0.828667	0.835556	0.75
ITPR3	ITPR3_P1112_F	6	FALSE		0.00740741	0.0173333	FALSE				0.00733333	0.00888889	0.00333333
TEK	TEK_E75_F	9	TRUE	0	0.734815	0.966667	TRUE	3.32145	44.1161	73.1383	0.656	0.886667	0.673333
KCNK4	KCNK4_P171_R	11	TRUE	0	0.30963	0.845333	TRUE	37.8539	4.37693	8.42256	0.281333	0.295556	0.493333
TGFB2	TGFB2_E226_R	1	TRUE	0	0.0351852	0.456	FALSE				0.05	0.0166667	0.0166667
KCNQ1	KCNQ1_P546_R	11	TRUE	0	0.186667	0.447857	TRUE	46.2528	53.0507	76.3745	0.205333	0.171111	0.14
TGFB3	TGFB3_E58_R	14	TRUE	0.434835	0.70037	0.910667	TRUE	1.74969	53.0507	37.5332	0.805333	0.502222	0.77
KLF5	KLF5_P13_F	13	FALSE		0.0337037	0.0506667	FALSE				0.034	0.0366667	0.0233333
KLK10	KLK10_P268_R	19	TRUE	2.15265	0.237407	0.388	TRUE	21.8391	8.26406	40.9619	0.158	0.264444	0.553333
THPO	THPO_E483_F	3	TRUE	9.80173	0.972222	0.942667	FALSE				0.975333	0.961111	0.99
CTGF	CTGF_E156_F	6	TRUE	1.10551	0.0207407	0.135333	FALSE				0.026	0.0144444	0.0133333
KRAS	KRAS_P651_F	12	TRUE	2.15265	0.057037	0.0666667	FALSE				0.0653333	0.0433333	0.0566667
CTTN	CTTN_E29_R	11	FALSE		0.0355556	0.0271429	FALSE				0.0333333	0.03	0.0633333
DIRAS3	DIRAS3_E55_R	1	TRUE	9.80173	0.877037	0.842667	FALSE				0.836	0.933333	0.913333
LOX	LOX_P71_F	5	TRUE	1.10551	0.00777778	0.118667	FALSE				0.01	0.00666667	0
LOX	LOX_P313_R	5	TRUE	0	0.0396296	0.291333	FALSE				0.0493333	0.0333333	0.01
TIMP1	TIMP1_E254_R	X	FALSE		0.291852	0.112	FALSE				0.292667	0.255556	0.396667
TIMP2	TIMP2_E394_R	17	FALSE		0.00740741	0.014	FALSE				0.0106667	0.00333333	0.00333333
EIF2AK2	EIF2AK2_E103_R	2	FALSE		0.0418519	0.0453333	FALSE				0.044	0.0422222	0.03
LTB4R	LTB4R_P163_F	14	FALSE		0.97	0.982	FALSE				0.97	0.971111	0.966667
LY6G6E	LY6G6E_P45_R	6	TRUE	0.434835	0.433704	0.666667	TRUE	30.7614	27.1248	11.6312	0.464	0.306667	0.663333
EXT1	EXT1_E197_F	8	FALSE		0.0585185	0.072	FALSE				0.046	0.08	0.0566667
TNFRSF10B	TNFRSF10B_E198_R	8	FALSE		0.0285185	0.026	FALSE				0.0306667	0.0222222	0.0366667
FANCG	FANCG_E207_R	9	FALSE		0.00148148	0	FALSE				0.002	0.00111111	0
TNFRSF1B	TNFRSF1B_E5_F	1	TRUE	0	0.0703704	0.39	FALSE				0.0726667	0.0644444	0.0766667
FGF3	FGF3_E198_R	11	TRUE	0.189608	0.03	0.224	TRUE	21.8391	44.1161	76.3745	0.016	0.0577778	0.0166667
FGF8	FGF8_E183_F	10	TRUE	0	0.0288889	0.421333	FALSE				0.0306667	0.03	0.0166667
MAGEA1	MAGEA1_P926_F	X	FALSE		0.927778	0.858	FALSE				0.912	0.943333	0.96
FLI1	FLI1_E29_F	11	TRUE	0.434835	0.217407	0.445333	TRUE	11.4134	47.3305	73.1383	0.165333	0.351111	0.0766667
MAGEC3	MAGEC3_P903_F	X	FALSE		0.604	0.405	FALSE				0.584615	0.701111	0.396667
MAGEL2	MAGEL2_P170_R	15	TRUE	9.80173	0.90037	0.88	TRUE	26.4611	34.79	55.541	0.87	0.931111	0.96
G6PD	G6PD_E190_F	X	FALSE		0.614444	0.426667	FALSE				0.518	0.771111	0.626667
TNFSF8	TNFSF8_E258_R	9	TRUE	9.80173	0.875926	0.872667	TRUE	47.4996	39.6027	50.9748	0.874667	0.852222	0.953333
GAS1	GAS1_E22_F	9	TRUE	2.15265	0.00740741	0.016	FALSE				0.00866667	0.00555556	0.00666667
MC2R	MC2R_P1025_F	18	TRUE	0.434835	0.264815	0.478	TRUE	37.8539	18.0297	40.9619	0.234	0.257778	0.44
VBP1	VBP1_E127_F	X	FALSE		0.648148	0.27	FALSE				0.496	0.836667	0.843333
GRB7	GRB7_E71_R	17	TRUE	0.189608	0.136667	0.350667	TRUE	7.04069	47.3305	65.0871	0.198667	0.0533333	0.0766667
WNT2	WNT2_E109_R	7	FALSE		0	NA	FALSE				0	0	0
MECP2	MECP2_P398_R	X	FALSE		0.437407	0.264	FALSE				0.377333	0.541111	0.426667
MEG3	MEG3_P235_F	14	TRUE	2.15265	0.862593	0.908667	TRUE	3.32145	34.79	73.1383	0.791333	0.967778	0.903333
WNT5A	WNT5A_E43_F	3	TRUE	1.10551	0.0351852	0.0773333	FALSE				0.0413333	0.0288889	0.0233333
MEST	MEST_P4_F	7	TRUE	2.15265	0.264444	0.454667	TRUE	44.9744	27.1248	35.3702	0.258667	0.192222	0.51
MEST	MEST_P62_R	7	TRUE	0.434835	0.182593	0.39	TRUE	44.9744	34.79	40.9619	0.185333	0.126667	0.336667
MGMT	MGMT_P281_F	10	TRUE	1.10551	0.0181481	0.148	FALSE				0.024	0.01	0.0133333
MGMT	MGMT_P272_R	10	TRUE	1.10551	0.017037	0.128667	FALSE				0.0213333	0.0111111	0.0133333
MKRN3	MKRN3_P108_F	15	TRUE	7.34932	0.867778	0.772857	TRUE	7.04069	27.1248	67.8484	0.783333	0.972222	0.976667
WRN	WRN_E57_F	8	FALSE		0.08	0.062	FALSE				0.0826667	0.0666667	0.106667
AXL	AXL_E61_F	19	TRUE	2.15265	0.0759259	0.0866667	TRUE	36.4032	3.10457	10.4382	0.0433333	0.0188889	0.41
MKRN4	MKRN4_P1320_R	X	FALSE		0.967407	0.912667	FALSE				0.954667	0.986667	0.973333
MLH3	MLH3_P25_F	14	TRUE	1.10551	0.0366667	0.136667	FALSE				0.0373333	0.0366667	0.0333333
BCL3	BCL3_E71_F	19	TRUE	6.54108	0.19037	0.152	TRUE	13.9976	53.0507	73.1383	0.174667	0.228889	0.153333
MYCL2	MYCL2_E44_R	X	FALSE		0.764815	0.794667	FALSE				0.7	0.926667	0.603333
MME	MME_P388_F	3	FALSE		0.265455	0.532143	FALSE				0.163333	0.4225	0.566667
CD40	CD40_E58_R	20	TRUE	2.15265	0.195556	0.386	TRUE	5.41841	27.1248	76.9919	0.0873333	0.355556	0.256667
MMP19	MMP19_P306_F	12	FALSE		0.878889	0.924	FALSE				0.891333	0.853333	0.893333
DAB2IP	DAB2IP_P671_F	9	FALSE		NA	NA	FALSE				NA	NA	NA
MT1A	MT1A_P600_F	16	TRUE	0.434835	0.712593	0.867333	TRUE	47.4996	53.0507	77.139	0.728667	0.705556	0.653333
MT1A	MT1A_P49_R	16	TRUE	0	0.134815	0.61	TRUE	11.4134	53.0507	73.1383	0.068	0.288889	0.00666667
MYOD1	MYOD1_P50_F	11	TRUE	0	0.052963	0.419286	TRUE	13.9976	44.1161	7.40164	0.0726667	0.00333333	0.103333
DKC1	DKC1_E101_F	X	FALSE		0.351852	0.220667	FALSE				0.291333	0.444444	0.376667
NBL1	NBL1_P24_F	1	TRUE	9.80173	0.315185	0.31	TRUE	47.4996	44.1161	65.0871	0.313333	0.296667	0.38
DLG3	DLG3_E340_F	X	FALSE		0.666296	0.797333	FALSE				0.582667	0.75	0.833333
NCL	NCL_P1102_F	2	TRUE	2.15265	0.751111	0.793333	TRUE	37.8539	27.1248	55.541	0.723333	0.756667	0.873333
NCL	NCL_P840_R	2	TRUE	2.15265	0.0111111	0.042	FALSE				0.016	0.00555556	0.00333333
EPHB4	EPHB4_E476_R	7	TRUE	9.80173	0.155556	0.143333	TRUE	13.9976	34.79	77.139	0.132667	0.186667	0.176667
NDN	NDN_P1110_F	15	TRUE	0.434835	0.68	0.327333	TRUE	36.4032	53.0507	67.8484	0.726667	0.604444	0.673333
NEFL	NEFL_P209_R	8	TRUE	0.434835	0.517407	0.778667	TRUE	0	0	76.3745	0.214667	0.902222	0.876667
FOLR1	FOLR1_E368_R	11	TRUE	9.80173	0.923704	0.886	TRUE	13.9976	44.1161	71.4529	0.930667	0.985556	0.703333
FZD7	FZD7_E296_F	2	TRUE	2.15265	0.0507407	0.15	TRUE	39.9542	44.1161	35.3702	0.0706667	0.00333333	0.0933333
NEU1	NEU1_P745_F	6	TRUE	2.52029	0.209259	0.0246667	TRUE	37.8539	39.6027	65.0871	0.193333	0.202222	0.31
SKI	SKI_E465_R	1	FALSE		0.00814815	0.016	FALSE				0.0113333	0.00444444	0.00333333
NKX3-1	NKX3-1_P146_F	8	FALSE		0.0218519	0.0286667	FALSE				0.028	0.0144444	0.0133333
NKX3-1	NKX3-1_P871_R	8	TRUE	9.80173	0.942963	0.904667	FALSE				0.946667	0.967778	0.85
TFAP2C	TFAP2C_E260_F	20	TRUE	0	0.03	0.234	FALSE				0.0246667	0.0388889	0.03
GML	GML_E144_F	8	TRUE	9.80173	0.83	0.780667	TRUE	26.4611	44.1161	77.139	0.801333	0.867778	0.86
IFNG	IFNG_E293_F	12	TRUE	9.80173	0.472222	0.445333	TRUE	30.7614	53.0507	55.541	0.518667	0.396667	0.466667
NNAT	NNAT_P544_R	20	FALSE		0.981852	0.989333	FALSE				0.98	0.982222	0.99
NPY	NPY_P91_F	7	TRUE	0	0.0518519	0.388667	TRUE	7.04069	53.0507	73.9004	0.022	0.112222	0.02
NPY	NPY_P295_F	7	TRUE	0	0.36	0.81	TRUE	1.74969	8.26406	72.8588	0.199333	0.56	0.563333
VAV1	VAV1_E9_F	19	TRUE	0	0.377778	0.932	TRUE	37.8539	3.10457	11.6312	0.311333	0.317778	0.89
LCK	LCK_E28_F	1	FALSE		0.955926	0.966	FALSE				0.96	0.955556	0.936667
OAT	OAT_P465_F	10	TRUE	9.80173	0.21963	0.218	TRUE	38.91	51.0228	77.139	0.242	0.195556	0.18
WNT8B	WNT8B_E487_F	10	TRUE	2.17064	0.773333	0.527333	TRUE	47.4996	27.1248	55.541	0.760667	0.754444	0.893333
OPCML	OPCML_P71_F	11	TRUE	9.80173	0.214444	0.160667	TRUE	26.4611	47.3305	73.1383	0.206667	0.281111	0.0533333
ZNFN1A1	ZNFN1A1_E102_F	7	TRUE	9.80173	0.655185	0.646667	TRUE	30.7614	10.6325	35.3702	0.600667	0.666667	0.893333
PADI4	PADI4_P1011_R	1	TRUE	9.80173	0.413333	0.4	TRUE	13.9976	2.15317	13.7784	0.318	0.444444	0.796667
PADI4	PADI4_P1158_R	1	TRUE	0	0.317407	0.643333	TRUE	44.9744	12.919	13.7784	0.3	0.248889	0.61
PAX6	PAX6_P1121_F	11	TRUE	0	0.0192593	0.363333	FALSE				0.026	0.01	0.0133333
PAX6	PAX6_P50_R	11	TRUE	0.434835	0.0903704	0.316667	TRUE	37.8539	51.0228	73.9004	0.0933333	0.114444	0.00333333
PEG10	PEG10_P978_R	7	TRUE	2.15265	0.122222	0.126	TRUE	13.9976	51.0228	73.9004	0.0866667	0.202222	0.06
MUC1	MUC1_E18_R	1	FALSE		0.283529	NA	FALSE				0.332	0.14	0.4
PENK	PENK_P447_R	8	TRUE	2.15265	0.504815	0.706667	TRUE	0	4.37693	77.139	0.262	0.818889	0.776667
PCTK1	PCTK1_E77_R	X	FALSE		0.378519	0.386667	FALSE				0.426667	0.307778	0.35
PDGFB	PDGFB_E25_R	22	FALSE		0.13037	0.127692	TRUE	37.8539	53.0507	65.0871	0.142	0.11	0.133333
PHLDA2	PHLDA2_P622_F	11	TRUE	2.15265	0.136296	0.168667	TRUE	36.4032	53.0507	65.0871	0.166	0.09	0.126667
PI3	PI3_P1394_R	20	TRUE	9.80173	0.621111	0.568	TRUE	0	39.6027	55.541	0.777333	0.388889	0.536667
PI3	PI3_P274_R	20	TRUE	0.189608	0.746667	0.436667	TRUE	46.739	44.1161	65.0871	0.754667	0.722222	0.78
PLAGL1	PLAGL1_P236_R	6	TRUE	2.15265	0.745926	0.784	TRUE	36.4032	53.0507	70.0371	0.786667	0.685556	0.723333
PLAGL1	PLAGL1_P334_F	6	FALSE		0.807778	0.874667	FALSE				0.838	0.761111	0.796667
RASA1	RASA1_E107_F	5	FALSE		0.00888889	0.004	FALSE				0.012	0.00555556	0.00333333
BMP3	BMP3_P56_R	4	TRUE	2.15265	0.0681481	0.215333	TRUE	7.04069	51.0228	73.9004	0.0126667	0.182222	0.00333333
PLAU	PLAU_P176_R	10	TRUE	2.15265	0.0492593	0.121333	FALSE				0.0613333	0.0366667	0.0266667
PLAU	PLAU_P11_F	10	TRUE	2.15265	0.0348148	0.072	FALSE				0.038	0.0288889	0.0366667
PLS3	PLS3_P94_R	X	FALSE		0.328148	0.208667	FALSE				0.279333	0.417778	0.303333
S100A4	S100A4_E315_F	1	TRUE	2.15265	0.482963	0.536	TRUE	30.7614	39.6027	13.7784	0.526667	0.362222	0.626667
PMP22	PMP22_P1254_F	17	FALSE		0.982222	0.961333	FALSE				0.981333	0.982222	0.986667
PMP22	PMP22_P975_F	17	TRUE	0.189608	0.925556	0.645333	TRUE	21.8391	34.79	55.541	0.889333	0.967778	0.98
SHH	SHH_E328_F	7	FALSE		0.328889	0.538182	TRUE	40.8577	47.3305	76.3745	0.384	0.286667	0.18
ERGIC3	C20orf47_P225_R	20	TRUE	2.15265	0.00851852	0.0446667	FALSE				0.0146667	0	0.00333333
POMC	POMC_P53_F	2	TRUE	0	0.0159259	0.291333	FALSE				0.018	0.0133333	0.0133333
POMC	POMC_P400_R	2	TRUE	0	0.118889	0.87	TRUE	21.8391	4.37693	9.5786	0.104	0.0344444	0.446667
SRC	SRC_E100_R	20	TRUE	9.45946	0.75	0.659333	TRUE	0	0	77.139	0.931333	0.536667	0.483333
CCKAR	CCKAR_P270_F	4	TRUE	0	0.62963	0.938667	TRUE	4.33727	18.0297	9.5786	0.683333	0.452222	0.893333
CCKBR	CCKBR_P480_F	11	TRUE	0	0.012963	0.27	FALSE				0.016	0.0111111	0.00333333
CCKBR	CCKBR_P361_R	11	TRUE	2.15265	0.0125926	0.09	FALSE				0.016	0.00666667	0.0133333
WNT1	WNT1_E157_F	12	TRUE	0	0.0166667	0.245333	FALSE				0.026	0.00444444	0.00666667
PRDM2	PRDM2_P1340_R	1	TRUE	3.14981	0.974815	0.922143	FALSE				0.975333	0.973333	0.976667
CCR5	CCR5_P630_R	3	TRUE	0.434835	0.447407	0.212667	TRUE	38.91	53.0507	65.0871	0.478	0.386667	0.476667
PRKCDBP	PRKCDBP_P352_R	11	TRUE	2.15265	0.309259	0.332	TRUE	0	8.26406	76.9919	0.156	0.521111	0.44
PROK2	PROK2_P390_F	3	TRUE	0	0.01	0.658667	FALSE				0.016	0.00111111	0.00666667
CD86	CD86_P3_F	3	FALSE		0.907778	0.914667	FALSE				0.89	0.932222	0.923333
ONECUT2	ONECUT2_E96_F	18	TRUE	2.15265	0.0385185	0.0873333	FALSE				0.0513333	0.0255556	0.0133333
PITX2	PITX2_E24_R	4	TRUE	0	0.334815	0.69	TRUE	37.8539	44.9756	73.1383	0.354	0.384444	0.09
PTHR1	PTHR1_P258_F	3	TRUE	0	0.675556	0.296	TRUE	47.4996	21.2225	40.9619	0.656	0.655556	0.833333
PTHR1	PTHR1_P170_R	3	FALSE		0.978519	0.974667	FALSE				0.978	0.984444	0.963333
PTPN6	PTPN6_P282_R	12	TRUE	2.15265	0.306296	0.400667	TRUE	43.745	12.919	15.6144	0.292	0.248889	0.55
DHCR24	DHCR24_P406_R	1	FALSE		0.00703704	0.0113333	FALSE				0.00933333	0.00333333	0.00666667
DHCR24	DHCR24_P652_R	1	TRUE	9.80173	0.423333	0.388667	TRUE	47.4996	53.0507	77.139	0.427333	0.422222	0.406667
PTPNS1	PTPNS1_P301_R	20	TRUE	0	0.00703704	0.108	FALSE				0.00866667	0.00333333	0.01
PTPRO	PTPRO_P371_F	12	TRUE	0	0.232963	0.498667	TRUE	11.4134	51.0228	73.1383	0.194	0.346667	0.0866667
ARHGAP9	ARHGAP9_P518_R	12	TRUE	9.80173	0.911481	0.887333	TRUE	30.7614	44.1161	76.9919	0.898667	0.932222	0.913333
PWCR1	PWCR1_P357_F	15	TRUE	0.189608	0.855556	0.594667	FALSE				0.830667	0.875556	0.92
PWCR1	PWCR1_P811_F	15	TRUE	0.434835	0.882593	0.643333	FALSE				0.871333	0.934444	0.783333
PYCARD	PYCARD_P150_F	16	TRUE	0.189608	0.725185	0.863333	TRUE	0	34.79	73.1383	0.641333	0.864444	0.726667
PYCARD	PYCARD_P393_F	16	TRUE	2.15265	0.452593	0.57	TRUE	21.8391	44.1161	77.139	0.418	0.506667	0.463333
RAB32	RAB32_P493_R	6	TRUE	0	0.478519	0.814	TRUE	11.4134	53.0507	73.1383	0.405333	0.64	0.36
DUSP4	DUSP4_P925_R	8	TRUE	2.15265	0.00592593	0.0813333	FALSE				0.008	0.00222222	0.00666667
RARRES1	RARRES1_P57_R	3	TRUE	2.15265	0.46	0.524667	TRUE	7.04069	53.0507	73.1383	0.430667	0.531111	0.393333
RARRES1	RARRES1_P426_R	3	TRUE	0.434835	0.415556	0.657143	TRUE	30.7614	44.1161	72.8588	0.385333	0.448889	0.466667
EFNA1	EFNA1_P591_R	1	TRUE	2.15265	0.00407407	0.0693333	FALSE				0.00666667	0.00111111	0
RASGRF1	RASGRF1_P768_F	15	TRUE	2.15265	0.0433333	0.07	TRUE	11.4134	53.0507	73.9004	0.0193333	0.0933333	0.0133333
EFNB3	EFNB3_P442_R	17	TRUE	0	0.062963	0.29	FALSE				0.0653333	0.0655556	0.0433333
RASSF1	RASSF1_P244_F	3	TRUE	2.15265	0.438519	0.482	TRUE	0.917872	8.26406	72.8588	0.258667	0.654444	0.69
RBP1	RBP1_P150_F	3	TRUE	0	0.00037037	0.342	FALSE				0.000666667	0	0
RBP1	RBP1_P426_R	3	TRUE	0	0.104074	0.642667	TRUE	30.7614	21.2225	35.3702	0.109333	0.0288889	0.303333
ARHGAP9	ARHGAP9_P260_F	12	TRUE	2.52029	0.833333	0.656667	TRUE	47.4996	44.1161	65.0871	0.828667	0.822222	0.89
B3GALT5	B3GALT5_P330_F	21	FALSE		0.976296	0.934	FALSE				0.971333	0.982222	0.983333
EPHA7	EPHA7_P205_R	6	TRUE	0.434835	0.0625926	0.224667	TRUE	40.8577	51.0228	73.1383	0.078	0.0466667	0.0333333
EPHA8	EPHA8_P256_F	1	TRUE	0	0.0848148	0.298	TRUE	47.4996	44.1161	65.0871	0.0846667	0.08	0.1
EPHA8	EPHA8_P456_R	1	TRUE	2.15265	0.60037	0.718	TRUE	21.8391	34.79	77.139	0.549333	0.667778	0.653333
EPHB1	EPHB1_P503_F	3	FALSE		0.0296296	0.0146667	FALSE				0.0326667	0.0211111	0.04
BDNF	BDNF_P259_R	11	TRUE	2.15265	0.601111	0.724	TRUE	30.7614	27.1248	65.0871	0.542	0.641111	0.776667
BGN	BGN_P333_R	X	FALSE		0.442222	0.408	FALSE				0.336	0.538889	0.683333
RUNX3	RUNX3_P247_F	1	TRUE	2.15265	0.932593	0.98	TRUE	21.8391	39.6027	77.139	0.896667	0.977778	0.976667
RUNX3	RUNX3_P393_R	1	TRUE	2.15265	0.931852	0.982	TRUE	13.9976	34.79	77.139	0.898	0.974444	0.973333
S100A12	S100A12_P1221_R	1	TRUE	0.434835	0.796667	0.588	TRUE	26.4611	34.79	65.0871	0.778	0.814444	0.836667
EPHB6	EPHB6_P827_R	7	FALSE		0.0248148	0.0213333	FALSE				0.0266667	0.0233333	0.02
S100A2	S100A2_P1186_F	1	TRUE	0.434835	0.532963	0.207333	TRUE	26.4611	44.1161	77.139	0.500667	0.576667	0.563333
EPHX1	EPHX1_P1358_R	1	TRUE	9.80173	0.626667	0.62	TRUE	40.8577	44.1161	65.0871	0.647333	0.58	0.663333
SCGB3A1	SCGB3A1_P103_R	5	FALSE		0.965	0.915	FALSE				NA	0.97	0.96
BMP2	BMP2_P1201_F	20	TRUE	2.15265	0.0466667	0.0693333	TRUE	33.946	52.088	67.8484	0.0646667	0.0222222	0.03
BMP6	BMP6_P163_F	6	TRUE	2.15265	0.0440741	0.0486667	TRUE	37.8539	51.0228	73.9004	0.0593333	0.0277778	0.0166667
SEMA3B	SEMA3B_P110_R	3	TRUE	0	0.0459259	0.304	FALSE				0.0526667	0.0377778	0.0366667
FHIT	FHIT_P93_R	3	FALSE		0.00740741	0.00266667	FALSE				0.0106667	0.00333333	0.00333333
BMP6	BMP6_P398_F	6	FALSE		0.00555556	0	FALSE				0.00733333	0.00333333	0.00333333
SERPINA5	SERPINA5_P156_F	14	TRUE	0.434835	0.238519	0.447333	TRUE	1.31742	44.9756	55.541	0.35	0.0933333	0.116667
SERPINB2	SERPINB2_P939_F	18	TRUE	2.52029	0.95037	0.809333	FALSE				0.97	0.906667	0.983333
BMPR1A	BMPR1A_P956_F	10	FALSE		0.00851852	0.00266667	FALSE				0.0126667	0.00222222	0.00666667
SERPINB5	SERPINB5_P19_R	18	TRUE	8.79951	0.584074	0.474	TRUE	40.8577	44.1161	55.541	0.608667	0.516667	0.663333
FRK	FRK_P36_F	6	TRUE	9.80173	0.253333	0.226667	TRUE	21.8391	51.0228	72.8588	0.313333	0.175556	0.186667
SEZ6L	SEZ6L_P299_F	22	TRUE	0	0.0885185	0.476667	TRUE	11.4134	53.0507	73.9004	0.04	0.191111	0.0233333
SEZ6L	SEZ6L_P249_F	22	TRUE	0.189608	0.0792593	0.341333	TRUE	3.32145	51.0228	73.1383	0.018	0.205556	0.00666667
BMPR2	BMPR2_P1271_F	2	TRUE	0.189608	0.00962963	0.136	FALSE				0.00866667	0.00777778	0.02
SFN	SFN_P248_F	1	TRUE	2.15265	0.0662963	0.0953333	TRUE	11.4134	8.26406	8.42256	0.0673333	0.0311111	0.166667
GNG7	GNG7_P903_F	19	FALSE		0.952222	0.942857	FALSE				0.958	0.947778	0.936667
SFRP1	SFRP1_P157_F	8	TRUE	0	0.0196296	0.248667	FALSE				0.0273333	0.00888889	0.0133333
SFTPA1	SFTPA1_P421_F	10	TRUE	2.15265	0.834444	0.657143	TRUE	2.6662	39.6027	35.3702	0.899333	0.691111	0.94
GUCY2D	GUCY2D_P48_R	17	TRUE	0	0.22963	0.459333	TRUE	30.7614	27.1248	65.0871	0.204	0.247778	0.303333
SFTPB	SFTPB_P689_R	2	FALSE		0.934444	0.844615	FALSE				0.936	0.938889	0.913333
GUCY2F	GUCY2F_P255_F	X	FALSE		0.703333	0.538667	FALSE				0.738	0.648889	0.693333
HBEGF	HBEGF_P32_R	5	FALSE		0.00851852	0.0146667	FALSE				0.012	0.00444444	0.00333333
CCL3	CCL3_P543_R	17	TRUE	9.80173	0.833704	0.807333	TRUE	37.8539	21.2225	37.5332	0.814	0.833333	0.933333
HGF	HGF_P1293_R	7	TRUE	9.80173	0.800741	0.758	TRUE	26.4611	53.0507	73.1383	0.779333	0.876667	0.68
CD82	CD82_P557_R	11	TRUE	2.15265	0.0577778	0.144667	TRUE	11.4134	47.3305	72.8588	0.0866667	0.0211111	0.0233333
SGCE	SGCE_P250_R	7	TRUE	2.18807	0.915185	0.716	FALSE				0.931333	0.895556	0.893333
SLC22A18	SLC22A18_P472_R	11	TRUE	4.18834	0.96037	0.884667	FALSE				0.965333	0.947778	0.973333
SLC22A18	SLC22A18_P216_R	11	TRUE	2.15265	0.638519	0.76	TRUE	1.31742	18.0297	9.5786	0.726	0.388889	0.95
SLC22A2	SLC22A2_P109_F	6	TRUE	7.34932	0.908889	0.855333	TRUE	36.4032	44.1161	55.541	0.926667	0.867778	0.943333
HPSE	HPSE_P93_F	4	FALSE		0.00703704	0.0126667	FALSE				0.01	0.00333333	0.00333333
SLC22A3	SLC22A3_P528_F	6	FALSE		0.61963	0.84	TRUE	11.4134	27.1248	77.139	0.524	0.744444	0.723333
SLC22A3	SLC22A3_P634_F	6	TRUE	2.15265	0.834444	0.856667	TRUE	37.8539	34.79	55.541	0.822	0.834444	0.896667
COL6A1	COL6A1_P283_F	21	FALSE		0.00259259	0.012	FALSE				0.00333333	0.00222222	0
INSR	INSR_P1063_R	19	TRUE	0	0.0496296	0.572667	FALSE				0.07	0.03	0.00666667
COL6A1	COL6A1_P425_F	21	TRUE	2.15265	0.0914815	0.114	FALSE				0.086	0.103333	0.0833333
SLC5A8	SLC5A8_P38_R	12	TRUE	0	0.0633333	0.518	TRUE	42.6633	51.0228	77.139	0.0753333	0.0511111	0.04
ITGA2	ITGA2_P26_R	5	FALSE		0.00592593	0.00333333	FALSE				0.00933333	0.00222222	0
SLC6A8	SLC6A8_P193_R	X	FALSE		0.833704	0.775333	FALSE				0.786	0.926667	0.793333
SLC6A8	SLC6A8_P409_F	X	FALSE		0.788889	0.622	FALSE				0.727333	0.886667	0.803333
SMARCA3	SMARCA3_P109_R	3	TRUE	9.80173	0.0422222	0.0146667	TRUE	21.8391	53.0507	76.3745	0.0226667	0.0833333	0.0166667
SMARCA3	SMARCA3_P17_R	3	TRUE	9.80173	0.0307407	0.00785714	TRUE	21.8391	53.0507	76.3745	0.012	0.07	0.00666667
SNCG	SNCG_P53_F	10	TRUE	0	0.305926	0.662	TRUE	47.4996	4.37693	11.6312	0.263333	0.233333	0.736667
SNCG	SNCG_P98_R	10	TRUE	0	0.397037	0.706	TRUE	37.8539	3.45249	11.6312	0.348667	0.353333	0.77
DKFZP564O0823	DKFZP564O0823_P386_F	4	FALSE		0.361667	0.04	FALSE				0.393333	0.265	0.27
SNRPN	SNRPN_P230_R	15	TRUE	2.80803	0.92	0.786667	FALSE				0.884	0.968889	0.953333
SNURF	SNURF_P78_F	15	TRUE	2.17064	0.673704	0.465333	TRUE	21.8391	34.79	40.9619	0.637333	0.71	0.746667
SNURF	SNURF_P2_R	15	TRUE	2.80803	0.518889	0.398	TRUE	47.4996	44.1161	55.541	0.514	0.51	0.57
DSC2	DSC2_P407_R	18	TRUE	1.10551	0.971852	0.772667	FALSE				0.967333	0.977778	0.976667
KIAA1804	KIAA1804_P689_R	1	TRUE	0	0.0340741	0.376	FALSE				0.0333333	0.0244444	0.0666667
SOD3	SOD3_P460_R	4	FALSE		0.891481	0.909333	FALSE				0.872667	0.944444	0.826667
SOD3	SOD3_P225_F	4	FALSE		0.987778	0.984667	FALSE				0.988	0.986667	0.99
SPDEF	SPDEF_P6_R	6	TRUE	2.15265	0.228889	0.295333	TRUE	11.4134	15.056	0	0.247333	0.124444	0.45
KRT5	KRT5_P308_F	12	TRUE	2.80803	0.784815	0.636	TRUE	40.8577	27.1248	40.9619	0.792	0.736667	0.893333
ST6GAL1	ST6GAL1_P164_R	3	FALSE		0.0217391	0.225	FALSE				0.00666667	0.006	0.123333
ST6GAL1	ST6GAL1_P528_F	3	TRUE	0	0.195185	0.52	TRUE	37.8539	44.1161	70.0371	0.173333	0.21	0.26
DSG1	DSG1_P159_R	18	TRUE	0	0.923704	0.627333	FALSE				0.929333	0.925556	0.89
EFNA1	EFNA1_P7_F	1	FALSE		0.0062963	0.0186667	FALSE				0.00933333	0.00222222	0.00333333
STK23	STK23_P24_F	X	FALSE		0.601852	0.746667	FALSE				0.562667	0.65	0.653333
EPHA2	EPHA2_P203_F	1	TRUE	2.52029	0.181852	0.0773333	TRUE	33.946	47.3305	76.3745	0.221333	0.14	0.11
SYBL1	SYBL1_P349_F	X	FALSE		0.482222	0.318667	FALSE				0.334	0.722222	0.503333
EPHA2	EPHA2_P340_R	1	TRUE	2.52029	0.107037	0.0406667	TRUE	7.04069	46.4	77.139	0.142667	0.0644444	0.0566667
LRRC32	LRRC32_P865_R	11	TRUE	0	0.01	0.136667	FALSE				0.0106667	0.00888889	0.01
LRRK1	LRRK1_P834_F	15	TRUE	6.54108	0.72	0.650714	TRUE	42.6633	53.0507	72.8588	0.744667	0.686667	0.696667
TES	TES_P182_F	7	TRUE	0.189608	0.0922222	0.27	FALSE				0.0966667	0.0844444	0.0933333
EPHA5	EPHA5_P66_F	4	TRUE	9.80173	0.617037	0.610667	TRUE	4.33727	8.26406	50.9748	0.506	0.725556	0.846667
TFPI2	TFPI2_P9_F	7	TRUE	0	0.012963	0.243333	FALSE				0.018	0.00555556	0.01
TFPI2	TFPI2_P152_R	7	TRUE	0.189608	0.052963	0.260667	FALSE				0.0606667	0.0433333	0.0433333
MCM2	MCM2_P241_R	3	FALSE		0.0255556	0.0333333	FALSE				0.026	0.0288889	0.0133333
THBS1	THBS1_P500_F	15	TRUE	2.15265	0.0281481	0.0586667	FALSE				0.0326667	0.0211111	0.0266667
TJP2	TJP2_P518_F	9	TRUE	2.15265	0.328519	0.384	TRUE	1.74969	53.0507	73.1383	0.206667	0.58	0.183333
TJP2	TJP2_P330_R	9	TRUE	2.15265	0.123333	0.190667	TRUE	11.4134	53.0507	73.1383	0.0646667	0.26	0.00666667
TM7SF3	TM7SF3_P1068_R	12	FALSE		0.964074	0.976	FALSE				0.982667	0.932222	0.966667
EPHB2	EPHB2_P165_R	1	FALSE		0.00777778	0.00153846	FALSE				0.01	0.00555556	0.00333333
TMEFF1	TMEFF1_P234_F	9	FALSE		0.012963	0.0333333	FALSE				0.014	0.0122222	0.01
TMEFF1	TMEFF1_P626_R	9	TRUE	0	0.369259	0.725333	TRUE	7.04069	3.45249	35.3702	0.293333	0.417778	0.603333
TMEFF2	TMEFF2_P152_R	2	TRUE	2.15265	0.416296	0.419333	TRUE	1.31742	10.6325	72.8588	0.250667	0.618889	0.636667
TMEFF2	TMEFF2_P210_R	2	TRUE	9.80173	0.344444	0.3	TRUE	2.6662	18.0297	77.139	0.232667	0.486667	0.476667
TNFRSF10C	TNFRSF10C_P7_F	8	TRUE	0	0.31	0.891333	TRUE	46.9129	44.1161	65.0871	0.326	0.27	0.35
TNFRSF10C	TNFRSF10C_P612_R	8	FALSE		0.983333	0.968	FALSE				0.981333	0.985556	0.986667
TNFRSF10D	TNFRSF10D_P70_F	8	TRUE	2.15265	0.198148	0.239333	TRUE	33.946	51.0228	73.9004	0.192	0.252222	0.0666667
MYH11	MYH11_P22_F	16	TRUE	0	0.132222	0.46	TRUE	46.739	53.0507	77.139	0.155333	0.111111	0.08
TRPM5	TRPM5_P721_F	11	TRUE	9.80173	0.737037	0.725714	TRUE	38.91	27.1248	37.5332	0.754	0.663333	0.873333
TRPM5	TRPM5_P979_F	11	TRUE	2.15265	0.901852	0.708667	FALSE				0.918	0.864444	0.933333
NGFB	NGFB_P13_F	1	TRUE	0.434835	0.199259	0.403333	TRUE	11.4134	12.919	77.139	0.164667	0.245556	0.233333
TSP50	TSP50_P137_F	3	TRUE	0.189608	0.379259	0.67	TRUE	37.8539	52.088	74.6106	0.378	0.421111	0.26
EPHB3	EPHB3_P569_R	3	TRUE	2.15265	0.167778	0.285333	TRUE	21.8391	44.1161	76.3745	0.135333	0.228889	0.146667
NOS2A	NOS2A_P288_R	17	TRUE	0.434835	0.67963	0.414	TRUE	47.4996	21.2225	40.9619	0.668667	0.645556	0.836667
TUBB3	TUBB3_P364_F	16	FALSE		0	0	FALSE				0	0	0
TUBB3	TUBB3_P721_R	16	TRUE	2.15265	0.02	0.0353333	FALSE				0.0273333	0.0111111	0.01
TUSC3	TUSC3_P85_R	8	TRUE	2.15265	0.0918519	0.17	TRUE	33.946	51.0228	73.9004	0.0893333	0.116667	0.03
EPHX1	EPHX1_P22_F	1	TRUE	0.434835	0.72963	0.903333	TRUE	4.33727	34.79	35.3702	0.809333	0.542222	0.893333
TWIST1	TWIST1_P355_R	7	TRUE	2.15265	0.142593	0.249333	TRUE	3.32145	4.37693	77.139	0.0666667	0.251111	0.196667
TWIST1	TWIST1_P44_R	7	FALSE		0.0455556	0.137692	TRUE	21.8391	15.056	77.139	0.0113333	0.103333	0.0433333
P2RX7	P2RX7_P119_R	12	TRUE	0	0.203704	0.579333	TRUE	37.8539	0	0	0.139333	0.151111	0.683333
P2RX7	P2RX7_P597_F	12	TRUE	2.15265	0.875926	0.901333	TRUE	0	34.79	13.7784	0.968667	0.684444	0.986667
PCDH1	PCDH1_P264_F	5	TRUE	6.54108	0.158148	0.112	TRUE	21.8391	44.1161	40.9619	0.184	0.104444	0.19
EVI1	EVI1_P30_R	3	FALSE		0.0140741	0.0266667	FALSE				0.018	0.00666667	0.0166667
UNG	UNG_P170_F	12	TRUE	2.15265	0.0103704	0.0333333	FALSE				0.0113333	0.00666667	0.0166667
PCGF4	PCGF4_P760_R	10	TRUE	2.15265	0.032963	0.062	FALSE				0.0273333	0.0444444	0.0266667
USP29	USP29_P205_R	19	TRUE	2.3075	0.867778	0.752667	FALSE				0.871333	0.843333	0.923333
USP29	USP29_P282_R	19	TRUE	6.54108	0.967778	0.922667	FALSE				0.958667	0.981111	0.973333
VAMP8	VAMP8_P114_F	2	TRUE	9.80173	0.152593	0.106667	TRUE	37.8539	2.15317	8.42256	0.108	0.122222	0.466667
VAMP8	VAMP8_P241_F	2	TRUE	2.15265	0.371481	0.392667	TRUE	47.4996	15.056	19.0328	0.354	0.33	0.583333
FHL1	FHL1_P768_F	X	FALSE		0.397407	0.214	FALSE				0.257333	0.614444	0.446667
FRK	FRK_P258_F	6	TRUE	9.80173	0.327407	0.237857	TRUE	13.9976	47.3305	72.8588	0.404	0.23	0.236667
ZIM2	ZIM2_P22_F	19	TRUE	2.15265	0.761852	0.831333	TRUE	0.917872	21.2225	73.9004	0.661333	0.902222	0.843333
GPR116	GPR116_P850_F	6	FALSE		0.982222	0.898667	FALSE				0.978667	0.985556	0.99
ZIM3	ZIM3_P451_R	19	FALSE		0.962963	0.865333	FALSE				0.952667	0.972222	0.986667
ZIM3	ZIM3_P718_R	19	TRUE	2.17064	0.890741	0.677333	TRUE	7.04069	27.1248	72.8588	0.847333	0.944444	0.946667
ZMYND10	ZMYND10_P329_F	3	TRUE	0	0.062963	0.364667	TRUE	21.8391	51.828	74.6106	0.0433333	0.108889	0.0233333
HHIP	HHIP_P307_R	4	TRUE	0	0.115185	0.341333	TRUE	13.9976	4.37693	65.0871	0.082	0.141111	0.203333
ZNF215	ZNF215_P71_R	11	TRUE	2.15265	0.26963	0.281333	TRUE	13.9976	53.0507	73.1383	0.238	0.354444	0.173333
ZNF215	ZNF215_P129_R	11	TRUE	0.434835	0.128889	0.336	TRUE	21.8391	51.0228	73.1383	0.11	0.196667	0.02
PPP2R1B	PPP2R1B_P268_R	11	TRUE	2.15265	0.00444444	0.0666667	FALSE				0.00666667	0.00111111	0.00333333
ZNF264	ZNF264_P397_F	19	TRUE	0.189608	0.700741	0.919333	TRUE	0	44.1161	71.4529	0.571333	0.94	0.63
HHIP	HHIP_P578_R	4	TRUE	0	0.235926	0.494	TRUE	0.917872	15.056	77.139	0.139333	0.373333	0.306667
ZP3	ZP3_P220_F	7	TRUE	2.15265	0.5	0.566667	TRUE	13.9976	53.0507	73.1383	0.460667	0.588889	0.43
PRSS1	PRSS1_P1249_R	7	TRUE	0	0.80963	0.225333	TRUE	7.04069	46.4936	65.0871	0.88	0.694444	0.803333
ABL1	ABL1_P53_F	9	FALSE		0.0259259	0.0273333	FALSE				0.034	0.0188889	0.00666667
HPSE	HPSE_P29_F	4	FALSE		0.0285185	0.028	FALSE				0.038	0.0155556	0.02
PTK2B	PTK2B_P673_R	8	FALSE		0.00814815	0.0186667	FALSE				0.0113333	0.00333333	0.00666667
ID1	ID1_P659_R	20	TRUE	0.434835	0.0359259	0.124	FALSE				0.0426667	0.03	0.02
APC	APC_P14_F	5	TRUE	2.15265	0.257037	0.289333	TRUE	11.4134	21.2225	71.4529	0.159333	0.366667	0.416667
APC	APC_P280_R	5	TRUE	2.15265	0.102222	0.138667	TRUE	11.4134	27.1248	77.139	0.0393333	0.194444	0.14
AR	AR_P189_R	X	FALSE		0.334444	0.367333	FALSE				0.25	0.454444	0.396667
AR	AR_P54_R	X	FALSE		0.353333	0.277333	FALSE				0.244	0.521111	0.396667
ID1	ID1_P880_F	20	FALSE		0.0925926	0.07	FALSE				0.084	0.104444	0.1
ITGA6	ITGA6_P718_R	2	FALSE		0.976296	0.986	FALSE				0.988667	0.953333	0.983333
ITGA6	ITGA6_P298_R	2	FALSE		0.0244444	0.038	FALSE				0.02	0.0366667	0.01
ITK	ITK_P114_F	5	TRUE	0.434835	0.601111	0.306	TRUE	21.8391	8.26406	40.9619	0.523333	0.636667	0.883333
BCL6	BCL6_P248_R	3	FALSE		0.0159259	0.012	FALSE				0.0173333	0.0122222	0.02
KRT13	KRT13_P676_F	17	TRUE	0.189608	0.757778	0.918667	TRUE	33.946	44.9298	73.1383	0.768667	0.802222	0.57
BCR	BCR_P346_F	22	FALSE		0.493704	0.662308	TRUE	21.8391	47.3305	72.8588	0.569333	0.398889	0.4
BCR	BCR_P422_F	22	FALSE		0.591481	0.659	TRUE	11.4134	51.0228	55.541	0.673333	0.456667	0.586667
RIPK3	RIPK3_P124_F	14	TRUE	0	0.27963	0.669333	TRUE	26.4611	15.056	50.9748	0.212667	0.307778	0.53
RIPK3	RIPK3_P24_F	14	TRUE	0	0.226667	0.608667	TRUE	30.7614	18.0297	55.541	0.164	0.252222	0.463333
RIPK4	RIPK4_P172_F	21	TRUE	0.434835	0.0381481	0.103333	FALSE				0.0453333	0.0244444	0.0433333
KRT13	KRT13_P341_R	17	TRUE	9.80173	0.84037	0.838	FALSE				0.863333	0.804444	0.833333
LMTK2	LMTK2_P1034_F	7	TRUE	0	0.76963	0.506667	FALSE				0.799333	0.722222	0.763333
BRCA1	BRCA1_P835_R	17	TRUE	2.80803	0.504815	0.291333	TRUE	13.9976	47.3305	72.8588	0.61	0.371111	0.38
ROR1	ROR1_P6_F	1	FALSE		0.00851852	0.0113333	FALSE				0.0113333	0.00444444	0.00666667
LRRK1	LRRK1_P39_F	15	FALSE		0.972593	0.928	FALSE				0.976667	0.967778	0.966667
MCM2	MCM2_P260_F	3	TRUE	9.80173	0.087037	0.0773333	FALSE				0.0853333	0.0955556	0.07
ROR2	ROR2_P317_R	9	TRUE	1.10551	0.0122222	0.0986667	FALSE				0.016	0.00444444	0.0166667
CAV1	CAV1_P130_R	7	TRUE	1.10551	0.0344444	0.15	FALSE				0.036	0.0333333	0.03
CAV1	CAV1_P169_F	7	TRUE	2.15265	0.115556	0.208	TRUE	13.9976	39.6027	73.1383	0.107333	0.15	0.0533333
CCND2	CCND2_P898_R	12	TRUE	0	0.17	0.464	TRUE	0.917872	0	46.5246	0.0493333	0.278889	0.446667
CCND2	CCND2_P887_F	12	TRUE	0	0.132222	0.384	TRUE	11.4134	0	11.6312	0.0453333	0.154444	0.5
CD44	CD44_P87_F	11	TRUE	2.15265	0.0322222	0.142	TRUE	47.4996	53.0507	76.3745	0.04	0.0277778	0.00666667
SEMA3C	SEMA3C_P642_F	7	FALSE		0.151481	0.0683333	TRUE	5.41841	44.1161	8.42256	0.213333	0.0177778	0.243333
SHB	SHB_P691_R	9	TRUE	2.15265	0.0159259	0.0533333	FALSE				0.0233333	0.00777778	0.00333333
SHB	SHB_P473_R	9	FALSE		0.00259259	0	FALSE				0.004	0.00111111	0
CDH1	CDH1_P52_R	16	TRUE	0.189608	0.09	0.28	TRUE	46.2528	46.4	73.1383	0.0986667	0.0877778	0.0533333
CDH1	CDH1_P45_F	16	FALSE		0.0825926	0.03	TRUE	7.04069	47.3305	67.8484	0.112667	0.0422222	0.0533333
SMARCB1	SMARCB1_P220_R	22	TRUE	9.80173	0.23	0.204	TRUE	37.8539	53.0507	77.139	0.229333	0.241111	0.2
CDH13	CDH13_P88_F	16	TRUE	2.15265	0.60963	0.616667	TRUE	11.4134	44.1161	73.9004	0.527333	0.766667	0.55
MFAP4	MFAP4_P10_R	17	TRUE	0	0.427778	0.77	TRUE	33.946	15.056	40.9619	0.385333	0.43	0.633333
CDK2	CDK2_P330_R	12	FALSE		0.0125926	0.038	FALSE				0.0166667	0.00777778	0.00666667
TESK2	TESK2_P252_R	1	TRUE	2.15265	0.00481481	0.0306667	FALSE				0.00666667	0.00222222	0.00333333
MFAP4	MFAP4_P197_F	17	TRUE	0	0.502222	0.934	TRUE	47.4996	21.2225	37.5332	0.478	0.468889	0.723333
MLLT6	MLLT6_P957_F	17	TRUE	0	0.0144444	0.208667	FALSE				0.016	0.0111111	0.0166667
CDKN1A	CDKN1A_P242_F	6	FALSE		0.00259259	0.012	FALSE				0.00333333	0.00111111	0.00333333
MPO	MPO_P883_R	17	TRUE	3.14981	0.374074	0.216667	TRUE	47.4996	34.79	55.541	0.366	0.344444	0.503333
CDKN1B	CDKN1B_P1161_F	12	TRUE	9.80173	0.128889	0.092	TRUE	13.9976	51.0228	73.1383	0.0966667	0.223333	0.00666667
TMPRSS4	TMPRSS4_P552_F	11	TRUE	2.15265	0.736667	0.869333	TRUE	37.8539	18.0297	13.7784	0.745333	0.638889	0.986667
MUSK	MUSK_P308_F	9	TRUE	0.434835	0.898519	0.732	FALSE				0.912	0.868889	0.92
TRIM29	TRIM29_P261_F	11	TRUE	2.15265	0.367778	0.384667	TRUE	30.7614	39.6027	37.5332	0.4	0.267778	0.506667
TRIM29	TRIM29_P135_F	11	TRUE	2.52029	0.484074	0.276667	TRUE	42.6633	27.1248	37.5332	0.488667	0.417778	0.66
TRIP6	TRIP6_P1090_F	7	TRUE	2.15265	0.338148	0.52	TRUE	36.4032	2.15317	0	0.305333	0.202222	0.91
TRIP6	TRIP6_P1274_R	7	TRUE	2.15265	0.315185	0.460667	TRUE	30.7614	3.10457	0	0.300667	0.178889	0.796667
MYH11	MYH11_P236_R	16	TRUE	0	0.0211111	0.360714	TRUE	36.4032	34.79	35.3702	0.0266667	0	0.0566667
UBA52	UBA52_P293_R	19	TRUE	2.15265	0.0292593	0.06	FALSE				0.0233333	0.04	0.0266667
UGT1A1	UGT1A1_P315_R	2	TRUE	2.18807	0.84037	0.666	TRUE	30.7614	34.79	65.0871	0.816	0.861111	0.9
CSPG2	CSPG2_P82_R	5	TRUE	0	0.0825926	0.303333	TRUE	33.946	47.3305	73.9004	0.082	0.0955556	0.0466667
UGT1A7	UGT1A7_P751_R	2	FALSE		0.99	0.989333	FALSE				0.990667	0.988889	0.99
CTNNB1	CTNNB1_P757_F	3	TRUE	0.189608	0.0155556	0.108571	FALSE				0.0186667	0.0122222	0.01
CYP1A1	CYP1A1_P382_F	15	TRUE	1.10551	0.00888889	0.0993333	FALSE				0.01	0.00666667	0.01
NPR2	NPR2_P1093_F	9	TRUE	1.10551	0.814074	0.93	TRUE	0.917872	21.2225	73.9004	0.721333	0.944444	0.886667
DAPK1	DAPK1_P10_F	9	TRUE	2.15265	0.0355556	0.116667	FALSE				0.036	0.0355556	0.0333333
DAPK1	DAPK1_P345_R	9	TRUE	1.10551	0.0162963	0.116	FALSE				0.026	0.00444444	0.00333333
DCC	DCC_P177_F	18	TRUE	2.15265	0.311481	0.450667	TRUE	0	4.37693	73.1383	0.0846667	0.676667	0.35
DCC	DCC_P471_R	18	TRUE	2.15265	0.32963	0.437333	TRUE	0	27.1248	73.1383	0.149333	0.644444	0.286667
DLC1	DLC1_P695_F	8	TRUE	2.15265	0.341111	0.345333	TRUE	42.6633	44.1161	65.0871	0.362	0.295556	0.373333
DLC1	DLC1_P88_R	8	TRUE	1.10551	0.58963	0.785	TRUE	4.33727	47.3305	71.4529	0.520667	0.792222	0.326667
BGN	BGN_E282_R	X	FALSE		0.492222	0.357333	FALSE				0.431333	0.578889	0.536667
EGFR	EGFR_P260_R	7	FALSE		0.0144444	0.006	FALSE				0.022	0.00444444	0.00666667
EPO	EPO_P162_R	7	TRUE	2.15265	0.26963	0.357333	TRUE	21.8391	52.088	73.9004	0.244	0.334444	0.203333
NPR2	NPR2_P618_F	9	TRUE	0	0.151481	0.658571	TRUE	2.6662	51.0228	73.1383	0.0753333	0.318889	0.03
BMPR1A	BMPR1A_E88_F	10	TRUE	0	0.833704	0.565333	FALSE				0.866	0.796667	0.783333
ERBB2	ERBB2_P59_R	17	FALSE		0.0125926	0.00533333	FALSE				0.0186667	0.00444444	0.00666667
NTSR1	NTSR1_P318_F	20	TRUE	0.189608	0.234444	0.510667	TRUE	0.917872	0	77.139	0.0806667	0.436667	0.396667
ERBB3	ERBB3_P870_R	12	TRUE	2.15265	0.0137037	0.022	FALSE				0.0206667	0.00555556	0.00333333
CCKAR	CCKAR_E79_F	4	TRUE	0	0.219259	0.718667	TRUE	30.7614	44.1161	35.3702	0.248	0.141111	0.31
ESR1	ESR1_P151_R	6	TRUE	0	0.156296	0.702	TRUE	33.946	4.37693	0	0.150667	0.0733333	0.433333
FGFR2	FGFR2_P266_R	10	TRUE	1.10551	0.0151852	0.145333	FALSE				0.0206667	0.00888889	0.00666667
FGFR2	FGFR2_P460_R	10	TRUE	0	0.140741	0.402	TRUE	47.4996	47.3305	73.9004	0.147333	0.142222	0.103333
FGFR3	FGFR3_P1152_R	4	TRUE	0.189608	0.276296	0.518	TRUE	26.4611	0	10.4382	0.191333	0.264444	0.736667
PCGF4	PCGF4_P92_R	10	FALSE		0.02	0	FALSE				0.0253333	0.00666667	0.0333333
CXCL9	CXCL9_E268_R	4	TRUE	0	0.72963	0.276667	TRUE	33.946	51.0228	71.4529	0.779333	0.657778	0.696667
PDE1B	PDE1B_P263_R	12	TRUE	0.434835	0.0444444	0.21	TRUE	21.8391	51.0228	76.3745	0.0266667	0.0833333	0.0166667
GSTP1	GSTP1_P74_F	11	TRUE	9.80173	0.0944444	0.0886667	TRUE	21.8391	53.0507	76.3745	0.0626667	0.158889	0.06
DSC2	DSC2_E90_F	18	TRUE	0.434835	0.104815	0.306	TRUE	47.4996	44.1161	70.0371	0.109333	0.0944444	0.113333
PIK3R1	PIK3R1_P307_F	5	FALSE		0.962593	0.973333	FALSE				0.982667	0.922222	0.983333
ICAM1	ICAM1_P119_R	19	TRUE	0	0.00814815	0.232667	FALSE				0.0113333	0.00444444	0.00333333
ICAM1	ICAM1_P386_R	19	TRUE	0	0.062963	0.518667	TRUE	37.8539	39.6027	65.0871	0.056	0.0633333	0.0966667
IGF2	IGF2_P1036_R	11	TRUE	2.15265	0.0844444	0.137333	TRUE	26.4611	18.0297	46.5246	0.0626667	0.09	0.176667
IGF2	IGF2_P36_R	11	TRUE	2.15265	0.0755556	0.152667	TRUE	21.8391	51.0228	73.9004	0.0633333	0.107778	0.04
IGF2R	IGF2R_P396_R	6	TRUE	2.15265	0.0622222	0.092	FALSE				0.0726667	0.0522222	0.04
EPHA5	EPHA5_E158_R	4	TRUE	2.15265	0.192222	0.232	TRUE	1.74969	53.0507	73.1383	0.0973333	0.385556	0.0866667
IGFBP1	IGFBP1_P12_R	7	TRUE	0	0.192222	0.546	TRUE	7.04069	47.3305	71.4529	0.257333	0.108889	0.116667
PLSCR3	PLSCR3_P751_R	17	TRUE	0	0.175556	0.487333	TRUE	40.8577	44.9298	73.1383	0.198	0.166667	0.09
IGFBP3	IGFBP3_P1035_F	7	TRUE	0.189608	0.00333333	0.186429	FALSE				0.00533333	0.00111111	0
IGFBP3	IGFBP3_P423_R	7	TRUE	0	0.13963	0.708	TRUE	47.4996	51.0228	74.6106	0.168667	0.134444	0.01
EPHB3	EPHB3_E0_F	3	FALSE		0.0133333	0.0106667	FALSE				0.018	0.00555556	0.0133333
EPHB6	EPHB6_E342_F	7	TRUE	0	0.0818519	0.382667	TRUE	37.8539	8.26406	19.0328	0.056	0.0577778	0.283333
IL6	IL6_P213_R	7	TRUE	0.189608	0.0255556	0.21	FALSE				0.0373333	0.0122222	0.00666667
IL6	IL6_P611_F	7	TRUE	2.15265	0.0133333	0.0966667	FALSE				0.0193333	0.00555556	0.00666667
LIG4	LIG4_P194_F	13	FALSE		0.01	0.00666667	FALSE				0.014	0.00444444	0.00666667
FHIT	FHIT_E19_R	3	FALSE		0.00592593	0	FALSE				0.00866667	0.00222222	0.00333333
LMO2	LMO2_P794_R	11	TRUE	0.189608	0.677778	0.938667	TRUE	0	2.15317	76.9919	0.436667	0.981111	0.973333
PLXDC1	PLXDC1_P236_F	17	TRUE	0	0.03	0.402	FALSE				0.03	0.0311111	0.0266667
MAS1	MAS1_P469_R	6	FALSE		0.954444	0.908	FALSE				0.942	0.965556	0.983333
MAS1	MAS1_P657_R	6	FALSE		0.984074	0.97	FALSE				0.982	0.985556	0.99
GNG7	GNG7_E310_R	19	FALSE		0.986296	0.985333	FALSE				0.986	0.985556	0.99
MLH1	MLH1_P381_F	3	TRUE	2.15265	0.0437037	0.198	TRUE	21.8391	51.0228	76.3745	0.0106667	0.112222	0.00333333
MOS	MOS_P27_R	8	FALSE		0.298889	0.376	TRUE	11.4134	44.5532	73.9004	0.422667	0.173333	0.0566667
MOS	MOS_P746_F	8	TRUE	2.15265	0.738889	0.764667	TRUE	0	4.37693	55.541	0.890667	0.516667	0.646667
HGF	HGF_E102_R	7	TRUE	0	0.0781481	0.498	TRUE	11.4134	47.3305	72.8588	0.118667	0.0266667	0.03
HHIP	HHIP_E94_F	4	TRUE	2.15265	0.0685185	0.0885714	TRUE	26.4611	47.3305	74.6106	0.0533333	0.112222	0.0133333
MSH2	MSH2_P1008_F	2	TRUE	0.189608	0.637407	0.816	TRUE	2.6662	21.2225	77.139	0.534667	0.775556	0.736667
PLXDC2	PLXDC2_P914_R	10	TRUE	1.10551	0.0285185	0.134667	FALSE				0.0306667	0.0233333	0.0333333
MSH3	MSH3_P13_R	5	TRUE	2.80803	0.691481	0.553333	TRUE	21.8391	44.1161	73.9004	0.665333	0.736667	0.686667
INSR	INSR_E97_F	19	TRUE	9.80173	0.12037	0.100667	TRUE	11.4134	53.0507	46.5246	0.134667	0.0955556	0.123333
ITGA2	ITGA2_E120_F	5	FALSE		0.0122222	0.032	FALSE				0.016	0.00777778	0.00666667
PRKAR1A	PRKAR1A_P337_R	17	FALSE		0.00962963	0.00733333	FALSE				0.014	0.00444444	0.00333333
ITK	ITK_E166_R	5	TRUE	9.80173	0.884815	0.834	TRUE	7.04069	27.1248	72.8588	0.824	0.96	0.963333
PSIP1	PSIP1_P163_R	9	FALSE		0.00481481	0	FALSE				0.00733333	0.00222222	0
KIAA0125	KIAA0125_E29_F	14	TRUE	0	0.73	0.186	TRUE	47.4996	27.1248	46.5246	0.726667	0.687778	0.873333
MYCL1	MYCL1_P502_R	1	TRUE	0.434835	0.0225926	0.142667	TRUE	37.8539	51.0228	77.139	0.036	0.00666667	0.00333333
SEMA3A	SEMA3A_P343_F	7	TRUE	2.15265	0.0488889	0.105333	TRUE	37.8539	12.919	35.3702	0.034	0.0166667	0.22
MYCN	MYCN_P464_R	2	TRUE	1.10551	0.00444444	0.0693333	FALSE				0.00533333	0.00111111	0.01
KRT5	KRT5_E196_R	12	TRUE	9.80173	0.573333	0.472667	TRUE	40.8577	15.056	11.6312	0.568	0.464444	0.926667
SEMA3A	SEMA3A_P658_R	7	TRUE	2.15265	0.221481	0.239333	TRUE	37.8539	53.0507	77.139	0.218667	0.231111	0.206667
SIN3B	SIN3B_P607_F	19	TRUE	2.15265	0.950741	0.954667	TRUE	37.8539	27.1248	73.1383	0.970667	0.972222	0.786667
PDGFRB	PDGFRB_P343_F	5	TRUE	0.189608	0.077037	0.308667	TRUE	21.8391	8.26406	55.541	0.0106667	0.111111	0.306667
PDGFRB	PDGFRB_P273_F	5	TRUE	0	0.277778	0.626	TRUE	26.4611	2.15317	35.3702	0.216	0.275556	0.593333
PGR	PGR_P456_R	11	TRUE	0.434835	0.933704	0.656667	TRUE	37.8539	34.79	65.0871	0.958667	0.877778	0.976667
PGR	PGR_P790_F	11	TRUE	0.189608	0.805926	0.452667	TRUE	46.2528	44.1161	73.9004	0.844	0.8	0.633333
SIN3B	SIN3B_P514_R	19	TRUE	9.80173	0.77963	0.708667	TRUE	46.2528	47.3305	74.6106	0.824667	0.765556	0.596667
MCM6	MCM6_E136_F	2	FALSE		0.0266667	0.018	FALSE				0.032	0.0222222	0.0133333
UGT1A1	UGT1A1_P564_R	2	FALSE		0.969259	0.940667	FALSE				0.969333	0.972222	0.96
VAV2	VAV2_P1182_F	9	FALSE		0.0285185	0.0413333	FALSE				0.0313333	0.0255556	0.0233333
PTEN	PTEN_P438_F	10	TRUE	2.15265	0.00518519	0.0406667	FALSE				0.00733333	0.00222222	0.00333333
WEE1	WEE1_P924_R	11	TRUE	0.189608	0.677037	0.868667	TRUE	26.4611	44.1161	77.139	0.636667	0.732222	0.713333
PTGS2	PTGS2_P524_R	1	TRUE	1.10551	0.0866667	0.212667	TRUE	21.8391	4.37693	35.3702	0.0486667	0.0766667	0.306667
PTGS2	PTGS2_P308_F	1	TRUE	1.10551	0.0677778	0.220667	TRUE	39.9542	8.26406	19.0328	0.044	0.0333333	0.29
B3GALT5	B3GALT5_E246_R	21	TRUE	1.10551	0.821852	0.651333	FALSE				0.847333	0.785556	0.803333
RAD50	RAD50_P191_F	5	TRUE	2.15265	0.467778	0.494667	TRUE	26.4611	47.3305	73.1383	0.456	0.562222	0.243333
NOS2A	NOS2A_E117_R	17	TRUE	2.18807	0.736296	0.516667	TRUE	7.04069	21.2225	13.7784	0.781333	0.598889	0.923333
BDNF	BDNF_E19_R	11	TRUE	0.189608	0.382593	0.651333	TRUE	47.4996	51.0228	76.3745	0.408	0.383333	0.253333
NR2F6	NR2F6_E375_R	19	TRUE	2.15265	0.0448148	0.0766667	FALSE				0.044	0.0511111	0.03
RARB	RARB_P60_F	3	TRUE	2.15265	0.0648148	0.146	FALSE				0.066	0.0677778	0.05
P2RX7	P2RX7_E323_R	12	TRUE	0	0.0822222	0.423333	TRUE	46.739	8.26406	13.7784	0.0706667	0.06	0.206667
PCDH1	PCDH1_E22_F	5	FALSE		0.0151852	0.016	FALSE				0.02	0.00888889	0.01
BMP2	BMP2_E48_R	20	TRUE	2.15265	0.0581481	0.0853333	TRUE	33.946	53.0507	76.3745	0.0473333	0.0955556	0
RET	RET_P717_F	10	TRUE	2.15265	0.0911111	0.175333	TRUE	30.7614	39.6027	72.8588	0.08	0.104444	0.106667
PDE1B	PDE1B_E141_F	12	TRUE	2.15265	0.0581481	0.120667	TRUE	21.8391	53.0507	74.6106	0.0426667	0.09	0.04
BMP3	BMP3_E147_F	4	TRUE	0.434835	0.132222	0.324667	TRUE	7.04069	53.0507	73.9004	0.0786667	0.24	0.0766667
BMPR2	BMPR2_E435_F	2	FALSE		0.0222222	0.0486667	FALSE				0.0173333	0.0244444	0.04
CCL3	CCL3_E53_R	17	TRUE	9.80173	0.742593	0.724	TRUE	47.4996	27.1248	50.9748	0.740667	0.715556	0.833333
PLXDC1	PLXDC1_E71_F	17	TRUE	0	0.0703704	0.230667	FALSE				0.072	0.0688889	0.0666667
STK11	STK11_P295_R	19	TRUE	4.18834	0.366667	0.302667	TRUE	30.7614	51.0228	73.9004	0.360667	0.398889	0.3
DKFZP564O0823	DKFZP564O0823_E45_F	4	TRUE	2.15265	0.0237037	0.0433333	FALSE				0.0293333	0.0166667	0.0166667
SYK	SYK_P584_F	9	TRUE	0.434835	0.357407	0.509333	TRUE	11.4134	27.1248	11.6312	0.382667	0.272222	0.486667
TERT	TERT_P360_R	5	TRUE	0.434835	0.44963	0.716	TRUE	0	18.0297	73.9004	0.266	0.721111	0.553333
DSG1	DSG1_E292_F	18	TRUE	2.17064	0.874074	0.760667	FALSE				0.882667	0.861111	0.87
TGFA	TGFA_P558_F	2	FALSE		0.0155556	0.022	FALSE				0.0206667	0.01	0.00666667
TGFA	TGFA_P642_R	2	TRUE	1.10551	0.0174074	0.0793333	FALSE				0.022	0.0122222	0.01
TGFB1	TGFB1_P833_R	19	FALSE		0.987778	0.987333	FALSE				0.988	0.988889	0.983333
DUSP4	DUSP4_E61_F	8	TRUE	2.15265	0.10037	0.108667	TRUE	47.4996	18.0297	37.5332	0.094	0.0933333	0.153333
EFNB3	EFNB3_E17_R	17	FALSE		0.46963	0.594667	FALSE				0.482	0.461111	0.433333
EPHA7	EPHA7_E6_F	6	TRUE	0.189608	0.0388889	0.222	TRUE	37.8539	51.828	77.139	0.0533333	0.0211111	0.02
RIPK2	RIPK2_E123_F	8	FALSE		0.0533333	0.0526667	FALSE				0.0433333	0.0677778	0.06
EPHB1	EPHB1_E202_R	3	TRUE	2.15265	0.552593	0.578667	TRUE	11.4134	53.0507	73.9004	0.516	0.628889	0.506667
RIPK4	RIPK4_E166_F	21	TRUE	2.15265	0.0144444	0.092	FALSE				0.02	0.00444444	0.0166667
THBS2	THBS2_P605_R	6	TRUE	0	0.213333	0.834	TRUE	7.04069	3.10457	0	0.214	0.0777778	0.616667
TIMP3	TIMP3_P690_R	22	FALSE		0.98	0.923333	FALSE				0.989333	0.961111	0.99
TIMP3	TIMP3_P1114_R	22	TRUE	3.14981	0.985926	0.918	FALSE				0.987333	0.982222	0.99
TNF	TNF_P158_F	6	TRUE	0	0.0496296	0.397857	TRUE	43.745	44.1161	40.9619	0.0553333	0.0266667	0.09
TNF	TNF_P1084_F	6	FALSE		0.987407	0.982	FALSE				0.988667	0.984444	0.99
SEMA3C	SEMA3C_E49_R	7	FALSE		0.0288889	0.0326667	FALSE				0.0333333	0.0222222	0.0266667
EPHB2	EPHB2_E297_F	1	FALSE		0.00444444	0.00133333	FALSE				0.008	0	0
TP73	TP73_P496_F	1	TRUE	0.434835	0.0240741	0.072	FALSE				0.0286667	0.0188889	0.0166667
TP73	TP73_P945_F	1	TRUE	0	0.12	0.466667	TRUE	30.7614	51.0228	74.6106	0.112	0.152222	0.0633333
TDG	TDG_E129_F	12	FALSE		0.771111	0.698667	FALSE				0.782667	0.745556	0.79
EPHX1	EPHX1_E152_F	1	TRUE	0	0.411111	0.664667	TRUE	26.4611	34.79	35.3702	0.452	0.292222	0.563333
TIE1	TIE1_E66_R	1	TRUE	3.71355	0.947778	0.831333	FALSE				0.945333	0.952222	0.946667
TMEM63A	TMEM63A_E63_F	1	FALSE		0.0151852	0.0146667	FALSE				0.0186667	0.00666667	0.0233333
TMPRSS4	TMPRSS4_E83_F	11	TRUE	2.15265	0.524444	0.604	TRUE	11.4134	44.1161	40.9619	0.586667	0.384444	0.633333
TRIM29	TRIM29_E189_F	11	TRUE	3.71355	0.435185	0.278	TRUE	33.946	44.1161	46.5246	0.47	0.345556	0.53
TRIP6	TRIP6_E33_F	7	TRUE	9.80173	0.118889	0.112667	TRUE	21.8391	2.15317	35.3702	0.056	0.12	0.43
EVI1	EVI1_E47_R	3	TRUE	2.15265	0.0466667	0.0707143	FALSE				0.044	0.05	0.05
UGT1A1	UGT1A1_E11_F	2	FALSE		0.99037	0.984	FALSE				0.991333	0.988889	0.99
FHL1	FHL1_E229_R	X	FALSE		0.414815	0.21	FALSE				0.338667	0.543333	0.41
WT1	WT1_P853_F	11	TRUE	1.10551	0.177407	0.364286	TRUE	13.9976	0	35.3702	0.0666667	0.206667	0.643333
AATK	AATK_E63_R	17	TRUE	0.434835	0.677037	0.858	TRUE	30.7614	53.0507	65.0871	0.731333	0.58	0.696667
ABCB4	ABCB4_E429_F	7	TRUE	8.79951	0.939259	0.889333	FALSE				0.910667	0.971111	0.986667
ABCG2	ABCG2_P310_R	4	TRUE	1.10551	0.00555556	0.0773333	FALSE				0.00333333	0.00888889	0.00666667
ABO	ABO_E110_F	9	TRUE	0	0.097037	0.41	TRUE	7.04069	27.1248	74.6106	0.048	0.187778	0.07
ACTG2	ACTG2_E98_R	2	FALSE		0.96037	0.951429	FALSE				0.972667	0.957778	0.906667
ADAMTS12	ADAMTS12_E52_R	5	TRUE	0	0.181852	0.552667	TRUE	3.32145	39.6027	73.9004	0.111333	0.315556	0.133333
ADCYAP1	ADCYAP1_E163_R	18	TRUE	9.80173	0.125556	0.111333	TRUE	0	4.37693	73.9004	0.022	0.296667	0.13
AGXT	AGXT_E115_R	2	TRUE	2.80803	0.954815	0.826	FALSE				0.979333	0.953333	0.836667
APBA1	APBA1_E99_R	9	TRUE	1.10551	0.0225926	0.0786667	FALSE				0.026	0.0155556	0.0266667
GPR116	GPR116_E328_R	6	TRUE	2.15265	0.844444	0.868	FALSE				0.842	0.812222	0.953333
GUCY2D	GUCY2D_E419_R	17	TRUE	0	0.163704	0.54	TRUE	0	44.1161	73.1383	0.042	0.405556	0.0466667
ALOX12	ALOX12_P223_R	17	TRUE	0	0.525926	0.913333	TRUE	21.8391	44.1161	77.139	0.463333	0.618889	0.56
AREG	AREG_P217_R	4	TRUE	1.10551	0.108889	0.186	TRUE	47.4996	44.1161	55.541	0.111333	0.101111	0.12
APP	APP_E8_F	21	FALSE		0.0185185	0.028	FALSE				0.0213333	0.0144444	0.0166667
ASB4	ASB4_E89_F	7	TRUE	2.15265	0.864444	0.943333	TRUE	0	47.3305	40.9619	0.956	0.703333	0.89
ASCL1	ASCL1_E24_F	12	TRUE	1.10551	0.057037	0.215333	TRUE	11.4134	39.6027	74.6106	0.028	0.112222	0.0366667
ASCL2	ASCL2_E76_R	11	TRUE	0	0.251111	0.717857	TRUE	21.8391	8.26406	55.541	0.164	0.311111	0.506667
ARNT	ARNT_P238_R	1	FALSE		0.00333333	0.00733333	FALSE				0.00133333	0.00666667	0.00333333
LRRC32	LRRC32_E157_F	11	FALSE		0.977037	0.956667	FALSE				0.981333	0.966667	0.986667
MPO	MPO_E302_R	17	TRUE	0.189608	0.899259	0.61	TRUE	38.91	27.1248	46.5246	0.910667	0.857778	0.966667
NGFB	NGFB_E353_F	1	TRUE	0	0.0403704	0.359333	TRUE	4.33727	44.1161	73.9004	0.0206667	0.0788889	0.0233333
BAX	BAX_E281_R	19	TRUE	2.15265	0.408889	0.461333	TRUE	3.32145	47.3305	65.0871	0.467333	0.327778	0.36
BCAM	BCAM_E100_R	19	FALSE		0.00814815	0.0233333	FALSE				0.012	0.00333333	0.00333333
BCL2A1	BCL2A1_P1127_R	15	TRUE	9.80173	0.967778	0.927333	FALSE				0.957333	0.986667	0.963333
NTSR1	NTSR1_E109_F	20	TRUE	0.434835	0.0137037	0.185333	FALSE				0.012	0.0133333	0.0233333
C4B	C4B_E171_F	6	TRUE	1.10551	0.49037	0.61	TRUE	47.4996	27.1248	40.9619	0.48	0.465556	0.616667
CALCA	CALCA_E174_R	11	TRUE	0.189608	0.455926	0.768667	TRUE	33.946	51.0228	73.1383	0.454667	0.534444	0.226667
CAPG	CAPG_E228_F	2	TRUE	2.15265	0.212963	0.366	TRUE	21.8391	4.37693	37.5332	0.150667	0.228889	0.476667
CCNA1	CCNA1_E7_F	13	TRUE	0	0.0122222	0.485333	FALSE				0.016	0.00777778	0.00666667
BMP4	BMP4_P199_R	14	TRUE	1.10551	0.533704	0.746667	TRUE	2.6662	51.0228	50.9748	0.660667	0.324444	0.526667
PLXDC2	PLXDC2_E337_F	10	TRUE	0.434835	0.012963	0.160667	FALSE				0.0173333	0.00666667	0.01
BTK	BTK_P105_F	X	FALSE		0.54037	0.444	FALSE				0.58	0.471111	0.55
CASP10	CASP10_P186_F	2	TRUE	0	0.0614815	0.296667	TRUE	26.4611	53.0507	73.9004	0.052	0.0911111	0.02
CDH3	CDH3_E100_R	16	TRUE	0.434835	0.0677778	0.163333	FALSE				0.0733333	0.0577778	0.07
PRSS1	PRSS1_E45_R	7	TRUE	2.15265	0.533704	0.282667	TRUE	5.41841	2.15317	35.3702	0.431333	0.602222	0.84
CASP3	CASP3_P420_R	4	FALSE		0.0251852	0.0273333	FALSE				0.0273333	0.0233333	0.02
ROR2	ROR2_E112_F	9	TRUE	0	0.0333333	0.281333	FALSE				0.036	0.0266667	0.04
VAV2	VAV2_E58_F	9	FALSE		0.0251852	0.018	FALSE				0.0293333	0.0188889	0.0233333
ABCC2	ABCC2_P88_F	10	TRUE	2.80803	0.91037	0.759333	TRUE	0	12.919	73.9004	0.983333	0.846667	0.736667
CHGA	CHGA_E52_F	14	TRUE	0	0.0418519	0.423571	TRUE	37.8539	34.79	65.0871	0.0373333	0.0411111	0.0666667
CHI3L2	CHI3L2_E10_F	1	TRUE	2.15265	0.834444	0.844667	FALSE				0.825333	0.855556	0.816667
COL1A2	COL1A2_E299_F	7	TRUE	0	0.208889	0.821333	TRUE	47.4996	51.0228	73.9004	0.246	0.205556	0.0333333
CCND1	CCND1_P343_R	11	FALSE		0.0259259	0.0486667	FALSE				0.026	0.03	0.0133333
CPA4	CPA4_E20_F	7	TRUE	3.14981	0.305185	0.159333	TRUE	30.7614	51.0228	73.9004	0.297333	0.352222	0.203333
ABCG2	ABCG2_P178_R	4	FALSE		0.0544444	0.0573333	FALSE				0.0553333	0.0544444	0.05
CCND3	CCND3_P435_F	6	FALSE		0.0444444	0.0673333	FALSE				0.046	0.0422222	0.0433333
AHR	AHR_P166_R	7	TRUE	1.10551	0.022963	0.138667	FALSE				0.0226667	0.0233333	0.0233333
CCNE1	CCNE1_P683_F	19	FALSE		0.0537037	0.0333333	FALSE				0.056	0.0477778	0.06
CSTB	CSTB_E410_F	21	FALSE		0.0114815	0.0126667	FALSE				0.0173333	0.00444444	0.00333333
AKT1	AKT1_P310_R	14	TRUE	0	0.0396296	0.154667	FALSE				0.0393333	0.04	0.04
CD34	CD34_P339_R	1	TRUE	3.71355	0.902593	0.841333	FALSE				0.884667	0.931111	0.906667
CD34	CD34_P780_R	1	TRUE	3.71355	0.794815	0.706	FALSE				0.794	0.807778	0.76
ALK	ALK_P28_F	2	TRUE	1.10551	0.0381481	0.131333	FALSE				0.0346667	0.0433333	0.04
CTLA4	CTLA4_E176_R	2	TRUE	1.10551	0.701852	0.836667	TRUE	0.917872	8.26406	46.5246	0.556667	0.862222	0.946667
CTSH	CTSH_E157_R	15	TRUE	1.10551	0.0548148	0.134	FALSE				0.06	0.0511111	0.04
ARHGDIB	ARHGDIB_P148_R	12	TRUE	9.80173	0.541111	0.5	TRUE	11.4134	21.2225	70.0371	0.480667	0.61	0.636667
DAB2IP	DAB2IP_E18_R	9	TRUE	0	0.0814815	0.324	TRUE	37.8539	18.0297	40.9619	0.0706667	0.0744444	0.156667
DBC1	DBC1_E204_F	9	TRUE	0.434835	0.41037	0.702667	TRUE	0.917872	39.6027	73.1383	0.26	0.671111	0.38
DIO3	DIO3_E230_R	14	TRUE	9.80173	0.907778	0.875333	FALSE				0.921333	0.918889	0.806667
DLK1	DLK1_E227_R	14	TRUE	2.15265	0.638889	0.808667	TRUE	0	21.2225	73.1383	0.456	0.905556	0.753333
DMP1	DMP1_E194_F	4	FALSE		0.959259	0.953333	FALSE				0.967333	0.941111	0.973333
DNAJC15	DNAJC15_E26_R	13	TRUE	2.15265	0.322222	0.341333	TRUE	5.41841	39.6027	74.6106	0.45	0.185556	0.0933333
BMP4	BMP4_P123_R	14	TRUE	0	0.0755556	0.579333	FALSE				0.07	0.0822222	0.0833333
CDK6	CDK6_P291_R	7	TRUE	2.15265	0.00888889	0.0433333	FALSE				0.0106667	0.00666667	0.00666667
CASP10	CASP10_P334_F	2	TRUE	0	0.184444	0.493333	TRUE	21.8391	51.0228	73.1383	0.162	0.261111	0.0666667
EDN1	EDN1_E50_R	6	TRUE	0.434835	0.0533333	0.106667	FALSE				0.0293333	0.0933333	0.0533333
CEACAM1	CEACAM1_P44_R	19	TRUE	0.434835	0.506296	0.684	TRUE	30.7614	18.0297	8.42256	0.525333	0.388889	0.763333
CDC25B	CDC25B_P11_R	20	TRUE	0.434835	0.0177778	0.175333	TRUE	21.8391	53.0507	76.3745	0.00333333	0.0477778	0
EGR4	EGR4_E70_F	2	TRUE	2.15265	0.244074	0.270667	TRUE	30.7614	46.4	73.1383	0.244	0.275556	0.15
ELK1	ELK1_E156_F	X	FALSE		0.41	0.216	FALSE				0.347333	0.492222	0.476667
EMR3	EMR3_E61_F	19	TRUE	2.15265	0.576296	0.603333	TRUE	11.4134	34.79	37.5332	0.628	0.442222	0.72
CDH11	CDH11_P203_R	16	TRUE	0.434835	0.0685185	0.264	TRUE	30.7614	53.0507	76.3745	0.054	0.111111	0.0133333
EPHA3	EPHA3_E156_R	3	TRUE	2.15265	0.0674074	0.104	TRUE	11.4134	47.3305	73.9004	0.0193333	0.168889	0.00333333
COL18A1	COL18A1_P494_R	21	TRUE	0	0.163333	0.672	TRUE	21.8391	51.828	73.1383	0.15	0.202222	0.113333
COL1A1	COL1A1_P5_F	17	TRUE	0	0.14	0.738667	TRUE	42.6633	27.1248	35.3702	0.138667	0.104444	0.253333
ESR2	ESR2_E66_F	14	TRUE	0	0.0133333	0.661333	FALSE				0.014	0.0122222	0.0133333
EYA4	EYA4_E277_F	6	TRUE	2.15265	0.188148	0.260667	TRUE	7.04069	53.0507	73.9004	0.11	0.352222	0.0866667
COL4A3	COL4A3_P545_F	2	TRUE	0.434835	0.0218519	0.103333	FALSE				0.03	0.0122222	0.01
FABP3	FABP3_E113_F	1	TRUE	0	0.177407	0.707333	TRUE	0	18.0297	73.1383	0.0446667	0.406667	0.153333
CDH11	CDH11_P354_R	16	TRUE	1.10551	0.313704	0.487333	TRUE	30.7614	51.0228	73.9004	0.301333	0.367778	0.213333
CDK10	CDK10_P199_R	16	TRUE	9.80173	0.162222	0.158667	TRUE	36.4032	47.3305	74.6106	0.192	0.133333	0.1
CREBBP	CREBBP_P712_R	16	TRUE	2.15265	0.737778	0.738667	TRUE	0.917872	39.6027	73.1383	0.626	0.922222	0.743333
FN1	FN1_E469_F	2	TRUE	0.189608	0.0825926	0.3	TRUE	46.2528	53.0507	77.139	0.0966667	0.0666667	0.06
CEBPA	CEBPA_P706_F	19	TRUE	2.15265	0.0407407	0.074	FALSE				0.0453333	0.0377778	0.0266667
GABRA5	GABRA5_E44_R	15	TRUE	4.18834	0.714815	0.608667	TRUE	13.9976	44.1161	73.9004	0.671333	0.786667	0.716667
GABRB3	GABRB3_E42_F	15	TRUE	0	0.117778	0.512	TRUE	11.4134	44.1161	74.6106	0.0606667	0.225556	0.08
GABRG3	GABRG3_E123_R	15	TRUE	0	0.917778	0.513333	TRUE	40.8577	21.2225	55.541	0.928667	0.877778	0.983333
CEBPA	CEBPA_P1163_R	19	TRUE	0	0.100741	0.322	TRUE	47.4996	0	0	0.0546667	0.0488889	0.486667
GALR1	GALR1_E52_F	18	TRUE	0	0.0548148	0.532667	TRUE	21.8391	53.0507	76.3745	0.0293333	0.108889	0.02
GDF10	GDF10_E39_F	10	TRUE	0	0.290741	0.561333	TRUE	1.74969	18.0297	74.6106	0.214667	0.417778	0.29
GJB2	GJB2_E43_F	13	TRUE	0.434835	0.0159259	0.158	FALSE				0.022	0.00666667	0.0133333
GLA	GLA_E98_R	X	FALSE		0.409259	0.214667	FALSE				0.364	0.483333	0.413333
GNAS	GNAS_E58_F	20	TRUE	0	0.863333	0.526667	FALSE				0.904	0.817778	0.796667
GNMT	GNMT_E126_F	6	TRUE	0.434835	0.0255556	0.169333	FALSE				0.0306667	0.0188889	0.02
GP1BB	GP1BB_E23_F	22	TRUE	0	0.118889	0.471333	TRUE	47.4996	0	0	0.0966667	0.0944444	0.303333
COL18A1	COL18A1_P365_R	21	TRUE	0	0.0548148	0.324667	FALSE				0.05	0.0722222	0.0266667
GPC3	GPC3_E72_F	X	FALSE		0.594074	0.426	FALSE				0.506	0.716667	0.666667
GPX3	GPX3_E178_F	5	TRUE	0	0.0940741	0.235333	FALSE				0.1	0.09	0.0766667
GRB10	GRB10_E85_R	7	TRUE	2.15265	0.0314815	0.0686667	FALSE				0.038	0.0222222	0.0266667
GSTM2	GSTM2_E153_F	1	TRUE	0	0.199259	0.602667	TRUE	1.31742	0	65.0871	0.062	0.343333	0.453333
COL1A1	COL1A1_P117_R	17	TRUE	0	0.208889	0.446	TRUE	5.41841	4.37693	71.4529	0.136	0.292222	0.323333
HBII-13	HBII-13_E48_F	15	TRUE	2.18807	0.911852	0.786429	FALSE				0.939333	0.876667	0.88
HBII-52	HBII-52_E142_F	15	TRUE	0.189608	0.38963	0.136667	TRUE	26.4611	18.0297	55.541	0.34	0.422222	0.54
DAB2	DAB2_P35_F	5	FALSE		0.0155556	0.03	FALSE				0.0206667	0.01	0.00666667
HDAC5	HDAC5_E298_F	17	TRUE	2.15265	0.244815	0.262	TRUE	47.4996	51.0228	73.1383	0.252	0.247778	0.2
HDAC6	HDAC6_E102_F	X	FALSE		0.632222	0.281333	FALSE				0.556	0.734444	0.706667
CRK	CRK_P721_F	17	TRUE	7.34932	0.134815	0.09	TRUE	47.4996	47.3305	73.9004	0.142667	0.138889	0.0833333
HDAC9	HDAC9_E38_F	7	TRUE	0	0.0292593	0.278667	FALSE				0.0386667	0.02	0.01
HFE	HFE_E273_R	6	TRUE	9.80173	0.0837037	0.0713333	TRUE	7.04069	8.26406	77.139	0.00533333	0.184444	0.173333
HIC1	HIC1_E151_F	17	FALSE		0.00592593	0.045	FALSE				0.00933333	0	0.00666667
DDB2	DDB2_P407_F	11	FALSE		0.0533333	0.0586667	FALSE				0.0586667	0.0488889	0.04
CSF1R	CSF1R_P73_F	5	TRUE	0.434835	0.361111	0.484	TRUE	37.8539	53.0507	76.3745	0.357333	0.381111	0.32
HLA-DOB	HLA-DOB_E432_R	6	TRUE	9.80173	0.613704	0.556667	TRUE	30.7614	15.056	11.6312	0.565333	0.616667	0.846667
HLA-DPA1	HLA-DPA1_E35_R	6	TRUE	2.15265	0.842963	0.918	TRUE	11.4134	18.0297	40.9619	0.779333	0.904444	0.976667
HLA-DPB1	HLA-DPB1_E2_R	6	TRUE	0	0.139259	0.340714	TRUE	26.4611	51.0228	72.8588	0.181333	0.0866667	0.0866667
CSF2	CSF2_P605_F	5	TRUE	1.10551	0.965556	0.846667	FALSE				0.966667	0.962222	0.97
HLA-DQA2	HLA-DQA2_E93_F	6	TRUE	1.10551	0.67963	0.470667	TRUE	43.745	53.0507	65.0871	0.695333	0.651111	0.686667
CSF3	CSF3_P309_R	17	TRUE	0	0.423333	0.774667	TRUE	5.41841	18.0297	4.7893	0.471333	0.235556	0.746667
CSF3R	CSF3R_P472_F	1	TRUE	9.80173	0.88037	0.854	TRUE	36.4032	27.1248	46.5246	0.897333	0.826667	0.956667
CSF3R	CSF3R_P8_F	1	TRUE	0	0.571481	0.851333	TRUE	37.8539	53.0507	77.139	0.567333	0.596667	0.516667
HLA-F	HLA-F_E402_F	6	TRUE	1.10551	0.0951852	0.308667	TRUE	13.9976	53.0507	73.9004	0.0433333	0.213333	0
HOXA11	HOXA11_E35_F	7	TRUE	0	0.261481	0.671333	TRUE	47.4996	27.1248	46.5246	0.243333	0.242222	0.41
HOXA5	HOXA5_E187_F	7	TRUE	4.18834	0.382222	0.218	TRUE	45.5024	47.3305	74.6106	0.429333	0.358889	0.216667
HOXB13	HOXB13_E21_F	17	TRUE	2.15265	0.126667	0.265333	TRUE	2.6662	52.088	73.1383	0.0473333	0.3	0.00333333
CSK	CSK_P740_R	15	TRUE	0.434835	0.0818519	0.166667	TRUE	13.9976	53.0507	55.541	0.0966667	0.0566667	0.0833333
HRASLS	HRASLS_E72_R	3	TRUE	2.15265	0.03	0.108	FALSE				0.0246667	0.0388889	0.03
HS3ST2	HS3ST2_E145_R	16	TRUE	1.10551	0.601111	0.826	TRUE	11.4134	27.1248	77.139	0.488667	0.746667	0.726667
HSD17B12	HSD17B12_E145_R	11	TRUE	1.10551	0.0159259	0.110667	FALSE				0.0226667	0.00666667	0.01
CTNNA1	CTNNA1_P382_R	5	FALSE		0.0385185	0.0473333	FALSE				0.0406667	0.0355556	0.0366667
HTR1B	HTR1B_E232_R	6	TRUE	2.15265	0.479259	0.609333	TRUE	11.4134	34.79	77.139	0.396	0.595556	0.546667
HTR2A	HTR2A_E10_R	13	TRUE	9.80173	0.713333	0.699333	TRUE	13.9976	44.9298	76.3745	0.776	0.652222	0.583333
IGF2AS	IGF2AS_E4_F	11	TRUE	0.434835	0.22	0.351333	TRUE	30.7614	39.6027	72.8588	0.206667	0.235556	0.24
EGF	EGF_P242_R	4	FALSE		0.847778	0.876	FALSE				0.833333	0.872222	0.846667
ELK1	ELK1_P6_R	X	FALSE		0.726667	0.41	FALSE				0.642667	0.857778	0.753333
IGSF4C	IGSF4C_E65_F	19	TRUE	0.189608	0.455556	0.29	TRUE	33.946	47.3305	73.1383	0.458	0.484444	0.356667
ELK3	ELK3_P514_F	12	TRUE	0	0.14037	0.456667	TRUE	37.8539	18.0297	55.541	0.112667	0.127778	0.316667
CTNNA1	CTNNA1_P185_R	5	FALSE		0.00555556	0.00133333	FALSE				0.008	0.00222222	0.00333333
IL17RB	IL17RB_E164_R	3	TRUE	0	0.0544444	0.461333	TRUE	11.4134	51.0228	40.9619	0.0786667	0.0177778	0.0433333
ELL	ELL_P693_F	19	TRUE	1.10551	0.261111	0.441333	TRUE	40.8577	46.4	74.6106	0.312667	0.226667	0.106667
ENC1	ENC1_P484_R	5	TRUE	2.15265	0.0192593	0.0373333	FALSE				0.0233333	0.0122222	0.02
IRF5	IRF5_E101_F	7	TRUE	2.15265	0.404444	0.407333	TRUE	36.4032	27.1248	73.1383	0.435333	0.392222	0.286667
IRF7	IRF7_E236_R	11	TRUE	1.10551	0.0977778	0.231333	TRUE	46.2528	53.0507	76.3745	0.112667	0.0844444	0.0633333
CTSD	CTSD_P726_F	11	TRUE	9.80173	0.472222	0.465333	TRUE	33.946	44.1161	73.1383	0.53	0.434444	0.296667
CYP1B1	CYP1B1_P212_F	2	TRUE	0.434835	0.191481	0.318667	TRUE	21.8391	18.0297	55.541	0.169333	0.206667	0.256667
ITPR3	ITPR3_E86_R	6	FALSE		0.00333333	0.084	FALSE				0.00466667	0.00222222	0
KCNK4	KCNK4_E3_F	11	TRUE	0	0.137407	0.890667	TRUE	11.4134	47.3305	65.0871	0.186	0.0711111	0.0933333
KCNQ1	KCNQ1_E349_R	11	TRUE	0.189608	0.032963	0.107333	FALSE				0.03	0.0366667	0.0366667
KLF5	KLF5_E190_R	13	FALSE		0.0451852	0.0406667	FALSE				0.0506667	0.04	0.0333333
KRAS	KRAS_E82_F	12	TRUE	9.80173	0.519259	0.513333	TRUE	47.4996	44.1161	55.541	0.519333	0.503333	0.566667
LAT	LAT_E46_F	16	FALSE		0.886296	0.898667	FALSE				0.867333	0.905556	0.923333
DAB2	DAB2_P468_F	5	TRUE	2.15265	0.0062963	0.028	FALSE				0.00733333	0.00666667	0
LRP2	LRP2_E20_F	2	TRUE	0.434835	0.0522222	0.148667	TRUE	21.8391	34.79	77.139	0.0386667	0.0755556	0.05
LTB4R	LTB4R_E64_R	14	FALSE		0.933704	0.948	FALSE				0.931333	0.948889	0.9
DCN	DCN_P1320_R	12	TRUE	9.80173	0.938889	0.876667	TRUE	37.8539	39.6027	55.541	0.923333	0.947778	0.99
MAD2L1	MAD2L1_E93_F	4	TRUE	0.434835	0.732593	0.808	TRUE	13.9976	44.1161	73.1383	0.708	0.771111	0.74
MAGEA1	MAGEA1_E113_R	X	FALSE		0.883333	0.702308	FALSE				0.830667	0.942222	0.97
MAGEC3	MAGEC3_E307_F	X	FALSE		0.756667	0.480667	FALSE				0.830667	0.648889	0.71
MAGEL2	MAGEL2_E166_R	15	FALSE		0.935556	0.842	FALSE				0.918	0.954444	0.966667
MC2R	MC2R_E455_F	18	TRUE	2.15265	0.884074	0.616	TRUE	26.4611	34.79	40.9619	0.85	0.91	0.976667
DDB2	DDB2_P613_R	11	TRUE	2.15265	0.0837037	0.163333	TRUE	47.4996	51.0228	76.9919	0.0873333	0.0844444	0.0633333
MECP2	MECP2_E90_R	X	FALSE		0.364444	0.228	FALSE				0.326	0.423333	0.38
MEG3	MEG3_E91_F	14	TRUE	2.15265	0.507037	0.555333	TRUE	3.32145	51.0228	73.1383	0.436	0.676667	0.353333
MEST	MEST_E150_F	7	TRUE	0	0.142222	0.44	TRUE	47.4996	21.2225	37.5332	0.129333	0.106667	0.313333
ETV1	ETV1_P235_F	7	TRUE	2.15265	0.114074	0.131429	TRUE	44.9744	27.1248	35.3702	0.11	0.0655556	0.28
MKRN3	MKRN3_E144_F	15	TRUE	2.15265	0.885185	0.588	TRUE	7.04069	27.1248	55.541	0.81	0.975556	0.99
MKRN4	MKRN4_E249_R	X	FALSE		0.974074	0.906	FALSE				0.963333	0.986667	0.99
MLH3	MLH3_E72_F	14	TRUE	0	0.077037	0.282	FALSE				0.0626667	0.0955556	0.0933333
MME	MME_E29_F	3	TRUE	2.15265	0.218519	0.3	TRUE	21.8391	27.1248	67.8484	0.162	0.267778	0.353333
MMP19	MMP19_E274_R	12	TRUE	2.17064	0.904444	0.738667	FALSE				0.917333	0.905556	0.836667
MMP8	MMP8_E89_R	11	FALSE		0.953704	0.960714	FALSE				0.960667	0.936667	0.97
MT1A	MT1A_E13_R	16	TRUE	0	0.185185	0.592667	TRUE	11.4134	53.0507	73.9004	0.125333	0.327778	0.0566667
MYOD1	MYOD1_E156_F	11	TRUE	0.189608	0.394074	0.706	TRUE	26.4611	44.1161	76.9919	0.35	0.472222	0.38
NBL1	NBL1_E205_R	1	TRUE	2.15265	0.463333	0.510667	TRUE	42.6633	53.0507	72.8588	0.49	0.427778	0.436667
FER	FER_P581_F	5	TRUE	2.15265	0.891111	0.911333	TRUE	11.4134	44.1161	73.1383	0.856667	0.947778	0.893333
NDN	NDN_E131_R	15	TRUE	2.52029	0.803704	0.688667	FALSE				0.746667	0.913333	0.76
NEFL	NEFL_E23_R	8	TRUE	2.15265	0.472593	0.643333	TRUE	0	2.15317	73.9004	0.232	0.804444	0.68
DDIT3	DDIT3_P1313_R	12	TRUE	2.15265	0.326296	0.442667	TRUE	1.31742	47.3305	46.5246	0.453333	0.133333	0.27
FGF1	FGF1_P357_R	5	FALSE		0.901111	0.904	FALSE				0.902667	0.893333	0.916667
FGF12	FGF12_P210_R	3	TRUE	2.15265	0.110741	0.12	TRUE	46.2528	51.0228	74.6106	0.142667	0.0922222	0.00666667
DSP	DSP_P36_F	6	TRUE	2.15265	0.0951852	0.115333	TRUE	21.8391	51.0228	73.1383	0.0873333	0.12	0.06
FGF2	FGF2_P229_F	4	TRUE	9.80173	0.418519	0.384667	TRUE	0	27.1248	73.1383	0.247333	0.71	0.4
NPY	NPY_E31_R	7	TRUE	0	0.389259	0.730667	TRUE	1.31742	15.056	72.8588	0.261333	0.548889	0.55
FGF5	FGF5_P238_R	4	TRUE	1.10551	0.0422222	0.206	TRUE	11.4134	51.0228	73.9004	0.012	0.105556	0.00333333
DSP	DSP_P440_R	6	FALSE		0.00814815	0.0193333	FALSE				0.0126667	0.00222222	0.00333333
OPCML	OPCML_E219_R	11	TRUE	2.15265	0.327778	0.465333	TRUE	5.41841	15.056	72.8588	0.196667	0.487778	0.503333
PADI4	PADI4_E24_F	1	TRUE	9.80173	0.871481	0.837333	TRUE	13.9976	44.1161	73.9004	0.83	0.935556	0.886667
PAX6	PAX6_E129_F	11	TRUE	0.189608	0.0355556	0.257333	TRUE	33.946	51.0228	76.9919	0.05	0.0188889	0.0133333
PEG3	PEG3_E496_F	19	TRUE	2.18807	0.51037	0.401333	TRUE	21.8391	15.056	72.8588	0.481333	0.543333	0.556667
PENK	PENK_E26_F	8	TRUE	9.80173	0.573333	0.556	TRUE	4.33727	18.0297	65.0871	0.444	0.716667	0.79
PHLDA2	PHLDA2_E159_R	11	TRUE	2.15265	0.0540741	0.104	FALSE				0.0553333	0.0555556	0.0433333
PI3	PI3_E107_F	20	TRUE	3.71355	0.561852	0.411333	TRUE	40.8577	39.6027	50.9748	0.579333	0.496667	0.67
PLAGL1	PLAGL1_E68_R	6	TRUE	3.14981	0.796667	0.66	TRUE	36.4032	53.0507	65.0871	0.832667	0.732222	0.81
FLT1	FLT1_P615_R	13	TRUE	0	0.0585185	0.422	TRUE	36.4032	51.0228	72.8588	0.092	0.0166667	0.0166667
FLT1	FLT1_P302_F	13	TRUE	0	0.0296296	0.366	TRUE	21.8391	51.0228	74.6106	0.008	0.0755556	0
PLS3	PLS3_E70_F	X	FALSE		0.382222	0.3	FALSE				0.292	0.526667	0.4
FLT4	FLT4_P180_R	5	TRUE	2.15265	0.0644444	0.164667	TRUE	21.8391	51.0228	74.6106	0.0433333	0.11	0.0333333
POMC	POMC_E254_F	2	TRUE	0	0.0255556	0.345333	FALSE				0.0293333	0.0222222	0.0166667
PPAT	PPAT_E170_R	4	TRUE	2.15265	0.54037	0.570667	TRUE	13.9976	51.828	73.1383	0.514	0.617778	0.44
E2F3	E2F3_P840_R	6	FALSE		0.0233333	0.0326667	FALSE				0.0213333	0.0244444	0.03
EGF	EGF_P413_F	4	TRUE	9.80173	0.799259	0.780667	TRUE	47.4996	53.0507	72.8588	0.802667	0.794444	0.796667
PRKCDBP	PRKCDBP_E206_F	11	TRUE	0.189608	0.124815	0.398667	TRUE	0.917872	34.79	73.1383	0.0213333	0.327778	0.0333333
PROK2	PROK2_E0_F	3	TRUE	1.10551	0.0140741	0.113333	FALSE				0.014	0.0133333	0.0166667
PRSS8	PRSS8_E134_R	16	TRUE	2.15265	0.508148	0.553333	TRUE	40.8577	44.1161	50.9748	0.53	0.434444	0.62
PTHR1	PTHR1_E36_R	3	TRUE	3.71355	0.98	0.896667	FALSE				0.984667	0.972222	0.98
PTPN6	PTPN6_E171_R	12	TRUE	0.434835	0.0233333	0.185333	FALSE				0.026	0.00888889	0.0533333
PTPNS1	PTPNS1_E433_R	20	FALSE		0.00037037	0	FALSE				0.000666667	0	0
PTPRO	PTPRO_E56_F	12	TRUE	2.15265	0.0455556	0.126	TRUE	11.4134	53.0507	73.9004	0.0153333	0.11	0.00333333
PWCR1	PWCR1_E81_R	15	TRUE	2.17064	0.959259	0.804667	FALSE				0.946	0.978889	0.966667
PYCARD	PYCARD_E87_F	16	TRUE	0	0.0933333	0.749333	TRUE	26.4611	0	4.7893	0.0273333	0.0366667	0.593333
RAB32	RAB32_E314_R	6	TRUE	2.15265	0.0492593	0.0746667	TRUE	21.8391	53.0507	76.3745	0.0206667	0.11	0.01
RARRES1	RARRES1_E235_F	3	TRUE	0	0.0237037	0.479333	FALSE				0.024	0.0233333	0.0233333
RASGRF1	RASGRF1_E16_F	15	TRUE	0.189608	0.0588889	0.312	TRUE	21.8391	53.0507	76.3745	0.0293333	0.121111	0.02
RASSF1	RASSF1_E116_F	3	TRUE	2.15265	0.353704	0.546	TRUE	1.31742	3.10457	55.541	0.152	0.562222	0.736667
RBP1	RBP1_E158_F	3	TRUE	0	0.00333333	0.303333	FALSE				0.00466667	0.00222222	0
ELK1	ELK1_P195_R	X	FALSE		0.399259	0.186	FALSE				0.307333	0.541111	0.433333
EPHA1	EPHA1_P119_R	7	TRUE	2.15265	0.00925926	0.0286667	FALSE				0.014	0.00333333	0.00333333
GLI3	GLI3_P453_R	7	TRUE	9.80173	0.254444	0.217333	TRUE	13.9976	44.1161	74.6106	0.219333	0.324444	0.22
EPS8	EPS8_P437_F	12	TRUE	0.189608	0.107407	0.285333	TRUE	30.7614	51.0228	72.8588	0.124	0.0866667	0.0866667
RUNX3	RUNX3_E27_R	1	FALSE		0.930741	0.905333	FALSE				0.915333	0.948889	0.953333
ERCC1	ERCC1_P440_R	19	FALSE		0.0307407	0.0213333	FALSE				0.0366667	0.0222222	0.0266667
S100A2	S100A2_E36_R	1	TRUE	2.15265	0.234444	0.246	TRUE	21.8391	39.6027	77.139	0.192	0.295556	0.263333
SCGB3A1	SCGB3A1_E55_R	5	TRUE	0	0.165185	0.734667	TRUE	21.8391	15.056	65.0871	0.113333	0.202222	0.313333
ERCC1	ERCC1_P354_F	19	FALSE		0.00777778	0.012	FALSE				0.00733333	0.01	0.00333333
SEMA3B	SEMA3B_E96_F	3	TRUE	0	0.0781481	0.367333	TRUE	26.4611	51.0228	73.9004	0.0746667	0.0933333	0.05
SERPINA5	SERPINA5_E69_F	14	TRUE	2.15265	0.738889	0.748	TRUE	0	44.9756	55.541	0.846667	0.58	0.676667
ERCC3	ERCC3_P1210_R	2	FALSE		0.935556	0.955333	FALSE				0.918	0.955556	0.963333
ERCC6	ERCC6_P698_R	10	TRUE	2.15265	0.211852	0.279333	TRUE	33.946	47.3305	73.1383	0.212	0.225556	0.17
HOXA9	HOXA9_P303_F	7	TRUE	0.189608	0.472963	0.741333	TRUE	37.8539	39.6027	65.0871	0.453333	0.471111	0.576667
SFN	SFN_E118_F	1	TRUE	2.18807	0.602963	0.338	TRUE	26.4611	44.1161	46.5246	0.653333	0.494444	0.676667
SFRP1	SFRP1_E398_R	8	TRUE	0.189608	0.0318519	0.251333	FALSE				0.0386667	0.0255556	0.0166667
SFTPA1	SFTPA1_E340_R	10	TRUE	0.434835	0.835926	0.505333	TRUE	11.4134	27.1248	73.9004	0.912667	0.768889	0.653333
SFTPC	SFTPC_E13_F	8	FALSE		0.777407	0.603846	FALSE				0.824667	0.677778	0.84
SFTPD	SFTPD_E169_F	10	TRUE	1.10551	0.953333	0.746	FALSE				0.954667	0.952222	0.95
SGCE	SGCE_E149_F	7	TRUE	1.10551	0.0466667	0.150667	TRUE	11.4134	44.1161	74.6106	0.0273333	0.0844444	0.03
ETS1	ETS1_P559_R	11	FALSE		0.0137037	0.0346667	FALSE				0.012	0.0155556	0.0166667
SLC22A2	SLC22A2_E271_R	6	FALSE		0.978889	0.969333	FALSE				0.970667	0.988889	0.99
SLC22A3	SLC22A3_E122_R	6	TRUE	2.15265	0.0966667	0.266	TRUE	11.4134	34.79	74.6106	0.032	0.217778	0.0566667
ETS2	ETS2_P684_F	21	TRUE	2.15265	0.0122222	0.076	FALSE				0.0146667	0.00555556	0.02
SLC5A5	SLC5A5_E60_F	19	TRUE	0	0.64037	0.919333	TRUE	11.4134	53.0507	46.5246	0.706	0.521111	0.67
SLC5A8	SLC5A8_E60_R	12	TRUE	0	0.332963	0.707333	TRUE	13.9976	51.0228	73.1383	0.288667	0.473333	0.133333
ETS2	ETS2_P835_F	21	TRUE	1.10551	0.0622222	0.140667	FALSE				0.062	0.0622222	0.0633333
SMARCA3	SMARCA3_E20_F	3	TRUE	9.80173	0.0374074	0.0313333	TRUE	13.9976	51.0228	74.6106	0.0153333	0.0833333	0.01
SNCG	SNCG_E119_F	10	TRUE	0.189608	0.457407	0.729333	TRUE	11.4134	2.15317	10.4382	0.348667	0.498889	0.876667
SNRPN	SNRPN_E14_F	15	TRUE	9.45946	0.846296	0.785333	TRUE	11.4134	27.1248	77.139	0.792	0.915556	0.91
SNURF	SNURF_E256_R	15	TRUE	0.434835	0.676667	0.364667	TRUE	11.4134	18.0297	46.5246	0.602	0.748889	0.833333
IL12B	IL12B_P392_R	5	TRUE	8.79951	0.543704	0.454667	TRUE	37.8539	51.0228	73.9004	0.553333	0.568889	0.42
ETV1	ETV1_P515_F	7	TRUE	2.15265	0.0951852	0.126	TRUE	36.4032	44.1161	35.3702	0.112	0.0566667	0.126667
SPDEF	SPDEF_E116_R	6	TRUE	0.434835	0.147407	0.293333	TRUE	33.946	0	0	0.124	0.0811111	0.463333
IL1B	IL1B_P582_R	2	FALSE		0.944074	0.931333	FALSE				0.946667	0.954444	0.9
IL1B	IL1B_P829_F	2	TRUE	2.52029	0.702593	0.622	FALSE				0.708667	0.695556	0.693333
STK23	STK23_E182_R	X	FALSE		0.761111	0.935333	FALSE				0.755333	0.737778	0.86
SYBL1	SYBL1_E23_R	X	FALSE		0.665926	0.394667	FALSE				0.584	0.796667	0.683333
EVI2A	EVI2A_P94_R	17	TRUE	9.80173	0.906296	0.852667	TRUE	11.4134	27.1248	72.8588	0.856667	0.967778	0.97
TES	TES_E172_F	7	TRUE	1.10551	0.0451852	0.182667	FALSE				0.0493333	0.0466667	0.02
TFPI2	TFPI2_E141_F	7	TRUE	0	0.0318519	0.244	FALSE				0.0293333	0.0388889	0.0233333
THBS1	THBS1_E207_R	15	TRUE	0	0.0303704	0.134667	FALSE				0.028	0.0366667	0.0233333
IL4	IL4_P262_R	5	TRUE	0	0.899259	0.608667	FALSE				0.919333	0.867778	0.893333
FANCA	FANCA_P1006_R	16	TRUE	9.80173	0.811852	0.802667	TRUE	37.8539	27.1248	55.541	0.778667	0.815556	0.966667
TMEFF1	TMEFF1_E180_R	9	FALSE		0.00592593	0.000666667	FALSE				0.00866667	0.00222222	0.00333333
TMEFF2	TMEFF2_E94_R	2	TRUE	2.15265	0.20037	0.240667	TRUE	0.917872	3.45249	77.139	0.0846667	0.352222	0.323333
TNFRSF10C	TNFRSF10C_E109_F	8	TRUE	0	0.213704	0.829333	TRUE	37.8539	51.0228	73.9004	0.228667	0.233333	0.08
TNFRSF10D	TNFRSF10D_E27_F	8	TRUE	2.15265	0.129259	0.228	TRUE	21.8391	53.0507	73.9004	0.0853333	0.241111	0.0133333
TRPM5	TRPM5_E87_F	11	TRUE	0.434835	0.925926	0.693333	FALSE				0.945333	0.882222	0.96
TSP50	TSP50_E21_R	3	TRUE	1.10551	0.696667	0.856667	TRUE	13.9976	21.2225	65.0871	0.615333	0.775556	0.866667
FAT	FAT_P279_R	4	TRUE	9.80173	0.0959259	0.0793333	TRUE	33.946	47.3305	77.139	0.115333	0.0733333	0.0666667
TUBB3	TUBB3_E91_F	16	TRUE	2.15265	0.144444	0.206	TRUE	30.7614	44.1161	40.9619	0.168667	0.0877778	0.193333
TUSC3	TUSC3_E29_R	8	TRUE	2.15265	0.165926	0.217333	TRUE	7.04069	51.0228	73.1383	0.102667	0.32	0.02
TWIST1	TWIST1_E117_R	7	TRUE	2.15265	0.037037	0.108	TRUE	21.8391	44.1161	76.3745	0.00333333	0.103333	0.00666667
ITGB4	ITGB4_P517_F	17	TRUE	0	0.0711111	0.383333	FALSE				0.0793333	0.0522222	0.0866667
FAT	FAT_P973_R	4	FALSE		0.0292593	0.00533333	FALSE				0.0426667	0.0166667	0
FES	FES_P223_R	15	TRUE	0	0.0788889	0.866667	TRUE	37.8539	53.0507	50.9748	0.0953333	0.0466667	0.0933333
USP29	USP29_E274_F	19	TRUE	0	0.853704	0.438	FALSE				0.848	0.864444	0.85
VAMP8	VAMP8_E7_F	2	TRUE	9.80173	0.344444	0.327333	TRUE	21.8391	3.45249	35.3702	0.298667	0.358889	0.53
FGF2	FGF2_P153_F	4	FALSE		0.793333	NA	FALSE				0.8	0.79	NA
ZIM2	ZIM2_E110_F	19	TRUE	2.15265	0.793333	0.827333	TRUE	0.917872	27.1248	73.1383	0.719333	0.906667	0.823333
ZIM3	ZIM3_E203_F	19	TRUE	7.34932	0.97	0.91	FALSE				0.962	0.977778	0.986667
ZMYND10	ZMYND10_E77_R	3	TRUE	2.15265	0.0551852	0.100667	TRUE	21.8391	44.1161	76.3745	0.0346667	0.0955556	0.0366667
FGF6	FGF6_P139_R	12	TRUE	2.15265	0.944815	0.969333	TRUE	43.745	39.6027	65.0871	0.954667	0.917778	0.976667
ZNF264	ZNF264_E48_R	19	FALSE		0.0255556	0.0566667	FALSE				0.03	0.0222222	0.0133333
ZP3	ZP3_E90_F	7	TRUE	0	0.0244444	0.414667	FALSE				0.024	0.02	0.04
KIT	KIT_P367_R	4	TRUE	0	0.0644444	0.668	TRUE	33.946	34.79	35.3702	0.072	0.0355556	0.113333
KIT	KIT_P405_F	4	TRUE	0	0.0559259	0.46	FALSE				0.058	0.0444444	0.08
APC	APC_E117_R	5	TRUE	2.15265	0.299259	0.312	TRUE	11.4134	21.2225	77.139	0.225333	0.395556	0.38
FGF9	FGF9_P1404_F	13	TRUE	1.10551	0.206296	0.114667	TRUE	11.4134	44.9756	76.3745	0.236	0.173333	0.156667
FGF9	FGF9_P862_R	13	TRUE	2.15265	0.211852	0.224	TRUE	33.946	47.3305	77.139	0.226	0.195556	0.19
LIF	LIF_P383_R	22	TRUE	2.15265	0.201481	0.325714	TRUE	33.946	44.9756	73.9004	0.238667	0.17	0.11
FGFR1	FGFR1_P204_F	8	TRUE	2.15265	0.09	0.169333	TRUE	11.4134	44.9756	73.9004	0.121333	0.0566667	0.0333333
FGFR4	FGFR4_P610_F	5	FALSE		0.797407	0.887333	FALSE				0.843333	0.701111	0.856667
FLT3	FLT3_P302_F	13	TRUE	0.189608	0.0118519	0.198	FALSE				0.0153333	0.00777778	0.00666667
LIG3	LIG3_P622_R	17	TRUE	2.3075	0.425926	0.271333	TRUE	13.9976	51.0228	70.0371	0.480667	0.351111	0.376667
FRZB	FRZB_P406_F	2	TRUE	0	0.062963	0.735333	TRUE	13.9976	2.15317	37.5332	0.0226667	0.07	0.243333
CASP8	CASP8_E474_F	2	TRUE	9.45946	0.253333	0.183333	TRUE	3.32145	3.10457	72.8588	0.176	0.344444	0.366667
FVT1	FVT1_P225_F	18	FALSE		0.0485185	0.064	FALSE				0.052	0.0455556	0.04
LTA	LTA_P214_R	6	FALSE		0.954074	0.944	FALSE				0.954	0.947778	0.973333
CD44	CD44_E26_F	11	TRUE	0.189608	0.0248148	0.155333	FALSE				0.0193333	0.03	0.0366667
FYN	FYN_P352_R	6	FALSE		0.03	0.0586667	FALSE				0.0326667	0.0288889	0.02
GAS7	GAS7_P622_R	17	TRUE	0	0.122222	0.65	TRUE	30.7614	51.0228	70.0371	0.157333	0.0755556	0.0866667
CDH13	CDH13_E102_F	16	TRUE	2.15265	0.461481	0.548667	TRUE	4.33727	44.1161	73.9004	0.341333	0.666667	0.446667
GFI1	GFI1_P45_R	1	TRUE	0.189608	0.0755556	0.245333	TRUE	26.4611	53.0507	76.3745	0.0633333	0.1	0.0633333
MALT1	MALT1_P406_R	18	FALSE		0.05	0.0486667	FALSE				0.0533333	0.0477778	0.04
CDKN1A	CDKN1A_E101_F	6	FALSE		0.0211111	0.0113333	FALSE				0.024	0.02	0.01
MAP3K8	MAP3K8_P1036_F	10	TRUE	0.434835	0.525926	0.71	TRUE	26.4611	21.2225	7.40164	0.549333	0.416667	0.736667
CDKN2A	CDKN2A_E121_R	9	FALSE		0.0355556	0.048	FALSE				0.0386667	0.0344444	0.0233333
CDKN2B	CDKN2B_E220_F	9	FALSE		0.0307407	0.0653846	FALSE				0.0346667	0.0233333	0.0333333
GFI1	GFI1_P208_R	1	TRUE	0.189608	0.49963	0.788667	TRUE	42.6633	53.0507	70.0371	0.538667	0.434444	0.5
MAPK14	MAPK14_P327_R	6	TRUE	0.189608	0.0518519	0.161333	TRUE	11.4134	47.3305	67.8484	0.08	0.0155556	0.02
CSPG2	CSPG2_E38_F	5	TRUE	0.189608	0.00925926	0.171333	FALSE				0.014	0.00444444	0
MBD2	MBD2_P233_F	18	TRUE	1.10551	0.376667	0.544	TRUE	37.8539	53.0507	77.139	0.378667	0.382222	0.35
DAPK1	DAPK1_E46_R	9	TRUE	2.15265	0.158889	0.19	TRUE	36.4032	53.0507	55.541	0.168667	0.142222	0.16
DCC	DCC_E53_R	18	TRUE	2.15265	0.676667	0.8	TRUE	1.31742	34.79	73.1383	0.560667	0.863333	0.696667
DLC1	DLC1_E276_F	8	TRUE	2.15265	0.547407	0.671333	TRUE	2.6662	34.79	73.9004	0.442667	0.716667	0.563333
EGFR	EGFR_E295_R	7	FALSE		0.00962963	0.0146667	FALSE				0.0146667	0.00333333	0.00333333
EPO	EPO_E244_R	7	TRUE	0	0.29963	0.768667	TRUE	13.9976	8.26406	46.5246	0.19	0.372222	0.63
MCF2	MCF2_P1024_R	X	FALSE		0.838182	0.919	FALSE				0.81	0.834286	0.96
ERBB3	ERBB3_E331_F	12	TRUE	0	0.047037	0.25	FALSE				0.052	0.0411111	0.04
ESR1	ESR1_E298_R	6	TRUE	0	0.0203704	0.293333	FALSE				0.0213333	0.00666667	0.0566667
GLI2	GLI2_P295_F	2	TRUE	2.15265	0.409259	0.41	TRUE	36.4032	39.6027	40.9619	0.440667	0.316667	0.53
FGFR3	FGFR3_E297_R	4	TRUE	0.434835	0.022963	0.0926667	FALSE				0.0273333	0.0177778	0.0166667
GRPR	GRPR_P200_R	X	FALSE		0.665926	0.461333	FALSE				0.627333	0.676667	0.826667
GSTP1	GSTP1_E322_R	11	TRUE	9.80173	0.0451852	0.0193333	TRUE	21.8391	53.0507	76.3745	0.0113333	0.114444	0.00666667
HIF1A	HIF1A_P488_F	14	TRUE	2.15265	0.00592593	0.0471429	FALSE				0.008	0.00444444	0
ICAM1	ICAM1_E242_F	19	TRUE	0	0.03	0.378	FALSE				0.0313333	0.03	0.0233333
IGF2	IGF2_E134_R	11	TRUE	0.434835	0.0474074	0.230714	TRUE	47.4996	53.0507	77.139	0.0493333	0.0477778	0.0366667
HOXA9	HOXA9_P1141_R	7	TRUE	2.15265	0.596667	0.744667	TRUE	37.8539	27.1248	55.541	0.548	0.608889	0.803333
IGFBP1	IGFBP1_E48_R	7	TRUE	0	0.176667	0.570667	TRUE	11.4134	47.3305	77.139	0.248	0.0888889	0.0833333
IGFBP3	IGFBP3_E65_R	7	TRUE	0	0.0851852	0.280667	FALSE				0.0753333	0.0977778	0.0966667
IL13	IL13_E75_R	5	FALSE		0.972963	0.97	FALSE				0.981333	0.953333	0.99
IL6	IL6_E168_F	7	TRUE	0.189608	0.0885185	0.284667	FALSE				0.104667	0.0755556	0.0466667
IFNGR1	IFNGR1_P307_F	6	TRUE	1.10551	0.0385185	0.116667	FALSE				0.04	0.0366667	0.0366667
LMO2	LMO2_E148_F	11	FALSE		0.97	0.986	FALSE				0.975333	0.956667	0.983333
IFNGR2	IFNGR2_P377_R	21	TRUE	2.15265	0.503333	0.614	TRUE	43.745	44.1161	73.9004	0.564	0.482222	0.263333
IGF1	IGF1_P933_F	12	TRUE	2.52029	0.344444	0.152667	TRUE	0	12.919	46.5246	0.548667	0.0755556	0.13
MOS	MOS_E60_R	8	TRUE	0	0.735185	0.964667	TRUE	44.9744	47.3305	76.3745	0.777333	0.713333	0.59
MLLT4	MLLT4_P1400_F	6	TRUE	0.434835	0.0281481	0.132667	FALSE				0.0373333	0.0188889	0.01
MMP1	MMP1_P397_R	11	FALSE		0.98963	0.988	FALSE				0.99	0.988889	0.99
MSH3	MSH3_E3_F	5	TRUE	2.3075	0.891111	0.706	TRUE	26.4611	44.1161	74.6106	0.863333	0.931111	0.91
IGF1R	IGF1R_P325_R	15	FALSE		0.00851852	0	FALSE				0.012	0.00333333	0.00666667
IGFBP5	IGFBP5_P9_R	2	TRUE	1.10551	0.0659259	0.186	TRUE	21.8391	18.0297	19.0328	0.07	0.0166667	0.193333
MMP14	MMP14_P13_F	14	TRUE	2.15265	0.280741	0.426	TRUE	45.5024	46.4	73.9004	0.327333	0.265556	0.0933333
MMP14	MMP14_P208_R	14	TRUE	1.10551	0.191481	0.353333	TRUE	44.9744	51.0228	77.139	0.211333	0.173333	0.146667
MYCN	MYCN_E77_R	2	TRUE	0.189608	0.0322222	0.153333	FALSE				0.0346667	0.0233333	0.0466667
MMP2	MMP2_P303_R	16	TRUE	0	0.384815	0.776667	TRUE	30.7614	44.1161	77.139	0.353333	0.436667	0.386667
PDGFRB	PDGFRB_E195_R	5	TRUE	0.189608	0.125185	0.37	TRUE	21.8391	8.26406	50.9748	0.0613333	0.153333	0.36
PGR	PGR_E183_R	11	TRUE	1.10551	0.842593	0.59	TRUE	33.946	46.4	73.1383	0.848	0.876667	0.713333
MMP7	MMP7_P613_F	11	FALSE		0.833704	0.846	FALSE				0.845333	0.812222	0.84
PTCH	PTCH_E42_F	9	FALSE		0.0107407	0.0173333	FALSE				0.016	0.00333333	0.00666667
MMP9	MMP9_P189_F	20	TRUE	2.15265	0.518148	0.62	TRUE	36.4032	15.056	15.6144	0.528667	0.41	0.79
MMP9	MMP9_P237_R	20	TRUE	9.80173	0.106296	0.088	TRUE	21.8391	8.26406	55.541	0.0586667	0.132222	0.266667
MST1R	MST1R_P392_F	3	TRUE	0	0.0677778	0.366	TRUE	42.6633	44.1161	13.7784	0.0846667	0.0255556	0.11
MST1R	MST1R_P87_R	3	TRUE	2.15265	0.383704	0.396667	TRUE	43.745	39.6027	46.5246	0.394667	0.327778	0.496667
RARB	RARB_E114_F	3	TRUE	0.189608	0.0159259	0.152	FALSE				0.0226667	0.00555556	0.0133333
MXI1	MXI1_P1269_F	10	TRUE	9.80173	0.627407	0.615333	TRUE	37.8539	27.1248	46.5246	0.601333	0.611111	0.806667
MYBL2	MYBL2_P354_F	20	TRUE	2.15265	0.0407407	0.112667	FALSE				0.0413333	0.0422222	0.0333333
MYBL2	MYBL2_P211_F	20	FALSE		0.00777778	0.00733333	FALSE				0.0113333	0.00333333	0.00333333
IGFBP6	IGFBP6_P328_R	12	TRUE	2.15265	0.0396296	0.107333	FALSE				0.0566667	0.0222222	0.00666667
NAT2	NAT2_P11_F	8	TRUE	2.17064	0.897778	0.731333	FALSE				0.891333	0.921111	0.86
SYK	SYK_E372_F	9	TRUE	0	0.00777778	0.207333	FALSE				0.00933333	0.00333333	0.0133333
TERT	TERT_E20_F	5	TRUE	0.189608	0.0444444	0.147333	TRUE	33.946	53.0507	76.3745	0.04	0.0577778	0.0266667
NFKB1	NFKB1_P336_R	4	FALSE		0.0224	0.00444444	FALSE				0.0307143	0.0125	0.01
NFKB1	NFKB1_P496_F	4	TRUE	2.15265	0.11037	0.158	TRUE	42.6633	44.9298	73.1383	0.128	0.102222	0.0466667
NFKB2	NFKB2_P709_R	10	TRUE	2.15265	0.02	0.0493333	FALSE				0.024	0.0155556	0.0133333
IL11	IL11_P11_R	19	TRUE	0.434835	0.0381481	0.174	TRUE	30.7614	34.79	77.139	0.03	0.05	0.0433333
THBS2	THBS2_E129_F	6	TRUE	0	0.0240741	0.192	FALSE				0.028	0.0188889	0.02
IL12B	IL12B_P1453_F	5	TRUE	6.54108	0.727037	0.657333	TRUE	33.946	53.0507	76.9919	0.720667	0.745556	0.703333
NGFR	NGFR_P355_F	17	TRUE	0.434835	0.414074	0.585333	TRUE	11.4134	34.79	11.6312	0.459333	0.275556	0.603333
IL1RN	IL1RN_P93_R	2	TRUE	0.434835	0.368889	0.6	TRUE	47.4996	2.15317	0	0.316667	0.288889	0.87
TP73	TP73_E155_F	1	TRUE	1.10551	0.0166667	0.0773333	FALSE				0.02	0.0122222	0.0133333
NOS3	NOS3_P38_F	7	TRUE	0.434835	0.587037	0.260667	TRUE	5.41841	53.0507	46.5246	0.674	0.433333	0.613333
TSC2	TSC2_E140_F	16	TRUE	2.15265	0.101852	0.166667	TRUE	37.8539	51.0228	77.139	0.125333	0.0744444	0.0666667
NOTCH1	NOTCH1_P1198_F	9	TRUE	0	0.0162963	0.226	FALSE				0.0173333	0.00666667	0.04
IL2	IL2_P607_R	4	TRUE	9.80173	0.471481	0.406	TRUE	37.8539	53.0507	70.0371	0.513333	0.407778	0.453333
NOTCH2	NOTCH2_P312_R	1	FALSE		0.00444444	0.006	FALSE				0.006	0.00222222	0.00333333
WT1	WT1_E32_F	11	TRUE	1.10551	0.101111	0.278	TRUE	7.04069	21.2225	74.6106	0.0366667	0.216667	0.0766667
NOTCH4	NOTCH4_P938_F	6	TRUE	2.18807	0.73037	0.478	TRUE	0	53.0507	37.5332	0.838667	0.528889	0.793333
IL18BP	IL18BP_P51_R	11	FALSE		0.794444	0.925333	FALSE				0.81	0.751111	0.846667
IL18BP	IL18BP_E285_F	11	FALSE		0.9	0.941333	FALSE				0.903333	0.897778	0.89
ABCA1	ABCA1_P45_F	9	TRUE	0.434835	0.00518519	0.134667	FALSE				0.00733333	0.00222222	0.00333333
NRAS	NRAS_P12_R	1	FALSE		0.0369231	0.0435714	TRUE	11.4134	44.1161	74.6106	0	0.12	0
ABL2	ABL2_P459_R	1	TRUE	4.18834	0.192963	0.138667	TRUE	43.745	44.1161	55.541	0.2	0.173333	0.216667
IL3	IL3_P556_F	5	FALSE		0.989259	0.952	FALSE				0.99	0.987778	0.99
AGTR1	AGTR1_P41_F	3	TRUE	0.434835	0.0803704	0.315333	TRUE	30.7614	39.6027	77.139	0.0573333	0.111111	0.103333
AGTR1	AGTR1_P154_F	3	FALSE		0.118571	0.306667	FALSE				0.0258333	0.283333	0.16
AOC3	AOC3_P890_R	17	TRUE	0	0.151852	0.326	TRUE	11.4134	21.2225	11.6312	0.167333	0.0888889	0.263333
NTRK3	NTRK3_P636_R	15	TRUE	0.189608	0.15	0.423333	TRUE	3.32145	51.0228	73.1383	0.0746667	0.324444	0.00333333
IL8	IL8_P83_F	4	FALSE		0.492692	0.234286	TRUE	40.8577	39.6027	40.9619	0.518	0.3875	0.646667
ITGB1	ITGB1_P451_F	10	FALSE		0.0677778	0.06	FALSE				0.066	0.0733333	0.06
JAK2	JAK2_P772_R	9	FALSE		0.0277778	0.032	FALSE				0.0306667	0.0255556	0.02
AXIN1	AXIN1_P995_R	16	FALSE		0.416875	0.892857	FALSE				0.43	0.34	0.46
JUNB	JUNB_P1149_R	19	FALSE		0.0511111	0.062	FALSE				0.0526667	0.0511111	0.0433333
KDR	KDR_P445_R	4	TRUE	0	0.05	0.529333	TRUE	30.7614	51.0228	76.3745	0.0386667	0.0855556	0
PDGFRA	PDGFRA_P1429_F	4	TRUE	2.15265	0.158148	0.192	TRUE	47.4996	51.0228	74.6106	0.194	0.144444	0.02
BCL2L2	BCL2L2_P280_F	14	TRUE	2.15265	0.0481481	0.052	TRUE	13.9976	51.0228	50.9748	0.0713333	0.0155556	0.03
BIRC4	BIRC4_P122_R	X	FALSE		0.651111	0.349333	FALSE				0.548	0.79	0.75
BIRC4	BIRC4_P500_F	X	FALSE		0.616296	0.276	FALSE				0.532	0.715556	0.74
LMO1	LMO1_P169_F	11	FALSE		0.0037037	0.00133333	FALSE				0.00533333	0.00111111	0.00333333
BSG	BSG_P211_R	19	TRUE	0	0.0207407	0.280667	FALSE				0.0213333	0.0211111	0.0166667
LYN	LYN_P241_F	8	TRUE	0.189608	0.0574074	0.208	TRUE	42.6633	51.0228	73.9004	0.0706667	0.0466667	0.0233333
MAF	MAF_P826_R	16	TRUE	0	0.0148148	0.194667	TRUE	30.7614	51.0228	76.3745	0.01	0.0277778	0
CARD15	CARD15_P665_F	16	TRUE	2.15265	0.626296	0.777333	TRUE	13.9976	15.056	19.0328	0.673333	0.462222	0.883333
CARD15	CARD15_P302_R	16	TRUE	2.15265	0.184444	0.298667	TRUE	21.8391	8.26406	46.5246	0.117333	0.214444	0.43
CASP6	CASP6_P230_R	4	FALSE		0.0181481	0.00533333	FALSE				0.0246667	0.01	0.01
CASP6	CASP6_P201_F	4	FALSE		0.0581481	0.0553333	FALSE				0.054	0.0655556	0.0566667
PLAUR	PLAUR_P82_F	19	TRUE	1.10551	0.0177778	0.117333	TRUE	21.8391	53.0507	76.3745	0.00733333	0.04	0.00333333
MCAM	MCAM_P169_R	11	TRUE	0	0.022963	0.182667	FALSE				0.0253333	0.02	0.02
MCAM	MCAM_P265_R	11	TRUE	0	0.202593	0.524667	TRUE	26.4611	3.10457	19.0328	0.156667	0.193333	0.46
PLG	PLG_P370_F	6	FALSE		0.917778	0.826	FALSE				0.917333	0.916667	0.923333
MCC	MCC_P196_R	5	TRUE	3.71355	0.126296	0.0113333	TRUE	1.31742	0	77.139	0.00666667	0.276667	0.273333
MCF2	MCF2_P445_F	X	FALSE		0.724815	0.747333	FALSE				0.735333	0.648889	0.9
MLF1	MLF1_P97_F	3	TRUE	2.15265	0.0825926	0.155333	TRUE	4.33727	51.0228	73.1383	0.048	0.155556	0.0366667
PPARD	PPARD_P846_F	6	FALSE		0.0240741	0.0613333	FALSE				0.0286667	0.0177778	0.02
CDH17	CDH17_P376_F	8	TRUE	2.15265	0.892963	0.9	TRUE	47.4996	44.1161	55.541	0.892667	0.877778	0.94
CDH17	CDH17_P532_F	8	FALSE		0.978519	0.973333	FALSE				0.978	0.976667	0.986667
CLDN4	CLDN4_P1120_R	7	TRUE	0.434835	0.352222	0.557333	TRUE	30.7614	44.1161	40.9619	0.391333	0.26	0.433333
CLK1	CLK1_P538_F	2	TRUE	0.189608	0.0907407	0.18	TRUE	11.4134	47.3305	72.8588	0.111333	0.0644444	0.0666667
PTCH2	PTCH2_P568_R	1	TRUE	0	0.265556	0.594	TRUE	37.8539	47.3305	73.9004	0.268	0.276667	0.22
PTGS1	PTGS1_P2_F	9	TRUE	0.434835	0.017037	0.116667	FALSE				0.02	0.0133333	0.0133333
CREB1	CREB1_P819_F	2	TRUE	0.434835	0.0422222	0.178667	TRUE	47.4996	53.0507	72.8588	0.044	0.04	0.04
CYP2E1	CYP2E1_P416_F	10	TRUE	2.18807	0.851481	0.59	TRUE	5.41841	39.6027	37.5332	0.922667	0.693333	0.97
PTHLH	PTHLH_P757_F	12	FALSE		0.927407	0.948	FALSE				0.906	0.957778	0.943333
DDR1	DDR1_P332_R	6	TRUE	2.15265	0.219259	0.306	TRUE	42.6633	21.2225	35.3702	0.215333	0.162222	0.41
MMP1	MMP1_P460_F	11	FALSE		0.985926	0.988	FALSE				0.983333	0.988889	0.99
DDR2	DDR2_P743_R	1	TRUE	2.15265	0.650741	0.687333	TRUE	11.4134	21.2225	67.8484	0.566	0.743333	0.796667
MMP2	MMP2_P197_F	16	TRUE	0	0.172963	0.611333	TRUE	26.4611	27.1248	67.8484	0.134	0.208889	0.26
DES	DES_P1006_R	2	TRUE	2.3075	0.722222	0.563333	TRUE	13.9976	10.6325	46.5246	0.668667	0.76	0.876667
DLL1	DLL1_P832_F	6	FALSE		0.277826	0.590833	FALSE				0.360833	0.14	0.313333
DLL1	DLL1_P386_F	6	FALSE		0.0037037	0.0293333	FALSE				0.00333333	0.00444444	0.00333333
DNASE1L1	DNASE1L1_P39_R	X	FALSE		0.608519	0.292667	FALSE				0.564	0.664444	0.663333
DNASE1L1	DNASE1L1_P108_F	X	FALSE		0.33	0.159333	FALSE				0.312	0.337778	0.396667
PXN	PXN_P308_F	12	TRUE	0.434835	0.0811111	0.169333	TRUE	37.8539	51.0228	72.8588	0.0926667	0.0666667	0.0666667
DST	DST_P262_R	6	FALSE		0.0237037	0.0246667	FALSE				0.0266667	0.02	0.02
FANCE	FANCE_P356_R	6	TRUE	0	0.14037	0.392	TRUE	47.4996	21.2225	35.3702	0.132667	0.111111	0.266667
MMP3	MMP3_P16_R	11	TRUE	2.3075	0.937037	0.780667	FALSE				0.928	0.946667	0.953333
MMP3	MMP3_P55_F	11	TRUE	2.52029	0.917037	0.77	TRUE	40.8577	44.1161	65.0871	0.928667	0.89	0.94
MXI1	MXI1_P75_R	10	FALSE		0.0248148	0.0246667	FALSE				0.0273333	0.0266667	0.00666667
FAS	FAS_P65_F	10	TRUE	1.10551	0.0240741	0.086	FALSE				0.024	0.0244444	0.0233333
FAS	FAS_P322_R	10	TRUE	2.15265	0.0125926	0.062	FALSE				0.016	0.00888889	0.00666667
FASTK	FASTK_P257_F	7	TRUE	2.15265	0.0340741	0.052	FALSE				0.03	0.0388889	0.04
FASTK	FASTK_P598_R	7	TRUE	2.80803	0.56	0.436	TRUE	13.9976	53.0507	73.9004	0.529333	0.63	0.503333
FZD9	FZD9_P175_F	7	TRUE	9.80173	0.181481	0.180667	TRUE	38.91	47.3305	77.139	0.196667	0.164444	0.156667
FZD9	FZD9_P15_R	7	FALSE		0.0155556	0.0213333	FALSE				0.0193333	0.0122222	0.00666667
RAN	RAN_P581_R	12	TRUE	2.15265	0.451111	0.490667	TRUE	37.8539	44.1161	72.8588	0.431333	0.475556	0.476667
NEO1	NEO1_P1067_F	15	TRUE	2.15265	0.0162963	0.0286667	FALSE				0.0266667	0.00444444	0
NQO1	NQO1_P345_R	16	TRUE	2.15265	0.0433333	0.048	TRUE	33.946	21.2225	35.3702	0.0446667	0.0133333	0.126667
RAP1A	RAP1A_P285_R	1	FALSE		0.128261	0.457692	FALSE				0.121429	0.183333	0.05
NRAS	NRAS_P103_R	1	TRUE	2.15265	0.0377778	0.0426667	TRUE	13.9976	44.1161	76.3745	0.002	0.108889	0.00333333
GPX1	GPX1_P194_F	3	TRUE	0.434835	0.0503704	0.236667	FALSE				0.0613333	0.04	0.0266667
GSTM1	GSTM1_P266_F	1	TRUE	0.189608	0.77	0.908667	TRUE	30.7614	46.4936	73.1383	0.776	0.813333	0.61
GSTM1	GSTM1_P363_F	1	FALSE		0.950741	0.982	FALSE				0.952	0.967778	0.893333
NTRK2	NTRK2_P10_F	9	TRUE	0	0.00814815	0.294	FALSE				0.0113333	0.00333333	0.00666667
NTRK2	NTRK2_P395_R	9	TRUE	0	0.0037037	0.338	FALSE				0.006	0.00111111	0
HPN	HPN_P374_R	19	TRUE	0	0.43037	0.935333	TRUE	0	0	65.0871	0.207333	0.687778	0.773333
HPN	HPN_P823_F	19	TRUE	0	0.615185	0.906667	TRUE	0	2.15317	46.5246	0.417333	0.822222	0.983333
IHH	IHH_P246_R	2	TRUE	0.189608	0.052963	0.232667	TRUE	43.745	51.0228	73.9004	0.0613333	0.0466667	0.03
IHH	IHH_P529_F	2	TRUE	0.434835	0.0325926	0.16	FALSE				0.044	0.02	0.0133333
IRAK1	IRAK1_P455_R	X	FALSE		0.399259	0.244667	FALSE				0.412667	0.375556	0.403333
IRAK1	IRAK1_P312_F	X	FALSE		0.644074	0.344667	FALSE				0.575333	0.77	0.61
IRAK3	IRAK3_P13_F	12	TRUE	0	0.123333	0.616	TRUE	47.4996	51.0228	74.6106	0.140667	0.133333	0.00666667
IRAK3	IRAK3_P185_F	12	TRUE	0	0.444815	0.804	TRUE	11.4134	44.1161	74.6106	0.375333	0.567778	0.423333
NTRK3	NTRK3_P752_F	15	TRUE	0	0.151852	0.506	TRUE	1.31742	8.26406	76.9919	0.028	0.334444	0.223333
PGF	PGF_P320_F	14	TRUE	0	0.138148	0.426	TRUE	36.4032	51.0228	76.3745	0.179333	0.0955556	0.06
ISL1	ISL1_P379_F	5	TRUE	9.45946	0.252593	0.154667	TRUE	0	53.0507	73.1383	0.0933333	0.581111	0.0633333
ISL1	ISL1_P554_F	5	TRUE	9.80173	0.245556	0.212	TRUE	0	15.056	73.9004	0.0606667	0.537778	0.293333
PLA2G2A	PLA2G2A_P528_F	1	TRUE	0	0.791481	0.228667	TRUE	47.4996	53.0507	72.8588	0.799333	0.776667	0.796667
JAG1	JAG1_P66_F	20	FALSE		0.0359259	0.04	FALSE				0.036	0.0355556	0.0366667
SH3BP2	SH3BP2_P771_R	4	TRUE	0	0.0762963	0.404	FALSE				0.086	0.0566667	0.0866667
JAG2	JAG2_P264_F	14	FALSE		0.0207407	0.038	FALSE				0.024	0.0166667	0.0166667
JAK3	JAK3_P1075_R	19	TRUE	2.15265	0.602222	0.738	TRUE	0	44.1161	7.40164	0.724667	0.347778	0.753333
JAK3	JAK3_P156_R	19	TRUE	0	0.596296	0.962667	TRUE	0	12.919	73.1383	0.374667	0.908889	0.766667
PLAT	PLAT_P80_F	8	TRUE	2.15265	0.102593	0.222667	TRUE	47.4996	21.2225	46.5246	0.092	0.0911111	0.19
PPARG	PPARG_P693_F	3	TRUE	0	0.538519	0.845333	TRUE	7.04069	39.6027	71.4529	0.508667	0.705556	0.186667
KLK11	KLK11_P103_R	19	TRUE	6.54108	0.655556	0.547333	TRUE	1.74969	27.1248	11.6312	0.729333	0.462222	0.866667
KLK11	KLK11_P1290_F	19	TRUE	2.3075	0.968889	0.825333	FALSE				0.960667	0.978889	0.98
SPARC	SPARC_P195_F	5	TRUE	2.15265	0.482593	0.563333	TRUE	2.6662	15.056	77.139	0.351333	0.657778	0.613333
KRT1	KRT1_P798_R	12	TRUE	0.189608	0.822222	0.485333	TRUE	1.74969	53.0507	40.9619	0.896	0.685556	0.863333
SPI1	SPI1_P929_F	11	TRUE	0.189608	0.856667	0.588667	TRUE	4.33727	34.79	40.9619	0.904	0.754444	0.926667
LAMC1	LAMC1_P808_F	1	FALSE		0.0262963	0.0192857	FALSE				0.0326667	0.0155556	0.0266667
PTCH2	PTCH2_P37_F	1	TRUE	0	0.0540741	0.279333	FALSE				0.05	0.0533333	0.0766667
LIMK1	LIMK1_P709_R	7	TRUE	2.15265	0.854815	0.877333	TRUE	26.4611	27.1248	65.0871	0.826667	0.878889	0.923333
PTHLH	PTHLH_P15_R	12	TRUE	1.10551	0.75037	0.882667	TRUE	26.4611	18.0297	46.5246	0.703333	0.777778	0.903333
PTK2	PTK2_P735_R	8	FALSE		0.0107407	0.0366667	FALSE				0.0133333	0.00555556	0.0133333
TAL1	TAL1_P817_F	1	TRUE	0	0.617407	0.896	TRUE	30.7614	44.1161	40.9619	0.660667	0.514444	0.71
MAP2K6	MAP2K6_P297_R	17	TRUE	0	0.0551852	0.284	FALSE				0.0646667	0.05	0.0233333
MAP3K1	MAP3K1_P7_F	5	TRUE	0	0.0814815	0.461333	TRUE	11.4134	44.1161	9.5786	0.0973333	0.0466667	0.106667
TCF7L2	TCF7L2_P193_R	10	FALSE		0.00407407	0	FALSE				0.00533333	0.00222222	0.00333333
PTPRG	PTPRG_P476_F	3	FALSE		0.00740741	0.00466667	FALSE				0.0113333	0.00222222	0.00333333
TDGF1	TDGF1_P428_R	3	TRUE	2.15265	0.351111	0.41	TRUE	37.8539	53.0507	77.139	0.352667	0.354444	0.333333
TEK	TEK_P479_R	9	FALSE		0.783704	0.841333	FALSE				0.739333	0.844444	0.823333
TEK	TEK_P526_F	9	FALSE		0.852593	0.915333	FALSE				0.854667	0.851111	0.846667
MAPK12	MAPK12_P416_F	22	TRUE	0	0.118148	0.467333	TRUE	42.6633	27.1248	13.7784	0.118	0.0877778	0.21
PTPRH	PTPRH_P255_F	19	TRUE	3.71355	0.875926	0.751333	TRUE	2.6662	53.0507	40.9619	0.946	0.74	0.933333
RAF1	RAF1_P330_F	3	FALSE		0.0133333	0.0126667	FALSE				0.0166667	0.00888889	0.01
MAPK9	MAPK9_P1175_F	5	FALSE		0.946667	0.977333	FALSE				0.980667	0.876667	0.986667
TGFB2	TGFB2_P632_F	1	TRUE	2.15265	0.0114815	0.0766667	FALSE				0.016	0.00555556	0.00666667
MYLK	MYLK_P469_R	3	TRUE	0.434835	0.162222	0.33	TRUE	47.4996	53.0507	77.139	0.166	0.164444	0.136667
NID1	NID1_P714_R	1	TRUE	0.189608	0.755556	0.908	TRUE	30.7614	27.1248	35.3702	0.779333	0.668889	0.896667
NID1	NID1_P677_F	1	TRUE	2.15265	0.578889	0.661333	TRUE	43.745	27.1248	40.9619	0.582	0.52	0.74
NOTCH3	NOTCH3_P198_R	19	TRUE	0	0.10037	0.418667	TRUE	26.4611	53.0507	73.9004	0.0953333	0.115556	0.08
TGFBI	TGFBI_P173_F	5	TRUE	0	0.167778	0.467333	TRUE	11.4134	44.1161	35.3702	0.192667	0.112222	0.21
NRG1	NRG1_P558_R	8	TRUE	2.15265	0.166296	0.26	TRUE	7.04069	44.1161	73.9004	0.0966667	0.301111	0.11
TGFBR3	TGFBR3_P429_F	1	TRUE	0.189608	0.00703704	0.0666667	FALSE				0.00733333	0.00222222	0.02
RARA	RARA_P176_R	17	TRUE	0	0.271481	0.640667	TRUE	7.04069	8.26406	4.7893	0.278667	0.14	0.63
ODC1	ODC1_P424_F	2	FALSE		0.00333333	0.00733333	FALSE				0.00466667	0.00222222	0
PALM2-AKAP2	PALM2-AKAP2_P420_R	9	TRUE	2.15265	0.0122222	0.116667	FALSE				0.0193333	0.00444444	0
PALM2-AKAP2	PALM2-AKAP2_P183_R	9	TRUE	2.15265	0.0474074	0.0813333	FALSE				0.052	0.0433333	0.0366667
RARA	RARA_P1076_R	17	TRUE	1.10551	0.840741	0.93	TRUE	0	47.3305	40.9619	0.911333	0.718889	0.853333
PECAM1	PECAM1_P135_F	17	TRUE	2.15265	0.879259	0.929333	TRUE	11.4134	51.0228	55.541	0.927333	0.796667	0.886667
PKD2	PKD2_P287_R	4	TRUE	2.15265	0.0185185	0.0506667	FALSE				0.0253333	0.00888889	0.0133333
PKD2	PKD2_P336_R	4	TRUE	0.189608	0.0459259	0.118	FALSE				0.0526667	0.0377778	0.0366667
PSCA	PSCA_P135_F	8	TRUE	1.10551	0.591852	0.723333	TRUE	26.4611	8.26406	8.42256	0.605333	0.466667	0.9
RBL2	RBL2_P250_R	16	TRUE	2.15265	0.0107407	0.06	FALSE				0.016	0.00444444	0.00333333
RIPK1	RIPK1_P868_F	6	TRUE	2.15265	0.885185	0.942667	TRUE	1.31742	46.4	46.5246	0.969333	0.728889	0.933333
RIPK1	RIPK1_P744_R	6	FALSE		0.915556	0.970667	FALSE				0.959333	0.858889	0.866667
TNFRSF10A	TNFRSF10A_P91_F	8	TRUE	0.189608	0.00851852	0.226667	FALSE				0.00866667	0.00333333	0.0233333
TNFRSF10A	TNFRSF10A_P171_F	8	TRUE	0	0.0285185	0.261333	FALSE				0.0366667	0.0155556	0.0266667
SEMA3F	SEMA3F_P692_R	3	TRUE	2.15265	0.0166667	0.076	FALSE				0.02	0.00777778	0.0266667
RHOC	RHOC_P536_F	1	FALSE		0.0037037	0	FALSE				0.006	0.00111111	0
RHOH	RHOH_P121_F	4	FALSE		0.93963	0.960833	FALSE				0.93	0.945556	0.97
RHOH	RHOH_P953_R	4	FALSE		0.979259	0.978571	FALSE				0.981333	0.974444	0.983333
TNFRSF1B	TNFRSF1B_P167_F	1	TRUE	0	0.02	0.408	FALSE				0.02	0.0233333	0.01
RUNX1T1	RUNX1T1_P103_F	8	TRUE	0	0.218148	0.444	TRUE	47.4996	53.0507	77.139	0.226	0.214444	0.19
SERPINE1	SERPINE1_P519_F	7	TRUE	0	0.275556	0.542	TRUE	13.9976	12.919	8.42256	0.288	0.166667	0.54
RYK	RYK_P493_F	3	FALSE		0.0181481	0.03	FALSE				0.0186667	0.00888889	0.0433333
SMARCA4	SMARCA4_P362_R	19	FALSE		0.00777778	0.00533333	FALSE				0.00933333	0.00444444	0.01
TNFSF8	TNFSF8_P184_F	9	TRUE	9.80173	0.70963	0.636667	TRUE	37.8539	34.79	55.541	0.696667	0.701111	0.8
SLC14A1	SLC14A1_P369_R	18	TRUE	2.15265	0.83	0.836667	TRUE	11.4134	47.3305	65.0871	0.881333	0.748889	0.816667
SPI1	SPI1_P48_F	11	FALSE		0.958519	0.983333	FALSE				0.952667	0.962222	0.976667
SLIT2	SLIT2_P208_F	4	TRUE	2.15265	0.11037	0.237333	TRUE	11.4134	34.79	76.3745	0.0593333	0.195556	0.11
SPP1	SPP1_P647_F	4	TRUE	3.14981	0.291852	0.162667	TRUE	3.32145	34.79	11.6312	0.338667	0.16	0.453333
TAL1	TAL1_P594_F	1	TRUE	0	0.637037	0.906667	TRUE	47.4996	27.1248	46.5246	0.632667	0.585556	0.813333
SMAD4	SMAD4_P474_R	18	FALSE		0.00407407	0.00133333	FALSE				0.00466667	0.00333333	0.00333333
TYRO3	TYRO3_P366_F	15	TRUE	8.09598	0.0859259	0.0466667	TRUE	11.4134	51.0228	65.0871	0.113333	0.0455556	0.07
TYRO3	TYRO3_P501_F	15	TRUE	2.15265	0.00555556	0.0713333	FALSE				0.00866667	0.00222222	0
SMO	SMO_P455_R	7	TRUE	0	0.0496296	0.286	TRUE	26.4611	47.3305	76.3745	0.0313333	0.0944444	0.00666667
VBP1	VBP1_P194_F	X	FALSE		0.359259	0.178667	FALSE				0.274667	0.467778	0.456667
STAT5A	STAT5A_P704_R	17	TRUE	2.15265	0.861481	0.931333	FALSE				0.896	0.857778	0.7
TFF1	TFF1_P180_R	21	TRUE	2.18807	0.852593	0.64	TRUE	7.04069	44.1161	40.9619	0.898	0.755556	0.916667
TCF4	TCF4_P175_R	18	TRUE	2.15265	0.0303704	0.0433333	TRUE	30.7614	53.0507	77.139	0.0253333	0.0422222	0.02
TCF4	TCF4_P317_F	18	TRUE	2.15265	0.212593	0.224286	TRUE	13.9976	0	19.0328	0.092	0.252222	0.696667
TFRC	TFRC_P414_R	3	TRUE	0	0.0244444	0.171333	FALSE				0.0293333	0.0177778	0.02
WNT2	WNT2_P217_F	7	TRUE	0	0.13	0.501333	TRUE	7.04069	44.1161	73.9004	0.0633333	0.262222	0.0666667
TFF2	TFF2_P557_R	21	TRUE	2.18807	0.983333	0.857333	FALSE				0.978667	0.99	0.986667
TFF2	TFF2_P178_F	21	TRUE	2.15265	0.56963	0.635333	TRUE	7.04069	44.5532	73.9004	0.657333	0.482222	0.393333
TJP1	TJP1_P390_F	15	TRUE	0.434835	0.0118519	0.168	FALSE				0.016	0.00777778	0.00333333
TJP1	TJP1_P326_R	15	TRUE	2.15265	0.0159259	0.0593333	FALSE				0.0213333	0.00888889	0.01
TNC	TNC_P57_F	9	TRUE	2.15265	0.0107407	0.0373333	FALSE				0.0153333	0.00555556	0.00333333
TNC	TNC_P198_F	9	TRUE	2.15265	0.0707407	0.164286	FALSE				0.0846667	0.0533333	0.0533333
TNK1	TNK1_P41_R	17	TRUE	0	0.0466667	0.327333	TRUE	13.9976	47.3305	77.139	0.07	0.0188889	0.0133333
TNK1	TNK1_P221_F	17	TRUE	0.189608	0.194444	0.412	TRUE	5.41841	47.3305	65.0871	0.256	0.111111	0.136667
XPC	XPC_P226_R	3	FALSE		0.908519	0.869333	FALSE				0.91	0.908889	0.9
TGFBI	TGFBI_P31_R	5	TRUE	0	0.0574074	0.308	FALSE				0.0613333	0.0588889	0.0333333
THPO	THPO_P585_R	3	FALSE		0.978148	0.939333	FALSE				0.978	0.975556	0.986667
XRCC1	XRCC1_P681_R	19	FALSE		0.970741	0.976667	FALSE				0.958	0.985556	0.99
TYK2	TYK2_P494_F	19	TRUE	9.80173	0.141852	0.128	TRUE	4.33727	53.0507	73.1383	0.0913333	0.245556	0.0833333
TIAM1	TIAM1_P188_R	21	TRUE	0.189608	0.0211111	0.212	FALSE				0.0166667	0.0322222	0.01
TIAM1	TIAM1_P117_F	21	TRUE	0.434835	0.0181481	0.198	FALSE				0.0193333	0.0188889	0.01
TIMP1	TIMP1_P615_R	X	FALSE		0.752222	0.812	FALSE				0.663333	0.832222	0.956667
TIMP2	TIMP2_P267_F	17	TRUE	1.10551	0.0588889	0.179333	TRUE	37.8539	3.10457	19.0328	0.0433333	0.0511111	0.16
TK1	TK1_P62_R	17	FALSE		0.00703704	0.006	FALSE				0.00933333	0.00444444	0.00333333
ZAP70	ZAP70_P220_R	2	TRUE	2.15265	0.782963	0.850667	FALSE				0.756667	0.807778	0.84
YES1	YES1_P216_F	18	FALSE		0.00333333	0.00133333	FALSE				0.00466667	0.00222222	0
TNFRSF10B	TNFRSF10B_P108_R	8	FALSE		0.0525926	0.0653333	FALSE				0.0586667	0.0411111	0.0566667
TNFRSF1A	TNFRSF1A_P678_F	12	TRUE	2.15265	0.875185	0.921333	FALSE				0.858667	0.882222	0.936667
ABCA1	ABCA1_E120_R	9	TRUE	2.15265	0.00518519	0.0926667	FALSE				0.00733333	0.00222222	0.00333333
AFF3	AFF3_P808_F	2	FALSE		0.98963	0.986667	FALSE				0.989333	0.99	0.99
TNFSF10	TNFSF10_P2_R	3	TRUE	0	0.15	0.571333	TRUE	13.9976	0	0	0.122667	0.0333333	0.636667
AIM2	AIM2_P624_F	1	TRUE	9.80173	0.801852	0.792	TRUE	33.946	53.0507	65.0871	0.837333	0.744444	0.796667
VBP1	VBP1_P12_R	X	FALSE		0.507778	0.228	FALSE				0.41	0.656667	0.55
WNT10B	WNT10B_P823_R	12	TRUE	2.15265	0.80037	0.865333	TRUE	47.4996	44.1161	65.0871	0.801333	0.785556	0.84
WNT10B	WNT10B_P993_F	12	TRUE	0.434835	0.23037	0.408	TRUE	30.7614	53.0507	46.5246	0.276667	0.14	0.27
BCL2L2	BCL2L2_E172_F	14	FALSE		0.0218519	0	FALSE				0.0333333	0.00666667	0.01
WNT2B	WNT2B_P1195_F	1	FALSE		0.00925926	0.008	FALSE				0.0113333	0.00666667	0.00666667
WNT2B	WNT2B_P1185_R	1	FALSE		0.0262963	0.0146667	FALSE				0.0346667	0.0155556	0.0166667
WNT5A	WNT5A_P655_F	3	TRUE	2.15265	0.00518519	0.0366667	FALSE				0.00733333	0.00222222	0.00333333
AXL	AXL_P223_R	19	TRUE	2.15265	0.200741	0.318	TRUE	43.745	8.26406	19.0328	0.184	0.14	0.466667
WRN	WRN_P969_F	8	TRUE	2.15265	0.887778	0.934667	TRUE	26.4611	47.3305	73.1383	0.882	0.952222	0.723333
XRCC2	XRCC2_P1077_F	7	FALSE		0.978148	0.988667	FALSE				0.99	0.985556	0.896667
YES1	YES1_P600_F	18	FALSE		0.00962963	0.026	FALSE				0.0126667	0.00555556	0.00666667
CAV2	CAV2_E33_R	7	TRUE	2.15265	0.0340741	0.0593333	TRUE	21.8391	51.0228	76.3745	0.012	0.0811111	0.00333333
AFF3	AFF3_P122_F	2	FALSE		0.956667	0.964667	FALSE				0.942667	0.975556	0.97
CDH17	CDH17_E31_F	8	TRUE	1.10551	0.686296	0.845333	TRUE	30.7614	53.0507	74.6106	0.672	0.735556	0.61
BCL3	BCL3_P1038_R	19	FALSE		0.00925926	0.0213333	FALSE				0.012	0.00333333	0.0133333
ARAF	ARAF_P63_R	X	FALSE		0.391852	0.171333	FALSE				0.244667	0.626667	0.423333
CASP2	CASP2_P192_F	7	TRUE	0.189608	0.022963	0.152	FALSE				0.0206667	0.0288889	0.0166667
CYP2E1	CYP2E1_E53_R	10	TRUE	2.15265	0.748889	0.765333	TRUE	42.6633	27.1248	46.5246	0.760667	0.688889	0.87
DDR1	DDR1_E23_R	6	TRUE	2.15265	0.0374074	0.0553333	FALSE				0.0413333	0.0322222	0.0333333
DDR2	DDR2_E331_F	1	TRUE	9.80173	0.767778	0.713333	TRUE	4.33727	27.1248	77.139	0.662667	0.908889	0.87
DES	DES_E228_R	2	TRUE	0	0.128889	0.767333	TRUE	37.8539	34.79	70.0371	0.11	0.142222	0.183333
CCNC	CCNC_P132_R	6	TRUE	1.10551	0.00555556	0.052	FALSE				0.008	0.00222222	0.00333333
DNASE1L1	DNASE1L1_E178_R	X	FALSE		0.602222	0.408	FALSE				0.539333	0.688889	0.656667
DST	DST_E31_F	6	FALSE		0.0414815	0.038	FALSE				0.042	0.0433333	0.0333333
CD40	CD40_P372_R	20	TRUE	2.15265	0.366667	0.572667	TRUE	0	44.1161	71.4529	0.152667	0.772222	0.22
CD9	CD9_P504_F	12	TRUE	0	0.147407	0.725714	TRUE	45.5024	44.1161	65.0871	0.156	0.125556	0.17
CTSL	CTSL_P264_R	9	TRUE	0.189608	0.265556	0.500667	TRUE	11.4134	44.1161	76.3745	0.216667	0.345556	0.27
EPHB4	EPHB4_P313_R	7	FALSE		0.0244444	0.0326667	FALSE				0.03	0.0188889	0.0133333
FZD9	FZD9_E458_F	7	TRUE	0	0.272593	0.678667	TRUE	26.4611	44.9756	76.3745	0.374667	0.171111	0.0666667
CTGF	CTGF_P693_R	6	TRUE	2.15265	0.71	0.745333	TRUE	1.74969	39.6027	73.1383	0.603333	0.892222	0.696667
CTSL	CTSL_P81_F	9	FALSE		0.0062963	0.012	FALSE				0.0106667	0.00111111	0
GPX1	GPX1_E46_R	3	TRUE	0.434835	0.00518519	0.165333	FALSE				0.00733333	0.00222222	0.00333333
FGF3	FGF3_P171_R	11	TRUE	0	0.0381481	0.350667	TRUE	43.745	8.26406	19.0328	0.0133333	0.00333333	0.266667
DIRAS3	DIRAS3_P745_F	1	TRUE	2.15265	0.782963	0.849333	TRUE	30.7614	53.0507	76.3745	0.767333	0.818889	0.753333
IAPP	IAPP_E280_F	12	TRUE	2.18807	0.894444	0.689333	TRUE	11.4134	44.1161	40.9619	0.942667	0.791111	0.963333
IHH	IHH_E186_F	2	TRUE	0	0.0481481	0.488	TRUE	21.8391	51.0228	71.4529	0.0806667	0.00666667	0.01
DKC1	DKC1_P276_F	X	FALSE		0.634074	0.378667	FALSE				0.542	0.768889	0.69
IRAK3	IRAK3_E130_F	12	TRUE	0	0.116296	0.634	TRUE	47.4996	52.088	74.6106	0.128667	0.127778	0.02
DLG3	DLG3_P62_R	X	FALSE		0.634815	0.470667	FALSE				0.513333	0.794444	0.763333
ISL1	ISL1_E87_R	5	TRUE	9.80173	0.2	0.174	TRUE	0	27.1248	73.1383	0.046	0.5	0.07
E2F5	E2F5_P516_R	8	TRUE	2.15265	0.241111	0.353333	TRUE	37.8539	39.6027	73.1383	0.252667	0.275556	0.08
JAG2	JAG2_E54_F	14	TRUE	2.15265	0.0203704	0.0466667	FALSE				0.0233333	0.0166667	0.0166667
JAK3	JAK3_E64_F	19	TRUE	0	0.281852	0.824667	TRUE	0	3.10457	70.0371	0.08	0.517778	0.583333
EIF2AK2	EIF2AK2_P313_F	2	TRUE	0	0.0274074	0.329333	FALSE				0.0173333	0.0444444	0.0266667
FGF7	FGF7_P610_F	15	FALSE		0.937407	0.918667	FALSE				0.957333	0.908889	0.923333
GAS1	GAS1_P754_R	9	FALSE		0.0107407	0.012	FALSE				0.0146667	0.00555556	0.00666667
LAMC1	LAMC1_E466_R	1	FALSE		0.00333333	0	FALSE				0.00466667	0.00111111	0.00333333
ERBB4	ERBB4_P255_F	2	TRUE	1.10551	0.00185185	0.096	FALSE				0.00333333	0	0
ERBB4	ERBB4_P541_F	2	TRUE	1.10551	0.00814815	0.0906667	FALSE				0.0126667	0.00222222	0.00333333
MAP2K6	MAP2K6_E297_F	17	TRUE	2.15265	0.0222222	0.0646667	FALSE				0.02	0.0155556	0.0533333
MAP3K1	MAP3K1_E81_F	5	TRUE	0	0.0974074	0.412667	TRUE	3.32145	44.1161	73.1383	0.0686667	0.152222	0.0766667
GLA	GLA_P343_R	X	FALSE		0.569259	0.307333	FALSE				0.464667	0.706667	0.68
MAP3K9	MAP3K9_E17_R	14	FALSE		0.0159259	0.016	FALSE				0.018	0.0133333	0.0133333
MAPK12	MAPK12_E165_R	22	FALSE		0.0518519	0.0366667	FALSE				0.0613333	0.0455556	0.0233333
MAPK4	MAPK4_E273_R	18	TRUE	2.15265	0.652222	0.405333	TRUE	11.4134	18.0297	65.0871	0.574	0.734444	0.796667
IGFBP2	IGFBP2_P306_F	2	TRUE	0	0.0255556	0.437333	TRUE	36.4032	51.0228	76.3745	0.0233333	0.0366667	0.00333333
MYLK	MYLK_E132_R	3	TRUE	2.15265	0.157778	0.207333	TRUE	30.7614	27.1248	55.541	0.140667	0.168889	0.21
NOTCH3	NOTCH3_E403_F	19	FALSE		0.0203704	0.028	FALSE				0.0313333	0.00444444	0.0133333
NRG1	NRG1_E74_F	8	TRUE	1.10551	0.0544444	0.184	TRUE	11.4134	53.0507	73.9004	0.028	0.11	0.02
FGF7	FGF7_P44_F	15	TRUE	0	0.753333	0.97	TRUE	0	27.1248	71.4529	0.900667	0.56	0.596667
FGF8	FGF8_P473_F	10	TRUE	0	0.174444	0.786	TRUE	4.33727	8.26406	65.0871	0.0826667	0.263333	0.366667
PECAM1	PECAM1_E32_R	17	TRUE	0.189608	0.764074	0.960667	TRUE	0	0	72.8588	0.909333	0.582222	0.583333
FGR	FGR_P39_F	1	TRUE	8.09598	0.984074	0.943333	FALSE				0.99	0.972222	0.99
PSCA	PSCA_E359_F	8	TRUE	8.79951	0.822963	0.749333	TRUE	36.4032	34.79	37.5332	0.841333	0.758889	0.923333
PTK6	PTK6_E50_F	20	TRUE	2.15265	0.328519	0.480667	TRUE	47.4996	34.79	40.9619	0.324	0.284444	0.483333
FLI1	FLI1_P620_R	11	FALSE		0.1096	0.328462	FALSE				0.0286667	0.28875	0
IGFBP2	IGFBP2_P353_R	2	TRUE	0	0.0866667	0.426	TRUE	30.7614	46.4	76.3745	0.106667	0.0666667	0.0466667
INHA	INHA_P1189_F	2	FALSE		0.0448148	0.0446667	FALSE				0.0446667	0.05	0.03
RUNX1T1	RUNX1T1_E145_R	8	TRUE	0	0.25037	0.548	TRUE	13.9976	51.0228	73.1383	0.216	0.356667	0.103333
L1CAM	L1CAM_P19_F	X	FALSE		0.508519	0.672667	FALSE				0.375333	0.711111	0.566667
G6PD	G6PD_P196_F	X	FALSE		0.518519	0.32	FALSE				0.444	0.646667	0.506667
SLC14A1	SLC14A1_E295_F	18	TRUE	2.15265	0.723704	0.75	TRUE	5.41841	27.1248	19.0328	0.783333	0.571111	0.883333
SLIT2	SLIT2_E111_R	4	TRUE	2.15265	0.238519	0.273333	TRUE	26.4611	53.0507	74.6106	0.228	0.267778	0.203333
GADD45A	GADD45A_P737_R	1	TRUE	0.189608	0.125185	0.252	TRUE	37.8539	53.0507	77.139	0.123333	0.133333	0.11
LCN2	LCN2_P141_R	9	TRUE	9.80173	0.584074	0.537333	TRUE	37.8539	27.1248	50.9748	0.565333	0.574444	0.706667
SMO	SMO_E57_F	7	TRUE	2.15265	0.0118519	0.0406667	FALSE				0.014	0.01	0.00666667
STAT5A	STAT5A_E42_F	17	TRUE	0	0.375926	0.867333	TRUE	4.33727	53.0507	73.1383	0.298	0.556667	0.223333
LCN2	LCN2_P86_R	9	TRUE	2.15265	0.386667	0.511333	TRUE	47.4996	44.1161	65.0871	0.391333	0.361111	0.44
GML	GML_P281_R	8	TRUE	0	0.836667	0.445333	TRUE	37.8539	27.1248	40.9619	0.812	0.837778	0.956667
MATK	MATK_P64_F	19	TRUE	0	0.0162963	0.224667	FALSE				0.024	0.00666667	0.00666667
MPL	MPL_P62_F	1	TRUE	4.18834	0.967778	0.907143	FALSE				0.964	0.97	0.98
MPL	MPL_P657_F	1	TRUE	2.15265	0.153333	0.229333	TRUE	37.8539	21.2225	19.0328	0.154667	0.107778	0.283333
GRB7	GRB7_P160_R	17	TRUE	0.189608	0.181111	0.430667	TRUE	11.4134	47.3305	67.8484	0.25	0.0888889	0.113333
MTA1	MTA1_P478_F	14	TRUE	2.15265	0.0533333	0.0866667	FALSE				0.056	0.0488889	0.0533333
HCK	HCK_P858_F	20	TRUE	1.10551	0.767407	0.914	TRUE	30.7614	34.79	65.0871	0.724	0.8	0.886667
HCK	HCK_P46_R	20	TRUE	0	0.154815	0.502667	TRUE	36.4032	44.1161	72.8588	0.138	0.175556	0.176667
MUC1	MUC1_P191_F	1	TRUE	0.189608	0.0996296	0.31	TRUE	33.946	8.26406	13.7784	0.0946667	0.06	0.243333
HDAC1	HDAC1_P414_R	1	TRUE	0.434835	0.151111	0.337333	TRUE	30.7614	47.3305	73.9004	0.208	0.0922222	0.0433333
IFNG	IFNG_P188_F	12	TRUE	2.52029	0.833704	0.639333	TRUE	42.6633	27.1248	50.9748	0.847333	0.771111	0.953333
IFNG	IFNG_P459_R	12	TRUE	9.80173	0.83963	0.838667	TRUE	44.9744	53.0507	71.4529	0.856	0.811111	0.843333
AFP	AFP_P824_F	4	TRUE	2.52029	0.818148	0.633333	TRUE	46.2528	44.1161	65.0871	0.83	0.786667	0.853333
ACVR1	ACVR1_P983_F	2	TRUE	9.80173	0.442593	0.344	TRUE	30.7614	51.0228	72.8588	0.517333	0.344444	0.363333
INHA	INHA_P1144_R	2	FALSE		0.0292593	0.0333333	FALSE				0.036	0.0211111	0.02
ACVR1B	ACVR1B_P572_R	12	TRUE	2.15265	0.0685185	0.111333	TRUE	21.8391	47.3305	73.9004	0.0613333	0.09	0.04
L1CAM	L1CAM_P148_R	X	FALSE		0.0181481	0.0453333	FALSE				0.014	0.0266667	0.0133333
ACVR1C	ACVR1C_P115_R	2	FALSE		0.0325926	0.0293333	FALSE				0.0373333	0.0233333	0.0366667
ACVR1C	ACVR1C_P363_F	2	TRUE	0.434835	0.0437037	0.129333	FALSE				0.0566667	0.0188889	0.0533333
MYB	MYB_P673_R	6	FALSE		0.0359259	0.0453333	FALSE				0.0433333	0.0255556	0.03
ACVR2B	ACVR2B_P676_F	3	TRUE	2.15265	0.0496296	0.101333	FALSE				0.0526667	0.0477778	0.04
ACVR1	ACVR1_E328_R	2	TRUE	0	0.472222	0.852	TRUE	1.74969	44.1161	19.0328	0.568	0.275556	0.583333
ACVR1B	ACVR1B_E497_R	12	FALSE		0.00592593	0.002	FALSE				0.01	0.00111111	0
MATK	MATK_P190_R	19	TRUE	0.189608	0.213333	0.485333	TRUE	26.4611	2.15317	35.3702	0.146	0.211111	0.556667
ACVR2B	ACVR2B_E27_R	3	FALSE		0.0111111	0.00466667	FALSE				0.0173333	0.00333333	0.00333333
ALPL	ALPL_P278_F	1	TRUE	0	0.00592593	0.152	FALSE				0.008	0.00222222	0.00666667
ALPL	ALPL_P433_F	1	TRUE	0.434835	0.415556	0.565333	TRUE	7.04069	4.37693	46.5246	0.337333	0.474444	0.63
CD9	CD9_P585_R	12	TRUE	0	0.337407	0.863333	TRUE	30.7614	44.1161	77.139	0.318	0.373333	0.326667
CD9	CD9_E14_R	12	TRUE	2.15265	0.0218519	0.0946667	FALSE				0.0273333	0.0144444	0.0166667
GATA6	GATA6_P21_R	18	FALSE		0.0377778	0.0373333	FALSE				0.0373333	0.0388889	0.0366667
GATA6	GATA6_P726_F	18	TRUE	2.15265	0.0288889	0.0746667	TRUE	47.4996	47.3305	76.3745	0.0333333	0.0288889	0.00666667
GFAP	GFAP_P56_R	17	TRUE	2.15265	0.727037	0.778	TRUE	37.8539	15.056	19.0328	0.704667	0.706667	0.9
GFAP	GFAP_P1214_F	17	FALSE		0.935185	0.954667	FALSE				0.913333	0.954444	0.986667
HOXB2	HOXB2_P99_F	17	TRUE	2.15265	0.46	0.460667	TRUE	2.6662	27.1248	8.42256	0.524667	0.272222	0.7
HOXB2	HOXB2_P488_R	17	TRUE	9.80173	0.763333	0.728667	TRUE	5.41841	53.0507	46.5246	0.848	0.603333	0.82
ICA1	ICA1_P61_F	7	FALSE		0.0047619	0.068	FALSE				0.00833333	0	0
ICA1	ICA1_P72_R	7	TRUE	0	0.0496296	0.325333	FALSE				0.0546667	0.0333333	0.0733333
IPF1	IPF1_P234_F	13	TRUE	9.80173	0.292963	0.24	TRUE	13.9976	47.3305	73.9004	0.252	0.401111	0.173333
IPF1	IPF1_P750_F	13	TRUE	2.15265	0.798519	0.850667	TRUE	21.8391	53.0507	73.9004	0.774	0.873333	0.696667
OSM	OSM_P34_F	22	TRUE	0.434835	0.788148	0.934	TRUE	47.4996	21.2225	46.5246	0.775333	0.763333	0.926667
MYCL2	MYCL2_P19_F	X	FALSE		0.841111	0.906667	FALSE				0.788667	0.98	0.686667
LEFTY2	LEFTY2_P719_F	1	FALSE		0.958889	0.956	FALSE				0.964667	0.943333	0.976667
LEFTY2	LEFTY2_P561_F	1	TRUE	2.15265	0.737407	0.799333	TRUE	33.946	44.1161	40.9619	0.756667	0.685556	0.796667
OSM	OSM_P188_F	22	FALSE		0.903333	0.988	FALSE				0.871333	0.935556	0.966667
NES	NES_P239_R	1	TRUE	2.15265	0.132222	0.226667	TRUE	7.04069	51.0228	73.1383	0.088	0.234444	0.0466667
PARP1	PARP1_P610_R	1	TRUE	2.18807	0.812593	0.645333	TRUE	26.4611	51.0228	73.1383	0.802	0.87	0.693333
PODXL	PODXL_P1341_R	7	TRUE	0	0.0837037	0.712667	TRUE	26.4611	3.45249	19.0328	0.0346667	0.0666667	0.38
PDGFA	PDGFA_P78_F	7	TRUE	1.10551	0.16037	0.214667	TRUE	37.8539	53.0507	74.6106	0.163333	0.164444	0.133333
PDGFA	PDGFA_P841_R	7	FALSE		0.00444444	0.012	FALSE				0.006	0.00222222	0.00333333
PROM1	PROM1_P44_R	4	TRUE	2.18807	0.907778	0.699333	TRUE	30.7614	39.6027	73.1383	0.93	0.952222	0.663333
PDGFB	PDGFB_P719_F	22	TRUE	9.80173	0.885556	0.831333	FALSE				0.856	0.913333	0.95
SOX1	SOX1_P294_F	13	TRUE	2.15265	0.518519	0.578	TRUE	1.31742	27.1248	73.9004	0.378	0.731111	0.583333
SOX1	SOX1_P1018_R	13	TRUE	2.15265	0.432222	0.589333	TRUE	1.74969	21.2225	76.3745	0.288667	0.636667	0.536667
SOX17	SOX17_P303_F	8	TRUE	0	0.0525926	0.358667	FALSE				0.0686667	0.0266667	0.05
SOX17	SOX17_P287_R	8	TRUE	0	0.0444444	0.434667	TRUE	26.4611	51.0228	65.0871	0.0633333	0.0177778	0.03
SOX2	SOX2_P546_F	3	TRUE	0	0.0425926	0.460667	TRUE	33.946	51.0228	76.3745	0.0366667	0.0622222	0.0133333
PURA	PURA_P928_R	5	FALSE		0.089375	NA	FALSE				0.003	0.2375	0.225
TBX1	TBX1_P885_R	22	TRUE	0	0.192593	0.909333	TRUE	7.04069	18.0297	77.139	0.098	0.318889	0.286667
TBX1	TBX1_P520_F	22	TRUE	0.189608	0.701852	0.873333	TRUE	3.32145	15.056	65.0871	0.617333	0.795556	0.843333
RAD54B	RAD54B_P227_F	8	FALSE		0.0466667	0.0266667	FALSE				0.0533333	0.0411111	0.03
RRAS	RRAS_P100_R	19	FALSE		0.000740741	0	FALSE				0.00133333	0	0
THY1	THY1_P20_R	11	TRUE	9.80173	0.385556	0.36	TRUE	0	8.26406	65.0871	0.312	0.468889	0.503333
THY1	THY1_P149_R	11	TRUE	2.15265	0.548148	0.645333	TRUE	0	21.2225	73.9004	0.365333	0.813333	0.666667
VIM	VIM_P343_R	10	TRUE	2.15265	0.00962963	0.07	FALSE				0.0126667	0.00666667	0.00333333
VIM	VIM_P811_R	10	FALSE		0.00333333	0.0213333	FALSE				0.00533333	0.00111111	0
S100A4	S100A4_P887_R	1	FALSE		0.965556	0.907333	FALSE				0.959333	0.973333	0.973333
SEPT5	SEPT5_P441_F	22	TRUE	0	0.38963	0.75	TRUE	4.33727	47.3305	65.0871	0.512667	0.21	0.313333
SEPT5	SEPT5_P464_R	22	TRUE	2.15265	0.52037	0.668	TRUE	2.6662	47.3305	65.0871	0.641333	0.347778	0.433333
SEPT9	SEPT9_P58_R	17	TRUE	1.10551	0.789259	0.422	TRUE	3.32145	44.1161	73.1383	0.696667	0.95	0.77
SEPT9	SEPT9_P374_F	17	TRUE	2.3075	0.624444	0.338	TRUE	3.32145	44.1161	73.1383	0.514	0.818889	0.593333
SHH	SHH_P104_R	7	TRUE	0	0.0314815	0.253333	FALSE				0.0393333	0.0233333	0.0166667
CDKN2B	CDKN2B_seq_50_S294_F	9	FALSE		0.0448148	0	TRUE	26.4611	47.3305	76.3745	0.0266667	0.0877778	0.00666667
S100A4	S100A4_P194_R	1	TRUE	3.14981	0.952593	0.864667	FALSE				0.939333	0.965556	0.98
BCAP31	CDM_seq_21_S260_R	X	FALSE		0.321481	0.0473333	FALSE				0.330667	0.245556	0.503333
ESR1	ER_seq_a1_S60_F	6	TRUE	0	0.072963	0.274667	FALSE				0.0746667	0.0611111	0.1
SMAD2	SMAD2_P848_R	18	TRUE	1.10551	0.0892593	0.169333	FALSE				0.0953333	0.0833333	0.0766667
SRC	SRC_P297_F	20	FALSE		0.974444	0.986667	FALSE				0.99	0.971111	0.906667
SRC	SRC_P164_F	20	TRUE	2.15265	0.888148	0.904667	TRUE	0	12.919	76.3745	0.959333	0.814444	0.753333
SMAD2	SMAD2_P708_R	18	FALSE		0.00518519	0	FALSE				0.00733333	0.00222222	0.00333333
GSTP1	GSTP1_seq_38_S153_R	11	TRUE	9.80173	0.0485185	0.0293333	TRUE	21.8391	47.3305	76.3745	0.0273333	0.0955556	0.0133333
TFDP1	TFDP1_P543_R	13	FALSE		0.7996	0.856667	FALSE				0.789286	0.80875	0.823333
TFAP2C	TFAP2C_P765_F	20	TRUE	0	0.0244444	0.219333	FALSE				0.0306667	0.0144444	0.0233333
TSG101	TSG101_P257_R	11	TRUE	8.79951	0.14037	0.117333	TRUE	37.8539	51.0228	73.9004	0.142667	0.147778	0.106667
HIC1	HIC-1_seq_48_S103_R	17	TRUE	0	0.551111	0.938667	TRUE	46.2528	15.056	35.3702	0.538	0.471111	0.856667
TFE3	TFE3_P421_F	X	FALSE		0.548519	0.239333	FALSE				0.375333	0.828889	0.573333
VAV1	VAV1_P317_F	19	TRUE	0	0.531481	0.882667	TRUE	45.5024	12.919	14.5389	0.514667	0.453333	0.85
ABCB1	MDR1_seq_42_S300_R	7	TRUE	2.15265	0.115926	0.256	TRUE	5.41841	51.0228	73.1383	0.05	0.263333	0.00333333
WNT8B	WNT8B_P216_R	10	FALSE		0.972963	0.974667	FALSE				0.977333	0.962222	0.983333
ZNFN1A1	ZNFN1A1_P179_F	7	TRUE	2.80803	0.988148	0.878	FALSE				0.988	0.987778	0.99
TRAF4	TRAF4_P372_F	17	TRUE	2.15265	0.157037	0.086	TRUE	36.4032	53.0507	55.541	0.168	0.136667	0.163333
TSG101	TSG101_P139_R	11	FALSE		0.027037	0.0133333	FALSE				0.0286667	0.0233333	0.03
SRPK3	MSSK1_seq_27_S45_F	X	FALSE		0.735556	0.902	FALSE				0.717333	0.795556	0.646667
RET	RET_seq_53_S374_F	10	TRUE	0.434835	0.0762963	0.291333	TRUE	30.7614	47.3305	76.3745	0.0666667	0.113333	0.0133333
RET	RET_seq_54_S260_F	10	TRUE	0	0.0174074	0.317333	FALSE				0.018	0.02	0.00666667
VEGFB	VEGFB_P658_F	11	TRUE	2.15265	0.0111111	0.034	FALSE				0.0126667	0.00777778	0.0133333
SLC6A8	SLC6A8_seq_28_S227_F	X	FALSE		0.677778	0.442667	FALSE				0.56	0.868889	0.693333
WNT1	WNT1_P79_R	12	TRUE	0	0.087037	0.466667	TRUE	42.6633	53.0507	65.0871	0.0933333	0.0766667	0.0866667
ONECUT2	ONECUT2_P315_R	18	FALSE		0.00814815	0.000714286	FALSE				0.0133333	0.00111111	0.00333333
SNRPN	SNRPN_seq_12_S127_F	15	TRUE	5.01372	0.587037	0.481333	TRUE	30.7614	34.79	55.541	0.558667	0.605556	0.673333
SNRPN	SNRPN_seq_18_S99_F	15	TRUE	2.3075	0.736296	0.562667	TRUE	26.4611	44.1161	76.3745	0.712667	0.773333	0.743333
PITX2	PITX2_P183_R	4	FALSE		0.156154	0.392222	TRUE	40.8577	51.0228	76.3745	0.177333	0.135	0.106667
TIMP3	TIMP3_seq_7_S38_F	22	TRUE	2.15265	0.145185	0.218667	TRUE	0.917872	47.3305	73.1383	0.04	0.363333	0.0166667
TMEFF2	TPEF_seq_44_S88_R	2	TRUE	1.10551	0.374815	0.607333	TRUE	0	3.45249	77.139	0.162667	0.661111	0.576667
TMEFF2	TPEF_seq_44_S36_F	2	TRUE	2.15265	0.105185	0.177143	TRUE	0.917872	10.6325	73.9004	0.0313333	0.231111	0.0966667
XIST	Xist_seq_80_S47_R	X	FALSE		0.854444	0.822	FALSE				0.87	0.833333	0.84
XIST	Xist_seq_80_S95_R	X	FALSE		0.883333	0.915333	FALSE				0.898	0.863333	0.87
CDKN2A	p16_seq_47_S85_F	9	TRUE	9.80173	0.591111	0.579333	FALSE				0.576	0.633333	0.54
CDKN2A	p16_seq_47_S188_R	9	FALSE		0.0351852	0.0861538	TRUE	21.8391	51.0228	76.3745	0.018	0.0733333	0.00666667
