# Supplementary material for: DNA Methylation Profiles of Ovarian Epithelial Carcinoma Tumors and Cell Lines
Source: PLoS One. 2010 Feb 22;5(2):e9359. doi: 10.1371/journal.pone.0009359 (PMC2825254; doi:10.1371/journal.pone.0009359)
Supplement: File S3 — CpG island information and distance from the transcription start site of probes with differential methylation between tumor histologies. (0.06 MB XLS) [file pone.0009359.s003.xls]

## Sheet: Sheet1
Extended Table 4A: Endometrioid versus serous tumors (FDR <0.1%)
Gene Symbol	Probe ID	Endometrioid- Serous (mean ß)	Endometrioid (mean ß)	Serous (mean ß)	Clear Cell (mean ß)	Takai and Jones CpG Island	Gardiner Garden CpG Island	Illumina CpG Island	Distance to Transcription Start
ENDO>SEROUS
NEFL	NEFL_P209_R	0.69	0.9	0.21	0.88	Y	Y	Y	-209
CD40	CD40_P372_R	0.62	0.77	0.15	0.22	N	Y	Y	-372
DCC	DCC_P177_F	0.59	0.68	0.08	0.35	Y	Y	Y	-177
NEFL	NEFL_E23_R	0.57	0.8	0.23	0.68	Y	Y	Y	23
PENK	PENK_P447_R	0.56	0.82	0.26	0.78	Y	Y	Y	-447
ADCYAP1	ADCYAP1_P398_F	0.55	0.69	0.14	0.28	Y	Y	Y	-398
LMO2	LMO2_P794_R	0.54	0.98	0.44	0.97	N	N	N	-794
JAK3	JAK3_P156_R	0.53	0.91	0.37	0.77	N	N	N	-156
HTR1B	HTR1B_P222_F	0.51	0.74	0.23	0.51	N	N	Y	-222
TMEFF2	TPEF_seq_44_S88_R	0.5	0.66	0.16	0.58	Y	Y	Y	494
DCC	DCC_P471_R	0.5	0.64	0.15	0.29	Y	Y	Y	-471
ISL1	ISL1_P379_F	0.49	0.58	0.09	0.06	Y	Y	Y	-379
HPN	HPN_P374_R	0.48	0.69	0.21	0.77	N	N	N	-374
ISL1	ISL1_P554_F	0.48	0.54	0.06	0.29	Y	Y	Y	-554
EYA4	EYA4_P794_F	0.48	0.84	0.36	0.69	N	Y	Y	-794
FGF2	FGF2_P229_F	0.46	0.71	0.25	0.4	Y	Y	Y	-229
TERT	TERT_P360_R	0.46	0.72	0.27	0.55	Y	Y	Y	-360
ISL1	ISL1_E87_R	0.45	0.5	0.05	0.07	Y	Y	Y	132
DLK1	DLK1_E227_R	0.45	0.91	0.46	0.75	Y	Y	Y	227
THY1	THY1_P149_R	0.45	0.81	0.37	0.67	N	Y	Y	-149
JAK3	JAK3_E64_F	0.44	0.52	0.08	0.58	N	Y	Y	64
ADCYAP1	ADCYAP1_P455_R	0.42	0.53	0.1	0.5	Y	Y	Y	-455
HPN	HPN_P823_F	0.4	0.82	0.42	0.98	N	N	N	-823
ZNF264	ZNF264_P397_F	0.37	0.94	0.57	0.63	N	Y	Y	-397
PRKCDBP	PRKCDBP_P352_R	0.37	0.52	0.16	0.44	Y	Y	Y	-352
GUCY2D	GUCY2D_E419_R	0.36	0.41	0.04	0.05	Y	Y	Y	419
FABP3	FABP3_E113_F	0.36	0.41	0.04	0.15	N	Y	Y	113
MLF1	MLF1_E243_F	0.29	0.43	0.14	0.17	Y	Y	Y	243
ADCYAP1	ADCYAP1_E163_R	0.27	0.3	0.02	0.13	N	Y	Y	163
PYCARD	PYCARD_P150_F	0.22	0.86	0.64	0.73	Y	Y	Y	-150
SPARC	SPARC_E50_R	0.21	0.34	0.14	0.33	N	Y	Y	50
COMT	COMT_E401_F	0.17	0.3	0.13	0.19	N	N	N	-195
THY1	THY1_P20_R	0.16	0.47	0.31	0.5	N	Y	Y	-20
SEROUS>ENDO
IGF1	IGF1_E394_F	-0.49	0.2	0.69	0.41	N	N	N	394
IGF1	IGF1_P933_F	-0.47	0.08	0.55	0.13	N	N	N	-933
SRC	SRC_E100_R	-0.39	0.54	0.93	0.48	N	N	N	100
PI3	PI3_P1394_R	-0.39	0.39	0.78	0.54	N	N	N	-1394
ASB4	ASB4_P52_R	-0.38	0.58	0.96	0.88	N	N	N	-52
BLK	BLK_P14_F	-0.38	0.42	0.8	0.55	N	N	N	-14
JAK3	JAK3_P1075_R	-0.38	0.35	0.72	0.75	N	N	N	-1075
MOS	MOS_P746_F	-0.37	0.52	0.89	0.65	N	N	N	-746
FGF7	FGF7_P44_F	-0.34	0.56	0.9	0.6	N	N	N	-44
PECAM1	PECAM1_E32_R	-0.33	0.58	0.91	0.58	N	Y	Y	32
NOTCH4	NOTCH4_P938_F	-0.31	0.53	0.84	0.79	N	N	N	-938
P2RX7	P2RX7_P597_F	-0.28	0.68	0.97	0.99	N	N	N	-597
SERPINA5	SERPINA5_E69_F	-0.27	0.58	0.85	0.68	N	N	N	69
DNAJC15	DNAJC15_P65_F	-0.26	0.71	0.98	0.63	N	Y	Y	-65
ASB4	ASB4_E89_F	-0.25	0.7	0.96	0.89	N	N	N	89
RARA	RARA_P1076_R	-0.19	0.72	0.91	0.85	N	N	N	-1076
AGXT	AGXT_P180_F	-0.17	0.81	0.97	0.72	N	N	N	-180
SRC	SRC_P164_F	-0.14	0.81	0.96	0.75	N	N	N	-164
ABCC2	ABCC2_P88_F	-0.14	0.85	0.98	0.74	N	N	N	-88
Extended Table 4B. Clear cell versus serous tumors (FDR<1%)
Gene Symbol	Probe ID	Clear Cell - Serous (mean ß)	Clear Cell (mean ß)	Serous (mean ß)	Endometrioid (mean ß)	Takai and Jones CpG Island	Gardiner Garden CpG Island	Illumina CpG Island	Distance to Transcription Start
CC>SEROUS
NEFL	NEFL_P209_R	0.66	0.88	0.21	0.9	Y	Y	Y	-209
TCF4	TCF4_P317_F	0.6	0.7	0.09	0.25	Y	Y	Y	-317
WT1	WT1_P853_F	0.58	0.64	0.07	0.21	Y	Y	Y	-853
HPN	HPN_P374_R	0.57	0.77	0.21	0.69	N	N	N	-374
PYCARD	PYCARD_E87_F	0.57	0.59	0.03	0.04	Y	Y	Y	87
FGFR3	FGFR3_P1152_R	0.55	0.74	0.19	0.26	Y	Y	Y	-1152
P2RX7	P2RX7_P119_R	0.54	0.68	0.14	0.15	N	N	N	-119
TNFSF10	TNFSF10_P2_R	0.51	0.64	0.12	0.03	N	N	N	-2
CCND2	CCND2_P887_F	0.45	0.5	0.05	0.15	Y	N	Y	-887
CEBPA	CEBPA_P1163_R	0.43	0.49	0.05	0.05	Y	Y	Y	.
CCND2	CCND2_P898_R	0.4	0.45	0.05	0.28	Y	N	Y	-898
GSTM2	GSTM2_E153_F	0.39	0.45	0.06	0.34	N	Y	Y	153
SPDEF	SPDEF_E116_R	0.34	0.46	0.12	0.08	N	N	N	116
NTSR1	NTSR1_P318_F	0.32	0.4	0.08	0.44	Y	Y	Y	-318
MCC	MCC_P196_R	0.27	0.27	0.01	0.28	Y	Y	Y	-196
HLA-DRA	HLA-DRA_P77_R	0.24	0.3	0.07	0.19	N	N	N	-77
GP1BB	GP1BB_E23_F	0.21	0.3	0.1	0.09	Y	Y	Y	23
SEROUS>CC
SRC	SRC_E100_R	-0.45	0.48	0.93	0.54	N	N	N	100
PECAM1	PECAM1_E32_R	-0.33	0.58	0.91	0.58	N	Y	Y	32
Extended Table 4C: Clear cell versus endometrioid tumors (FDR<5%)
Gene Symbol	Probe ID	Clear Cell - Endometrioid (mean ß)	Clear Cell (mean ß)	Endometrioid (mean ß)	Serous (mean ß)	Takai and Jones CpG Island	Gardiner Garden CpG Island	Illumina CpG Island	Distance to Transcription Start
TRIP6	TRIP6_P1090_F	0.71	0.91	0.2	0.31	N	Y	Y	-1090
TRIP6	TRIP6_P1274_R	0.62	0.8	0.18	0.3	N	Y	Y	-1274
TNFSF10	TNFSF10_P2_R	0.6	0.64	0.03	0.12	N	N	N	-2
IL1RN	IL1RN_P93_R	0.58	0.87	0.29	0.32	N	N	N	-93
THBS2	THBS2_P605_R	0.54	0.62	0.08	0.21	N	N	N	-605
P2RX7	P2RX7_P119_R	0.53	0.68	0.15	0.14	N	N	N	-119
CEBPA	CEBPA_P1163_R	0.44	0.49	0.05	0.05	Y	Y	Y	.
SPDEF	SPDEF_E116_R	0.38	0.46	0.08	0.12	N	N	N	116
HOXC6	HOXC6_P585_R	0.38	0.51	0.13	0.21	N	Y	Y	-422
ESR1	ESR1_P151_R	0.36	0.43	0.07	0.15	Y	Y	Y	-151
SPDEF	SPDEF_P6_R	0.33	0.45	0.12	0.25	N	N	N	-6
GP1BB	GP1BB_E23_F	0.21	0.3	0.09	0.1	Y	Y	Y	23
